# Supplementary material for: Analysis of the brain transcriptome in lines of laying hens divergently selected for feather pecking
Source: BMC Genomics. 2020 Aug 27;21:595. doi: 10.1186/s12864-020-07002-1 (PMC7457272; doi:10.1186/s12864-020-07002-1)
Supplement: Supplementary file 1 — Additional file 1. Transcriptome alignment summary. [file 12864_2020_7002_MOESM1_ESM.xlsx]

## Sheet: mapped_reads_table
Sample	reads	mapped
H14469-L1_S1_L001.tophat.bam	42310565	41655555
H14470-L1_S2_L001.tophat.bam	50397069	49647163
H14471-L1_S3_L001.tophat.bam	46737626	46073199
H14472-L1_S4_L001.tophat.bam	48334240	47629875
H14473-L1_S5_L001.tophat.bam	42356694	41737661
H14474-L1_S6_L001.tophat.bam	51040053	50237091
H14475-L1_S7_L001.tophat.bam	42960817	42193949
H14476-L1_S8_L001.tophat.bam	50883767	50052859
H14477-L1_S9_L001.tophat.bam	50756556	49966523
H14478-L1_S10_L001.tophat.bam	47014339	46218700
H14479-L1_S11_L002.tophat.bam	50574966	49770620
H14480-L1_S12_L002.tophat.bam	43519179	42653180
H14481-L1_S13_L002.tophat.bam	48390839	47582009
H14482-L1_S14_L002.tophat.bam	50091736	49168348
H14483-L1_S15_L002.tophat.bam	50001367	49267277
H14484-L1_S16_L002.tophat.bam	69407025	68336538
H14485-L1_S17_L002.tophat.bam	38880109	38267404
H14486-L1_S18_L002.tophat.bam	42489770	41747429
H14487-L1_S19_L002.tophat.bam	41974030	41362071
H14488-L1_S20_L002.tophat.bam	43170444	42415092
H14489-L1_S21_L003.tophat.bam	50857848	50058360
H14490-L1_S22_L003.tophat.bam	47231046	46532799
H14491-L1_S23_L003.tophat.bam	58792203	57912278
H14492-L1_S24_L003.tophat.bam	59728702	58839546
H14493-L1_S25_L003.tophat.bam	43270807	42632336
H14494-L1_S26_L003.tophat.bam	47435814	46651316
H14495-L1_S27_L003.tophat.bam	44111745	43422426
H14496-L1_S28_L003.tophat.bam	44728888	43998633
H14497-L1_S29_L003.tophat.bam	44441233	43664751
H14498-L1_S30_L003.tophat.bam	50682136	49797844
H14499-L1_S31_L004.tophat.bam	45927045	45088791
H14500-L1_S32_L004.tophat.bam	60362991	59454313
H14501-L1_S33_L004.tophat.bam	52405235	51558839
H14502-L1_S34_L004.tophat.bam	47690948	46974270
H14503-L1_S35_L004.tophat.bam	54849757	54051480
H14504-L1_S36_L004.tophat.bam	51758991	50972106
H14505-L1_S37_L004.tophat.bam	52562376	51642204
H14506-L1_S38_L004.tophat.bam	58332398	57466921
H14507-L1_S39_L004.tophat.bam	53408204	52588301
H14508-L1_S41_L005.tophat.bam	65831569	64852093
H14509-L1_S42_L005.tophat.bam	44663737	43897477
H14510-L1_S43_L005.tophat.bam	43035586	42406201
H14511-L1_S44_L005.tophat.bam	40684478	40081411
H14512-L1_S45_L005.tophat.bam	36337624	35833675
H14513-L1_S46_L005.tophat.bam	44466901	43704800
H14514-L1_S47_L005.tophat.bam	37604260	37054354
H14515-L1_S48_L005.tophat.bam	50672994	49851235
H14516-L1_S49_L005.tophat.bam	44956785	44388697
Aveage	4.85026e+07	4.77367e+07
SD	6.81618e+06	6.71977e+06
Min	36337624	35833675
Max	69407025	68336538
%		98.4209
