# Supplementary material for: Analysis of the brain transcriptome in lines of laying hens divergently selected for feather pecking
Source: BMC Genomics. 2020 Aug 27;21:595. doi: 10.1186/s12864-020-07002-1 (PMC7457272; doi:10.1186/s12864-020-07002-1)
Supplement: Supplementary file 2 — Additional file 2. FPKM values. [file 12864_2020_7002_MOESM2_ESM.xlsx]

## Sheet: FPKM
Official Symbol	H14469-L1_S1_L001.tophat.bam	H14470-L1_S2_L001.tophat.bam	H14471-L1_S3_L001.tophat.bam	H14472-L1_S4_L001.tophat.bam	H14473-L1_S5_L001.tophat.bam	H14474-L1_S6_L001.tophat.bam	H14475-L1_S7_L001.tophat.bam	H14476-L1_S8_L001.tophat.bam	H14477-L1_S9_L001.tophat.bam	H14478-L1_S10_L001.tophat.bam	H14479-L1_S11_L002.tophat.bam	H14480-L1_S12_L002.tophat.bam	H14481-L1_S13_L002.tophat.bam	H14482-L1_S14_L002.tophat.bam	H14483-L1_S15_L002.tophat.bam	H14484-L1_S16_L002.tophat.bam	H14485-L1_S17_L002.tophat.bam	H14486-L1_S18_L002.tophat.bam	H14487-L1_S19_L002.tophat.bam	H14488-L1_S20_L002.tophat.bam	H14489-L1_S21_L003.tophat.bam	H14490-L1_S22_L003.tophat.bam	H14491-L1_S23_L003.tophat.bam	H14492-L1_S24_L003.tophat.bam	H14493-L1_S25_L003.tophat.bam	H14494-L1_S26_L003.tophat.bam	H14495-L1_S27_L003.tophat.bam	H14496-L1_S28_L003.tophat.bam	H14497-L1_S29_L003.tophat.bam	H14498-L1_S30_L003.tophat.bam	H14499-L1_S31_L004.tophat.bam	H14500-L1_S32_L004.tophat.bam	H14501-L1_S33_L004.tophat.bam	H14502-L1_S34_L004.tophat.bam	H14503-L1_S35_L004.tophat.bam	H14504-L1_S36_L004.tophat.bam	H14505-L1_S37_L004.tophat.bam	H14506-L1_S38_L004.tophat.bam	H14507-L1_S39_L004.tophat.bam	H14508-L1_S41_L005.tophat.bam	H14509-L1_S42_L005.tophat.bam	H14510-L1_S43_L005.tophat.bam	H14511-L1_S44_L005.tophat.bam	H14512-L1_S45_L005.tophat.bam	H14513-L1_S46_L005.tophat.bam	H14514-L1_S47_L005.tophat.bam	H14515-L1_S48_L005.tophat.bam	H14516-L1_S49_L005.tophat.bam	Average(FPKM)
2KTGRL	2.91924	6.92006	3.15647	3.28726	2.91195	4.96036	2.77295	3.12527	5.02975	5.52836	3.39039	3.53608	3.58908	2.74891	3.20808	3.1156	7.11534	2.64788	3.3769	5.69855	4.34909	2.84748	3.60555	3.30681	3.33896	4.41318	3.383	3.02379	2.85671	4.5582	2.23102	3.10514	3.09467	2.06682	2.94495	2.21976	2.72563	3.16188	2.83977	2.38509	2.98753	2.08796	2.39425	3.03266	2.91169	3.27746	2.80161	2.12201	3.39815
44G24.1	0	0	0	0	0	0	0	0.105429	0	0	0	0	0	0	0	0.0763781	0	0	0	0	0	0	0	0	0	0	0	0	0	0	0	0	0	0.112689	0	0	0.108273	0	0	0	0	0	0.138289	0	0	0	0.107559	0	0.0135129
A1CF	0.0878628	0.0870037	0.0451206	0.033071	0.0498568	0.0427042	0.0609909	0.0825358	0.052467	0.0946535	0.0834621	0.0837436	0.120128	0.0521516	0.0318815	0.0747414	0.0841803	0.0863206	0.0127623	0.0885556	0.0542856	0.0337579	0.0269322	0.0614077	0.0367625	0.046571	0.0366125	0.0836457	0.0238133	0.053331	0.0730585	0.0449433	0.020187	0.0441098	0.0575326	0.0614253	0.0423811	0.0272929	0.0391963	0.0481593	0.0826425	0.0752756	0.0405978	0.0148879	0.0723402	0.0557391	0.0631527	0.0596153	0.0569552
A2M	5.80359	6.7656	6.382	7.55285	6.43368	7.0544	7.43463	6.9559	6.08684	5.47062	6.38495	7.59325	7.05079	6.19932	6.86129	6.49694	6.93527	8.06534	6.89867	6.51937	5.57677	7.407	6.49046	6.79959	5.9029	7.39953	5.83778	7.89578	6.47622	6.44711	7.08357	7.31472	5.87185	7.63887	5.86842	6.66137	6.3508	7.47986	6.63967	6.78144	6.8582	7.963	6.55285	7.0464	7.70316	5.92757	6.21162	7.97862	6.77313
A2ML1	5.36422	7.18925	5.11307	5.43785	5.7971	6.66912	4.90805	5.25342	6.67429	6.6756	7.06736	5.7491	5.27782	5.33958	4.8654	5.71896	8.22211	5.35416	5.05379	6.55683	7.55227	4.74247	5.59576	5.25668	5.64371	6.64839	5.40429	4.29728	5.13722	8.01108	5.07091	4.55661	5.38743	4.50719	5.06571	4.48223	4.80262	4.42571	5.09216	5.58696	5.37829	4.3578	5.30961	4.63654	5.43217	4.96692	5.79982	4.2065	5.5342
A2ML2	0.180868	0.331861	0.200789	0.102784	0.12678	0.162888	0.124074	0.113685	0.195679	0.230664	0.159176	0.172389	0.157364	0.114934	0.0990869	0.190059	0.1546	0.114978	0.0757236	0.246633	0.248476	0.123995	0.175018	0.104102	0.197353	0.315799	0.103446	0.182316	0.141294	0.180819	0.165137	0.129524	0.154	0.121513	0.195065	0.14752	0.10777	0.100248	0.166119	0.149678	0.170122	0.14888	0.149118	0.151432	0.143074	0.118115	0.151669	0.121276	0.158706
A2ML3	6.61719	6.81916	6.8951	8.36016	7.11675	7.38598	7.9049	7.13756	5.73417	5.18068	6.48676	8.06705	7.823	8.988	7.42662	9.79181	6.78217	9.02802	7.39871	6.44779	5.74277	8.25786	6.76112	6.82194	6.52466	7.56536	8.65692	8.30876	7.31977	12.7594	7.63488	7.60401	6.59403	8.01536	6.09634	7.35157	6.53213	8.09453	7.37995	7.05721	7.79555	8.54777	7.63197	7.95302	8.80571	6.78492	8.95937	8.33222	7.56835
A2ML4	1.76363	1.69379	1.84274	2.06211	2.01507	1.73502	2.53993	2.20062	1.8208	1.25184	1.97806	1.79234	1.70083	1.72157	2.00593	1.65118	1.61507	2.07712	1.58795	1.62762	2.15042	1.80967	1.87689	2.06425	1.52473	2.00053	1.81808	2.08356	1.47142	1.67022	1.78303	1.84121	2.06752	1.78279	1.47716	2.04503	2.08062	1.88663	1.7252	1.46749	1.83872	1.67785	1.60362	1.91544	1.5716	1.80461	1.74618	1.83676	1.81884
A4GALT	2.64738	2.80783	2.51245	1.94732	2.53316	3.02125	2.05391	2.29792	2.82697	2.76112	3.11266	2.3395	2.58078	2.27387	2.15354	2.15046	2.58616	2.39692	2.16397	2.58604	3.03401	2.34676	2.31778	2.28562	2.66424	2.60697	2.27843	1.91318	2.3073	2.34419	2.19412	2.41628	2.57016	2.75585	1.92045	2.34676	2.18463	2.28432	2.24046	2.29517	2.21109	2.28294	1.72693	1.82952	2.20104	2.79087	2.43141	2.17664	2.3898
A4GNT	0.054545	0	0.0735282	0	0.027082	0	0.026504	0	0	0	0.0226682	0.0259939	0	0.0226629	0.0461812	0	0	0.0267938	0	0	0	0	0.019506	0	0	0	0	0	0.0258707	0.0231754	0.0264568	0.039061	0	0.0239603	0.0208344	0.022244	0.0230213	0	0	0	0.0256521	0	0.0294035	0	0	0.0605546	0.0228696	0	0.0143452
AAAS	14.9187	10.7097	13.8155	13.3124	14.6246	10.9607	14.3125	14.7778	11.7326	11.2457	11.1283	13.285	14.2489	14.7018	15.0197	13.7951	9.21975	12.6369	15.412	10.3857	9.69903	15.0892	13.03	13.4679	13.3512	10.9553	15.8073	14.4531	14.2653	11.2351	21.6624	17.4808	15.6305	13.1489	15.8717	14.1181	20.9282	14.7815	15.2865	13.5305	14.752	13.0717	16.8577	16.249	15.5015	13.5632	16.3997	15.7157	14.0864
AACS	45.3971	48.5464	56.0631	47.5241	50.5244	51.3894	49.908	48.4368	51.9939	57.684	51.2325	47.6183	49.4651	52.5899	52.4153	45.969	46.7584	52.6641	49.4449	54.5228	54.8652	47.7582	46.6355	49.248	46.115	51.6627	49.9788	47.0498	50.1132	48.2316	47.7899	46.2969	48.5598	52.4405	46.7368	53.1429	53.7426	52.5086	49.37	48.708	53.8629	50.0955	49.1664	46.3846	49.8162	47.8833	50.5848	54.6225	50.0733
AADAC	1.77294	2.46881	1.5608	1.56503	1.38329	2.56973	1.75814	1.81414	2.21571	2.4983	2.46606	2.25884	1.90456	1.68374	1.52406	1.75055	2.44683	2.14172	1.48995	2.41598	2.74632	1.58942	1.92148	2.13684	1.49245	2.32415	1.51275	1.40366	1.33858	2.57504	1.43033	1.74252	1.45479	1.53378	1.40969	1.7264	1.3744	1.8292	1.75838	1.41718	1.51445	1.57319	1.57013	1.45915	1.52922	1.59671	1.68393	1.68412	1.81286
AADACL4L1	0.0334079	0	0	0	0	0	0.0324666	0.0274596	0.0279292	0.0314912	0	0	0	0	0	0.0397863	0.0373423	0.0984645	0	0	0.0577946	0	0.0477884	0.0466979	0	0	0.0324826	0	0	0.113556	0	0	0	0	0	0	0	0.0242142	0	0.0213635	0	0.0333922	0.0360183	0	0.0641801	0.0370887	0	0.0634688	0.0188832
AADACL4L2	0.0581231	0.0167868	0.0174115	0.085078	0.0577173	0.016479	0.075314	0.0318495	0.0323942	0.0913141	0.0161035	0.0369321	0	0.0482992	0.0328072	0.0115367	0.0649683	0.0380686	0.118195	0	0.0837926	0.0694759	0.0692853	0.0270817	0.0945747	0.0359423	0.0188378	0.0553334	0.0367571	0.0658552	0.0563847	0.0416234	0.0155798	0.0851071	0.0888045	0.094813	0.0327087	0.0280853	0.121003	0.0495576	0.0728931	0.0193653	0.0626647	0	0.0186101	0	0.0324931	0.0368077	0.047142
AADACL4L3	11.4157	9.6453	12.6168	10.6797	12.5681	10.2223	12.5066	11.4521	9.83994	9.69133	9.69468	12.9755	10.7341	14.789	11.8564	12.8774	8.24254	11.5984	13.2652	10.0049	9.35304	12.4271	11.1061	12.2155	10.1758	8.58291	13.2366	10.8678	13.1494	9.18857	15.6484	14.1667	13.0001	12.4899	13.8395	11.1326	15.8608	12.5654	13.0913	12.4009	13.0049	11.1268	15.4801	12.7413	12.9405	10.7449	11.297	12.3256	11.8924
AADACL4L4	0.049477	0.0214345	0.0222321	0.0217266	0	0.0210415	0	0	0	0	0.041124	0.0471574	0	0.0616715	0	0.0294617	0.0553038	0.0243042	0.0251532	0.0249335	0.0641951	0	0	0	0	0	0	0	0	0	0	0	0	0.0434681	0	0	0.0208823	0.0537917	0.019313	0.0632783	0	0.0247269	0.0533429	0.0293426	0	0	0.0414894	0.0234992	0.0183823
AADACL4L5	0.0845852	0.0824494	0.0190039	0.0185718	0.0104993	0.0269792	0.0205505	0.043453	0.0707136	0.119598	0.0527288	0.0100775	0.0643939	0	0.0268557	0	0.189093	0.0103876	0.0430016	0.021313	0.0548735	0.0758299	0.0453731	0.0369481	0.0412896	0.117688	0	0.030197	0.0100297	0.125787	0.0307707	0.0151434	0.0425117	0.0836016	0.0403859	0.0517421	0.00892502	0.0689711	0.024763	0.0202837	0.0397798	0.0528409	0	0.0376227	0.0203121	0.0117381	0.044331	0.0301305	0.0432526
AADAT	10.3707	12.2907	9.80206	10.5214	12.3994	10.8487	11.2659	11.2431	10.5634	12.1073	11.6418	11.4183	10.1379	12.4315	10.5467	10.381	11.3256	10.3643	10.4234	10.7829	8.76426	9.11023	10.4653	12.9342	12.8305	10.5594	10.7789	9.92968	12.184	11.7756	11.0145	12.9967	12.4374	9.55629	11.6334	9.81971	13.8355	10.9943	11.5861	13.073	12.025	10.0382	13.398	9.93253	11.536	12.0096	11.4203	14.5503	11.2928
AAED1	0	0	0.012948	0	0	0.0122546	0.0280035	0	0	0.0135811	0	0	0	0.0119725	0	0.0171585	0	0	0	0	0	0.0258327	0	0	0.014066	0.0133642	0	0	0	0.0122432	0.0139767	0.0103177	0.0231717	0.0126579	0.0110065	0.0117512	0	0.0104427	0	0	0	0	0	0	0	0	0	0	0.00530727
AAGAB	26.5956	24.8369	29.311	25.5556	26.0606	22.9778	27.6999	22.8165	25.2762	24.8912	26.6481	24.0207	27.7649	27.0128	27.4539	28.8701	24.8437	27.5774	26.0649	23.2058	25.5205	27.6265	28.2909	27.598	26.1366	22.9754	26.6087	27.8304	26.2808	26.0144	25.9182	27.8033	27.2284	26.4794	28.3574	25.8075	27.029	26.1107	23.9734	25.701	26.3769	30.2203	25.3921	27.566	27.3916	27.228	29.6414	29.8765	26.5097
AAK1	24.5428	36.342	25.8283	23.9606	26.3732	33.4007	24.5125	27.1852	30.5361	35.7064	31.338	28.3773	27.802	25.6712	25.1408	27.4302	32.4185	28.0092	23.5195	34.2528	35.3777	23.3514	26.9818	27.8605	25.5352	34.9192	24.213	24.0639	23.1174	33.6911	21.0849	24.6802	23.7857	25.841	23.369	25.3465	22.0267	24.5019	23.252	25.3257	24.0631	24.4485	23.6856	23.7435	23.8478	26.3956	24.2119	26.6746	26.828
AAMDC	6.35681	5.10423	6.52537	6.01604	6.96543	6.66532	5.75165	6.23845	5.65793	5.01064	6.51343	6.86837	6.34126	6.73959	6.7276	6.52628	5.81912	6.0568	6.6584	6.32408	6.13845	6.68139	7.46654	5.80245	6.28632	5.69309	6.90005	6.54732	7.90148	6.30991	7.2299	6.71067	7.79991	6.25882	6.82377	5.60937	6.93869	7.0899	7.2729	7.4642	7.49968	6.46337	7.50341	6.98739	6.18501	5.59708	6.6632	6.84522	6.53201
AAMP	24.8454	16.883	24.0472	24.2758	22.3342	18.2898	26.8418	22.7368	21.7901	16.4455	20.0219	21.8775	22.9334	23.3884	23.1179	23.506	17.6215	22.5507	24.92	20.2322	18.9636	24.0262	23.5281	22.712	22.4709	19.7899	25.7105	24.0331	26.34	20.7557	31.0149	25.5747	25.0164	23.213	25.1143	23.6419	30.1281	22.8376	24.2374	24.5578	24.2392	22.5647	25.4497	23.8099	24.8143	22.1923	24.6417	23.0218	23.1887
AANAT	0.193495	0.0838263	0.19128	0.212422	0.115286	0.106976	0.141032	0.166995	0.113234	0.109436	0.0884554	0.119875	0.159932	0.120593	0.0819125	0.12098	0.118955	0.0760394	0.157391	0.0975103	0.033474	0.121427	0.103794	0.0879024	0.103898	0.0987144	0.188136	0.0921039	0.0917747	0.073992	0.187708	0.12471	0.132258	0.127497	0.118254	0.0868003	0.155167	0.0771353	0.0906355	0.0866143	0.163799	0.116042	0.125168	0.114753	0.195155	0.0322221	0.17037	0.183802	0.122061
AAR2	6.0584	5.12706	6.13021	6.21605	5.39221	5.37113	5.83163	5.18521	5.26852	4.9675	4.92369	5.71938	5.53325	5.57781	5.56909	5.2987	4.84423	5.62454	6.23167	5.88001	5.1406	5.59798	5.52531	5.20655	5.74574	4.93574	5.61009	6.43898	5.77133	4.87586	6.3001	5.76639	5.59875	5.88023	6.073	6.1754	5.97989	6.45895	5.90589	5.86662	5.24016	6.02351	5.97883	5.98447	5.87484	5.58712	5.67706	5.4017	5.65357
AAREL	12.1026	7.60979	10.8009	11.9578	11.8303	7.93491	12.3742	11.8993	9.43277	8.23927	9.23855	10.7742	10.3653	11.5411	10.7627	11.1102	7.1867	9.9291	13.63	7.87788	6.37926	13.4305	10.9704	10.676	12.0412	7.85433	13.034	14.0821	11.9987	7.44551	17.8147	14.6556	13.7705	12.6079	14.5907	11.722	16.3883	14.8637	11.3839	12.7241	12.0752	11.9289	13.6825	13.1587	13.3003	12.6196	11.4702	11.0772	11.5488
AARS	84.5235	65.4001	82.3632	80.6647	83.5394	67.4771	83.379	78.51	72.8733	62.7358	65.5959	82.042	79.9398	84.0843	84.0477	82.6079	64.9315	80.9123	80.999	68.1786	68.4499	80.5319	82.5633	86.2943	76.2894	69.2169	87.3741	83.7401	84.3974	75.1972	99.8443	93.1676	90.1958	77.2938	84.5237	82.3415	100.75	83.717	78.3243	82.5927	85.3791	86.6814	90.8784	88.117	87.398	78.5669	87.1801	84.7805	81.054
AARS2	6.64271	7.89176	8.00195	8.08206	9.10699	8.6019	9.09576	8.44166	8.55976	9.75507	7.58357	9.32481	8.04754	8.40391	7.17975	8.67775	8.26757	9.67346	7.79194	8.83182	8.04145	7.33482	7.43543	8.08892	8.17164	8.14264	9.16131	7.98334	8.28253	9.1144	9.17094	8.24323	8.49875	7.51916	8.61361	6.96776	7.87402	7.18216	9.17031	8.94757	9.57146	8.42898	8.16067	7.3947	9.36737	7.46176	9.1785	7.01106	8.30167
AARSD1	37.8357	27.2641	35.9575	36.8568	38.1037	25.2624	34.7166	29.8551	29.4694	26.3623	31.946	30.3521	31.9587	36.5236	35.9316	32.1987	28.1591	31.7817	36.0336	28.2827	30.5454	34.626	38.5394	32.217	34.8145	24.0988	32.9556	33.6784	37.835	29.9279	44.3507	35.0881	35.0906	35.8999	37.2138	35.9257	45.3518	38.6671	38.0054	33.6107	35.2318	41.1585	42.1517	43.2692	38.6449	32.2733	39.5536	33.4844	34.5638
AASDHPPT	17.8126	19.3025	19.6755	19.2282	18.4034	16.9883	17.7773	15.9039	16.2963	17.1527	17.1998	16.7487	19.4663	16.7968	18.7805	17.0394	18.7297	16.7924	18.0624	16.9369	17.8994	21.0479	20.3635	16.1405	17.4371	15.4091	20.2136	18.3289	19.9941	15.0143	18.6771	16.882	17.9146	19.9097	17.6056	19.1493	16.8598	16.9126	19.566	19.926	18.1994	19.7239	20.7574	18.0525	17.1561	20.6813	19.6878	19.8848	18.2185
AASS	3.85042	6.78037	4.81148	4.22543	4.85042	6.41276	5.50954	4.92511	6.14363	7.80516	6.49827	5.11689	4.61349	4.85123	4.34668	5.13582	6.70585	5.09421	4.39222	6.77842	7.13054	3.88582	5.24556	4.72091	4.72573	6.88458	5.16996	4.20323	5.00915	6.75585	4.74555	3.77104	4.3702	5.01942	4.54386	4.01982	4.37696	4.06128	4.86109	4.57742	4.83576	4.83092	4.46756	4.50612	5.18498	4.7876	5.33829	4.39601	5.10985
AATF	6.3423	5.2002	6.29266	6.69164	6.1078	5.62982	5.58447	5.86031	5.92494	5.45681	5.87301	6.18696	6.24027	5.96006	6.00047	6.17182	5.09092	6.21006	6.55683	5.66298	5.43075	5.2279	5.95183	6.173	6.35812	5.11303	5.6493	7.01044	5.57215	6.45656	6.421	6.62991	6.07566	5.81512	6.24334	6.11029	7.22207	6.03154	6.64612	6.27413	6.18568	6.67968	6.44778	6.76535	6.70541	6.04871	7.21017	6.77261	6.13067
AATK	55.418	39.6455	53.8165	51.8445	52.7727	45.0983	57.0616	58.7863	45.548	41.8951	47.4511	55.3831	48.4522	56.4755	51.3618	52.9835	39.814	56.9406	53.0839	41.3098	39.368	58.8592	50.4212	49.9396	53.4286	47.8063	59.4193	58.4054	60.0075	45.6585	60.1162	62.638	61.1039	53.5394	59.1981	54.2989	83.3765	48.0082	60.328	50.1268	55.4616	52.8478	55.2321	54.4298	55.3155	50.9945	55.4964	54.6604	53.2422
ABAT	44.1926	49.0394	46.4446	46.7899	46.2551	56.1086	49.0725	45.8044	51.9997	50.4183	46.5743	45.548	43.14	48.2065	46.3035	49.1757	46.0403	51.3613	41.1441	48.6592	46.1372	40.8853	46.3213	44.3761	47.7957	55.9985	47.318	43.4332	45.0618	49.6212	34.855	45.902	49.5002	43.1061	43.8339	44.2108	38.6123	49.3	47.9672	49.3812	50.3252	44.6104	42.4479	39.8723	45.2793	38.895	46.2713	45.9954	46.2415
ABCA1	0.402539	3.95281	0.522537	0.635046	0.429338	3.82327	0.47813	0.686242	1.75117	2.98636	2.1252	0.67497	0.817198	0.483169	0.561714	0.696896	3.34959	0.666446	0.409288	2.9602	4.45553	0.421019	0.863719	0.692921	0.545824	3.60938	0.376894	0.482571	0.282851	3.5917	0.180787	0.293606	0.371656	0.517379	0.216398	0.449919	0.264283	0.302568	0.296799	0.352751	0.490807	0.305488	0.152701	0.291778	0.286415	0.628956	0.325051	0.403617	1.03886
ABCA12	0.110024	0.190659	0.0512695	0.0823133	0.133535	0.187163	0.122764	0.0837352	0.0987938	0.195899	0.16935	0.139821	0.0850897	0.0948138	0.0759025	0.0849268	0.182194	0.0680583	0.128441	0.180712	0.15509	0.0840228	0.12241	0.0854401	0.0835447	0.21923	0.17037	0.0504318	0.139158	0.18699	0.0909207	0.116727	0.140905	0.0966617	0.0996158	0.0930614	0.0928734	0.106328	0.127251	0.0703572	0.168645	0.0692417	0.136194	0.0725002	0.105684	0.0995263	0.102513	0.0928998	0.117585
ABCA13	0.0361204	0.0438148	0.139582	0.0412396	0.0466286	0.0399392	0.1369	0.103912	0.0241575	0.0272384	0.0360268	0.0309843	0.0282838	0.0300153	0.0122327	0.0172067	0.0444117	0.159689	0.0257082	0.189307	0.0499896	0.132765	0.0413348	0.0201958	0.0141055	0.023453	0.0280959	0.010316	0.109644	0.05218	0.115632	0.0957067	0.0290461	0.0222136	0.107615	0.0265145	0.024392	0.0183261	0.0338385	0.11087	0.0169872	0.129972	0.0350484	0.0214214	0.0242869	0.01604	0.0363469	0.106364	0.0555437
ABCA2	41.0591	45.2956	48.6481	43.4095	46.5324	46.1452	52.5512	49.9036	51.3833	38.9455	49.205	51.0602	47.5354	47.983	40.4285	48.6081	44.3425	51.0665	40.016	43.8861	42.9576	43.644	46.5645	46.205	47.283	45.4973	43.2232	45.4535	39.0431	46.677	37.9351	47.4447	43.8548	40.2847	36.5862	41.6729	44.4028	34.4767	35.376	40.7413	44.0952	42.1816	35.2003	39.055	37.9044	38.8642	43.2139	44.1538	43.7916
ABCA3	37.9831	38.473	41.0693	36.394	39.7242	36.2808	41.1887	41.4138	42.1165	37.533	41.387	40.3008	41.8712	40.9465	37.6059	41.9185	34.7451	42.4029	33.8895	38.1084	38.2816	37.3881	40.676	40.3098	39.7621	39.9174	37.5191	38.2796	32.765	37.6649	32.985	38.8614	37.5292	37.8311	33.6825	39.1164	38.1101	31.6875	30.8048	36.5123	36.5452	35.9524	29.9017	34.67	33.5417	37.2613	38.1711	38.8897	37.7077
ABCA4	0.116233	0.206455	0.0887888	0.0612494	0.10388	0.217499	0.0790709	0.171969	0.140899	0.213651	0.178729	0.216029	0.166862	0.111076	0.073808	0.138425	0.123426	0.154161	0.106364	0.222585	0.130702	0.0677316	0.120543	0.0974833	0.0624124	0.280319	0.0847605	0.132786	0.0937202	0.158035	0.101481	0.104047	0.0981421	0.0816938	0.15983	0.132724	0.107927	0.0589726	0.14065	0.115209	0.0819956	0.121988	0.150379	0.179225	0.128396	0.0967799	0.0633546	0.126973	0.12853
ABCA5	10.0899	15.1542	10.5529	10.6537	9.58093	15.8153	9.31792	10.5427	15.1476	15.5027	13.0913	12.4228	11.4973	11.2979	10.1799	9.21143	16.3863	9.85363	10.5584	15.1463	19.0352	9.37542	11.0593	10.4983	10.4255	16.9929	10.2658	9.3763	10.371	16.881	8.26277	9.07994	7.8501	10.0754	9.97748	9.43559	10.9627	10.1454	10.7918	8.41612	10.4848	9.75077	11.3977	10.4678	10.4503	9.54511	10.1722	9.0887	11.305
ABCA7	7.03088	4.53278	5.83779	5.89421	6.84381	4.50285	7.40668	6.64703	4.93112	4.74141	5.13361	6.33044	6.12324	6.98562	6.38219	5.77936	4.23231	6.36142	7.21233	4.48146	3.70184	6.28444	5.97278	5.98701	6.11126	5.12968	7.41707	5.6947	7.92167	4.44556	8.68749	7.96542	7.13436	6.09765	7.04297	6.63552	9.41259	5.78589	7.43608	6.47308	7.42345	6.71508	8.08959	6.95499	7.50096	5.87728	6.9736	5.87354	6.33617
ABCA8	0.136386	0.28361	0.130739	0.127767	0.153491	0.185606	0.18556	0.209258	0.23564	0.154273	0.204049	0.242651	0.324343	0.264446	0.223248	0.135354	0.274406	0.178656	0.110938	0.219938	0.306726	0.163025	0.162578	0.171577	0.239673	0.227714	0.221014	0.138496	0.155251	0.193162	0.132307	0.117203	0.18279	0.231656	0.215326	0.126071	0.168852	0.177936	0.241343	0.0988438	0.171043	0.181762	0.13724	0.269614	0.165941	0.323013	0.175364	0.181375	0.19286
ABCA9	0.209554	0.354487	0.269033	0.236624	0.52518	0.585637	0.591552	0.254263	0.241926	0.611405	0.257116	0.294839	0.321233	0.182427	0.168973	0.499125	0.356926	0.480376	0.192775	0.764364	0.319363	0.241538	0.214112	0.188303	0.165616	0.684945	0.320178	0.208996	0.492224	0.619015	0.484014	0.292987	0.666022	0.184104	0.236316	0.1465	0.168465	0.303771	0.148015	0.574302	0.497451	0.239377	0.161377	0.248554	0.43133	0.276954	0.476963	0.274887	0.347156
ABCB1	2.06856	2.64717	2.00575	1.3984	2.05412	2.77226	1.8681	2.22319	1.66107	2.51432	1.37717	2.37368	2.30296	2.17694	2.35341	2.13733	0.536211	2.28963	2.02368	3.13074	1.48615	1.20173	1.29212	2.31839	1.21569	2.9507	2.10058	2.15714	1.96547	2.77837	1.89778	2.07096	2.2407	1.24942	2.11046	2.38645	1.99884	2.32047	2.25236	2.17346	2.35527	2.35664	2.18617	2.05	2.39873	2.51176	2.445	2.11683	2.0938
ABCB10	5.87917	5.87648	6.12698	6.04988	6.29532	5.84404	6.12654	6.17147	5.64042	5.27478	5.76973	5.67105	6.13202	5.44465	6.01219	5.93663	6.31423	5.16706	6.84198	5.31869	6.26482	6.68353	7.13065	6.85654	6.15467	4.28713	5.83685	5.59698	5.81215	4.84547	5.58307	6.36604	5.52515	6.31642	5.49236	6.19618	5.12716	6.80259	7.10589	5.92245	6.44595	6.5136	6.07125	6.38522	5.59622	5.91748	6.10314	7.26678	6.00206
ABCB11	1.36409	1.93232	1.86802	2.27242	0.83854	1.62985	1.24675	0.676287	1.55672	1.26542	1.53422	1.05765	2.04397	0.971597	1.36116	0.841272	2.45652	1.49969	1.49153	1.88768	1.52171	1.24716	1.85447	1.34304	1.16792	1.47617	1.19999	1.40168	1.58152	1.60995	1.10799	1.60484	1.60621	1.48852	0.909746	1.52318	1.19715	1.4752	1.52555	1.28075	1.19649	1.27147	1.05632	1.15569	1.0295	0.955502	1.77027	1.48086	1.41322
ABCB1LA	0.186942	0.502975	0.309478	0.285159	0.156326	0.518858	0.305979	0.29114	0.32902	0.500826	0.490679	0.412623	0.291055	0.245282	0.258242	0.257787	0.362927	0.280324	0.15006	0.694165	0.41702	0.255799	0.309635	0.378211	0.211326	0.684484	0.24873	0.17797	0.345333	0.451492	0.209985	0.232518	0.284833	0.345765	0.330721	0.320998	0.23255	0.335176	0.192031	0.302007	0.314652	0.314702	0.169726	0.268415	0.311881	0.262155	0.338276	0.299078	0.320319
ABCB5	15.8098	26.311	17.0728	21.847	13.3664	21.0013	18.4175	15.1909	22.5214	23.0315	20.3773	22.5678	21.3463	20.9926	17.1142	13.8524	22.2132	20.0942	18.7071	33.9767	16.9107	15.3545	14.8066	13.9214	14.8052	26.7572	16.5543	16.9718	14.4203	26.1022	15.1045	17.3587	16.9586	17.7102	15.9205	16.6746	14.3719	19.1584	16.9458	16.8852	16.1616	17.6165	15.1578	15.6159	15.8145	19.1677	23.3859	14.9478	18.4869
ABCB6	8.9643	6.59374	7.8504	7.6384	8.52291	5.45081	7.98883	7.61903	7.04774	5.37563	6.38875	7.01701	7.91552	7.44915	8.78472	7.74563	5.56431	7.73887	9.0758	5.63244	7.02806	9.14784	8.34859	7.45157	8.04413	5.60823	8.716	7.80774	7.63509	6.1265	9.56579	9.45176	7.79142	8.66317	7.85349	7.49815	9.51504	7.50653	8.10018	7.25701	7.82174	8.1022	8.63657	9.00381	8.18931	7.66513	7.98091	7.12019	7.70834
ABCB7	1.59439	4.49343	2.09536	1.89715	1.67689	4.80474	1.5328	2.37441	3.97725	4.55722	3.76903	2.2958	2.78185	1.97311	1.97406	2.0264	4.25418	2.24012	1.75185	4.30251	5.20506	1.59842	2.23165	2.1927	1.57332	5.14439	1.8086	1.73004	1.31728	4.37782	1.03945	1.45485	1.6061	2.2141	1.49304	2.00656	1.33862	1.721	1.65293	1.79247	1.48353	1.56794	1.33081	1.26075	1.655	1.7986	1.54544	1.72623	2.33832
ABCB8	23.375	15.43	20.6465	22.0621	21.0101	16.3107	24.8482	20.0662	18.9107	17.7872	18.9582	21.4024	20.1732	21.7567	21.7479	18.0904	16.5046	19.6741	24.6063	17.2119	16.0569	24.1274	19.9744	16.4358	19.9653	17.4376	24.4935	23.084	22.6211	18.1397	31.371	22.2123	23.7854	22.3184	24.452	22.5473	31.2596	25.5759	23.7545	17.6627	21.2541	21.5723	27.6937	23.0532	23.2233	20.4252	22.2716	14.026	21.2785
ABCB9	6.06611	6.81614	6.07128	5.42852	6.13789	6.94099	6.15582	6.86499	7.07847	7.64417	7.43031	6.58507	6.25559	5.72	6.22802	7.10261	6.93753	6.38622	5.53155	7.60703	7.13603	5.28938	6.06496	6.65845	6.59552	6.1006	6.6307	5.58043	5.2334	7.58571	5.10418	5.45069	6.48009	6.2382	5.99019	5.77053	5.72422	5.34089	5.73274	5.83909	5.9099	4.87614	5.41107	4.80177	6.48924	5.69948	5.71863	6.296	6.18201
ABCC1	4.10741	6.98616	3.89188	4.24255	3.84819	7.75424	3.94829	4.53569	5.92706	8.17277	5.87797	5.0893	4.20291	4.11065	4.21091	4.37587	8.34389	4.34235	3.46812	7.52363	8.04795	3.50615	4.70675	4.03144	3.74848	7.07321	3.68978	3.62975	3.56595	8.15682	3.32624	3.42739	3.57581	3.789	4.27694	3.93272	3.437	4.06434	4.15464	4.31672	4.24971	3.81988	3.45604	3.35733	4.1255	4.1337	3.96844	3.47756	4.66677
ABCC10	3.51063	4.25342	3.58696	3.63973	3.52228	4.40465	3.2206	3.81948	4.63374	4.4695	5.01257	4.36652	3.87188	3.60118	2.97849	3.83393	4.73819	3.86403	3.63614	4.38251	4.75025	3.18643	3.90178	3.97055	3.68336	4.22247	3.8737	2.98157	2.95709	4.57388	3.53281	2.94175	3.54346	3.4874	3.18265	3.33265	3.30769	3.24136	3.04207	3.21373	3.75419	3.52354	2.94471	2.82495	3.84089	3.75187	3.59128	2.80895	3.69403
ABCC13	7.11003	6.54613	6.60592	8.14625	5.00559	8.43169	4.51293	5.86387	5.59201	6.55468	6.02967	5.38925	5.05562	6.73805	4.73639	4.64209	9.61484	6.33517	4.61154	6.17181	8.35617	6.30938	5.00784	5.56621	5.09742	10.6012	4.72571	5.94415	4.7931	6.58374	3.66459	5.98766	5.97871	6.46849	4.54011	5.27904	5.25024	4.96155	6.48053	4.89287	7.51364	6.44532	4.52672	6.77802	6.67933	6.10369	5.256	5.32538	6.01688
ABCC2	0.347754	0.260592	0.270289	0.272398	0.391992	0.423692	0.30142	0.486695	0.251437	0.425258	0.289045	0.322493	0.278031	0.273357	0.206897	0.38057	0.24163	0.350884	0.162458	0.350496	0.211374	0.244352	0.248723	0.275891	0.367035	0.305132	0.29243	0.241587	0.231808	0.487195	0.382941	0.208651	0.264529	0.264234	0.366182	0.321965	0.380818	0.306552	0.330188	0.306523	0.282891	0.291225	0.283728	0.16722	0.31598	0.344332	0.449241	0.294622	0.30739
ABCC3	1.55735	2.2216	1.7398	1.90427	1.54648	2.437	1.91484	1.83877	2.06443	2.24661	2.35286	1.73857	2.12603	2.11637	1.90863	2.09037	2.84677	1.59764	1.67095	2.19402	2.24018	1.535	1.55694	1.62965	1.60442	2.32247	1.79866	1.51537	1.55892	2.52981	1.87803	1.68213	1.7851	1.7613	1.75499	1.46671	1.90289	1.49672	1.59197	1.65064	1.89375	1.60822	1.53989	1.84719	2.04966	1.61431	1.78934	1.69184	1.8627
ABCC4	1.16218	6.2538	1.2918	1.41976	1.65301	5.78237	1.7536	1.60167	3.80966	5.67109	2.70183	1.84894	2.16296	1.31792	1.57584	1.45952	6.29992	1.99598	1.2483	4.72942	5.85399	1.08889	1.12184	1.0596	1.65501	6.26543	1.13424	1.5265	0.911799	4.54069	0.991793	1.09509	1.45455	1.66974	1.39516	1.62854	0.995776	1.22553	1.35413	1.59813	1.68079	1.40619	0.824337	1.052	1.4227	1.55701	1.08814	1.18282	2.1775
ABCC5	20.8055	37.5525	21.7088	21.6487	21.7332	37.3456	21.8096	24.6119	29.2454	35.933	29.7155	26.8016	23.5436	20.5784	21.7849	25.5264	34.0388	26.3096	20.2458	35.2687	35.0267	18.8522	23.3483	24.1589	22.9139	33.6726	20.3252	20.5092	21.2539	36.2251	16.6203	19.278	21.4386	22.3726	19.299	21.3548	17.2028	20.0689	20.9511	22.1643	20.9473	19.1861	18.8803	17.9983	19.4808	21.4715	22.5826	20.6219	24.0503
ABCC6	0.662668	0.99174	0.634904	0.654137	0.685233	1.26236	0.798343	0.66622	0.897378	1.19251	0.673697	0.897813	0.43837	0.687192	0.676977	0.717443	1.08964	0.656417	0.645936	1.01564	1.00902	0.594077	0.66589	0.627729	0.598833	1.02107	0.81471	0.615221	0.618217	1.03316	0.536592	0.600054	0.616557	0.630303	0.640114	0.652157	0.65183	0.639083	0.722561	0.68992	0.695413	0.645934	0.755778	0.695055	0.573401	0.571519	0.45006	0.489011	0.724956
ABCC8	6.02237	8.07243	5.35487	5.14205	6.60608	8.50789	5.27905	5.3238	6.26841	8.60174	6.82226	5.48154	6.58612	5.43532	5.49738	5.07278	7.74805	6.34768	4.77702	7.39638	8.62459	4.64815	6.62363	6.63973	5.17089	8.51617	4.84732	5.09544	5.41016	7.31382	5.25415	4.53554	6.23479	5.54325	5.29537	5.44547	5.77041	4.71771	5.62323	6.03431	5.5145	6.06738	5.46095	5.20365	5.48599	6.42909	5.43138	6.01619	6.02701
ABCC9	1.31755	2.58394	1.09898	1.48973	1.70007	2.98616	1.57945	1.69253	2.22934	2.12694	2.05252	1.74455	1.51013	1.71112	1.38939	1.94493	2.19584	2.24005	1.25942	2.7672	2.04046	1.41458	1.30913	1.48878	1.40184	2.33447	1.72597	1.38199	1.78119	2.52752	1.82919	1.44072	1.96674	1.24764	1.65141	1.62158	1.31196	1.48677	1.98944	2.41157	1.68451	1.34059	1.60763	1.5534	1.58386	1.64665	1.7135	1.28152	1.75822
ABCD2	1.33947	16.4346	2.19257	1.34445	1.90017	15.2788	1.95259	2.5755	12.3778	14.6103	12.0876	4.67353	3.51702	2.16652	1.53911	2.6207	14.3572	3.83038	1.43489	14.6816	14.6069	1.52247	3.11358	2.50757	2.03161	15.6416	1.6047	1.45735	1.40676	15.346	1.48504	1.38745	1.71187	1.63911	1.35217	1.5217	1.49411	1.64698	1.21377	1.37661	1.68735	1.43447	1.46992	1.10646	1.9759	1.46049	1.4642	1.34053	4.5192
ABCD3	12.2435	25.7822	15.0472	14.2096	11.9925	25.3203	14.0042	15.5327	21.5217	23.3359	21.067	14.37	16.6089	14.297	14.2087	17.6729	25.9092	17.1172	12.6834	23.1554	21.5136	11.9072	15.1572	15.9045	16.0586	22.5471	12.0041	13.0839	13.402	23.4013	7.15127	11.4855	12.5364	14.4059	11.9976	14.0642	7.86761	13.3531	12.9714	12.6992	14.6152	12.0584	10.0626	10.1427	10.9724	14.2045	13.5029	14.7478	15.4145
ABCD4	5.50719	6.13761	5.9882	6.35048	6.90898	6.18598	5.84228	5.82243	6.16801	6.00359	6.79627	5.99028	6.6752	6.00866	5.9619	5.43216	6.95461	5.49313	6.75362	6.14381	6.39999	6.38815	6.56982	6.12608	6.58735	5.38129	5.80428	6.30344	5.12443	5.35862	6.72907	6.27702	5.49347	6.66659	5.18665	6.25764	6.10369	6.21598	5.48091	5.21534	6.38601	6.23995	5.77887	6.10829	5.93605	6.04395	5.11164	6.30952	6.05643
ABCE1	37.9662	36.5901	41.8029	38.0911	36.8885	36.3588	37.2313	38.0919	35.8627	40.4366	36.5684	36.1042	38.2411	37.3293	38.7814	39.1751	33.0256	39.6694	37.4203	35.5091	37.4597	41.4692	37.8437	40.8331	39.0632	37.993	36.7681	38.8912	39.079	35.52	31.5035	41.685	37.9422	40.7718	38.0354	37.8689	30.4484	41.7688	40.5676	41.3269	38.7488	40.9619	39.6326	38.6208	37.296	39.4716	40.8119	42.3239	38.2469
ABCF2	36.1593	31.1383	37.2517	37.1982	35.7237	30.5203	35.3734	34.2225	33.0503	31.634	33.4264	35.5537	34.717	35.7017	36.032	34.894	29.5146	34.8905	36.878	30.3858	32.9519	35.673	34.5663	35.427	34.5637	31.2998	37.0761	33.704	36.2248	30.4138	40.5514	39.0729	37.9147	35.4452	35.8215	34.4403	38.8345	35.9647	33.0515	35.8929	35.832	36.1054	39.3822	37.5743	39.0546	35.1279	37.4808	36.0294	35.203
ABCF3	22.5802	14.5853	20.882	21.7093	22.2271	15.1659	23.1425	18.6137	18.1422	15.8677	17.9284	20.4586	20.0111	20.9115	21.7283	20.6411	15.7801	18.8066	23.519	16.9662	16.0587	22.7836	21.4425	21.0724	21.1737	16.5149	23.9576	22.9328	21.5316	16.5233	28.4597	26.2801	22.0826	20.5756	23.7547	21.028	30.6561	23.004	20.4039	21.915	21.7939	22.5302	22.8309	22.9698	22.8615	21.1498	21.7734	23.6924	21.0712
ABCG1	3.72428	8.28282	3.47035	4.19031	3.52216	8.0093	3.80281	3.7571	5.51441	7.57126	5.94379	3.94772	4.1661	3.92198	3.07087	3.75743	7.67352	4.20409	3.60058	7.34584	7.69483	2.88746	4.15308	4.11029	4.21123	8.19326	3.18169	3.52919	3.27779	7.23866	2.46409	3.22831	3.22488	3.51322	3.45258	3.59753	3.24033	3.35867	3.73375	3.5998	3.90657	3.08209	2.87422	3.18243	3.8851	4.26798	3.83782	3.84203	4.38012
ABCG2	6.43938	6.41034	6.64887	7.17955	6.07697	7.32865	7.98887	7.1197	6.33785	6.42868	5.44082	7.3853	6.58269	8.07077	6.76665	6.39068	7.31686	6.87972	6.39256	7.62555	5.06958	6.65994	6.12993	7.4583	6.77713	6.72139	6.51265	7.5071	6.26725	6.19643	8.09276	7.75107	7.82239	7.40937	6.83812	6.67998	6.27088	7.55815	6.01356	8.46926	8.77734	7.59277	6.99177	6.60861	6.06839	8.33189	7.44228	6.70969	6.94872
ABCG4	25.5137	20.4536	26.9427	25.2769	27.4359	21.5644	29.5575	27.5371	21.8743	20.721	23.3725	23.1836	24.2602	26.6155	26.4543	26.0555	19.051	26.4296	25.087	21.1468	19.3001	28.4853	24.3668	25.7642	26.5312	21.4587	27.8919	27.5253	27.4001	19.4101	29.8803	28.4681	29.8943	24.1241	26.661	25.3227	31.0297	23.0985	26.1252	28.2047	27.7192	28.2482	25.9192	26.2749	27.5548	27.1088	26.8266	25.5273	25.5136
ABCG5	1.06278	1.07961	1.08685	0.836834	1.01897	1.66765	1.22872	1.32539	1.37869	1.7618	1.11181	1.03042	0.988442	1.20291	1.13253	1.64758	2.00722	1.47618	0.931552	1.49593	1.26798	0.969204	1.53337	1.49837	1.23436	2.00561	1.01553	1.11644	1.30365	1.5104	0.568825	0.695474	1.26721	1.51325	1.11986	1.13585	0.81978	1.00937	1.47344	1.55844	1.05134	1.13554	0.829735	0.9563	0.844849	1.40365	1.38291	1.04436	1.22369
ABCG8	0	0.00835962	0	0.0423677	0.0191616	0.0328253	0.0187527	0.00793033	0.0403297	0.0181893	0.0160387	0.0183917	0	0.00801745	0.0326751	0.00574513	0.0431378	0	0.00980994	0.0486213	0.0250366	0.00864952	0	0.0134863	0.00941939	0.0268482	0.0187619	0	0	0.0245963	0.0187192	0.0069093	0.0155171	0	0.00737057	0.00786927	0.00814424	0.00699305	0.0150644	0.00616975	0	0.0192873	0.0104021	0.0228876	0.00926759	0.0107112	0.0161812	0	0.0141384
ABHD1	12.2972	6.65137	10.2666	8.78699	10.5494	6.99359	10.395	8.97128	8.21222	7.75062	7.95309	9.77876	9.40129	9.55357	9.64147	8.88231	7.68603	10.3656	10.1358	7.22379	7.58425	10.2741	9.36772	8.39112	10.7268	10.1241	11.0368	10.4947	10.1466	6.7398	14.5764	9.90056	9.33283	10.58	11.034	9.19896	14.3113	10.9171	10.9636	8.86411	8.96577	8.8367	12.8265	10.8746	10.4491	7.83578	10.678	5.59865	9.62763
ABHD10	2.32468	2.99965	2.39242	2.62341	2.1471	2.91275	1.82192	2.09568	2.75844	2.7568	2.35813	2.34673	2.56628	2.26411	2.40207	2.08383	2.83595	2.27159	2.22387	2.39339	3.04864	2.33056	2.48507	2.60306	2.35496	2.71278	1.98079	2.53436	1.94436	2.61269	1.39431	2.28233	2.44225	2.66823	2.11962	2.86448	2.18386	2.47305	2.23441	2.57352	2.37465	2.33608	2.26377	2.35707	2.20897	2.69181	2.43148	2.07763	2.39924
ABHD11	6.52813	4.3756	6.4571	6.45452	5.30019	3.63185	3.63095	5.63577	4.97701	4.45071	5.52839	5.24376	6.00127	4.84474	6.6395	4.54735	5.0482	4.7194	7.22201	3.76568	4.40373	7.7296	6.87148	6.91554	6.45348	3.84646	5.62875	6.52749	5.72522	3.87273	8.404	6.64489	5.71179	8.04385	6.27302	4.95612	7.97121	6.63616	6.44266	4.85719	5.48375	8.04347	6.86115	5.94123	6.27061	6.51808	4.88893	6.63011	5.82406
ABHD12	79.0118	72.8503	89.1659	88.7311	75.132	73.4838	74.8974	74.6453	75.827	66.0693	78.2284	74.0421	82.6618	75.7614	80.5909	76.9648	73.8025	76.0501	80.9949	68.4565	72.4053	81.0956	81.1423	73.7458	80.2362	70.9464	74.5879	84.2982	80.7408	67.4447	76.3658	75.5164	76.2053	75.1912	73.248	77.623	73.6794	77.8752	73.6663	72.2789	74.8503	75.3334	77.7143	78.2572	77.388	77.2737	73.6556	73.9156	76.3343
ABHD12B	19.0735	12.6247	16.8739	17.3856	13.9205	12.2125	16.4307	16.0965	14.5605	11.3321	14.3352	13.928	15.7448	13.5905	16.1489	14.0136	12.2981	14.3566	20.3003	8.73425	13.228	18.5845	16.984	15.9729	16.4232	11.8998	18.0496	16.7426	15.0709	12.2734	22.2119	18.6785	16.5677	17.4662	18.1082	18.0514	22.9134	19.7978	16.9798	13.1749	17.8604	16.8566	19.3273	21.0109	17.0154	19.0056	15.1037	15.3741	16.1394
ABHD13	4.64593	6.86333	4.94507	4.55825	4.65352	6.45461	4.81864	4.96185	5.99875	6.64981	5.3526	4.71628	5.34865	4.43852	4.49669	5.39493	7.17568	5.41587	4.89802	6.04365	6.40717	4.78844	4.93748	5.08542	4.92931	6.74928	4.82101	4.72036	4.82777	6.36302	3.39245	4.17867	4.66798	5.15303	4.05731	5.01407	3.69204	4.49229	4.78358	4.92365	4.86281	4.33148	4.20491	4.27937	4.32713	4.63196	4.85084	5.1599	5.05132
ABHD14A	2.40995	1.85608	2.37635	1.6756	2.4596	1.82205	2.47216	2.0634	1.595	2.01928	2.39258	2.48838	1.80555	2.39202	1.4453	1.49483	2.31963	2.17035	2.48439	1.6193	1.50552	2.49058	1.77154	1.45039	1.89531	1.58341	2.929	2.16682	2.47659	1.70659	3.14963	2.42095	1.96487	2.02905	2.50586	2.18401	3.75779	2.45029	2.56082	1.28425	2.45566	1.87353	2.45391	2.22325	2.44349	2.15524	2.2735	1.08102	2.1376
ABHD17A	35.8392	25.941	34.3062	31.8361	32.3621	22.4331	31.6714	32.2586	27.9045	24.8614	29.002	28.0849	28.4918	29.3622	34.297	29.0244	23.5564	27.3994	34.2909	22.8941	22.6772	37.3336	31.3645	34.5294	33.4185	24.1718	34.7545	36.0713	32.9496	20.6966	40.0007	38.882	30.8749	29.9622	31.0662	32.036	42.9556	34.1626	27.93	32.4204	28.8729	33.1735	35.3742	36.8962	31.0011	33.7637	26.958	37.0407	31.1907
ABHD17B	6.51003	6.79547	6.28448	6.93898	5.81236	6.72016	7.26527	6.52589	6.36294	4.97113	5.23435	6.29688	6.85734	6.24443	5.98611	6.46462	6.43459	6.87022	6.32455	6.42507	6.0488	6.044	7.52996	6.60206	6.52538	6.12812	5.89771	6.27113	7.76966	5.82752	5.35958	6.40504	5.82531	6.75466	5.99149	6.53868	6.55517	6.55269	7.38969	6.69537	6.90454	6.33319	6.26893	6.02606	6.12333	6.28366	5.65343	6.38576	6.37533
ABHD17C	4.83549	4.84333	4.78667	5.20469	5.63209	5.35754	5.74155	5.16987	4.91634	5.07212	4.45731	5.03328	4.57878	5.14359	5.0098	5.31489	4.89697	4.58987	4.93504	4.55298	4.65434	5.2313	4.63512	5.14554	5.38634	4.65389	4.89598	5.00144	4.87147	4.71152	4.91129	5.22025	5.17483	5.03878	4.73553	4.90767	4.97174	4.85531	5.1587	5.42291	5.5399	4.75145	4.75274	4.98076	4.75824	4.88389	4.91611	5.30987	4.99061
ABHD18	2.73493	3.87224	2.90753	2.60062	2.886	3.34649	2.6179	2.89026	3.01417	3.76688	3.29301	2.69164	3.286	2.48912	2.91332	2.702	4.27523	2.77447	2.50898	3.4888	3.27873	2.45184	3.13759	3.08516	2.65	3.61136	2.2793	2.4079	2.59436	3.16865	1.69561	2.42487	2.65678	2.41482	2.37731	2.59965	2.08875	2.51885	2.70771	2.92362	2.68204	2.56922	1.92141	1.93498	2.58096	2.92972	2.47733	2.47422	2.78547
ABHD2	9.14367	16.5402	9.95043	9.55244	9.66907	16.4319	9.20059	9.93217	13.1405	15.0071	12.6386	11.8064	10.0851	9.78353	10.2879	10.2068	16.1599	9.73177	9.34496	15.1081	17.5389	9.47275	10.3402	10.4718	9.34157	13.0912	8.97564	9.99512	9.28775	13.3225	8.72627	9.41637	9.05007	8.94552	8.57175	10.0757	8.0542	9.78954	8.38072	10.7887	10.148	10.0695	9.20382	10.0456	8.70525	9.44741	9.34124	10.2165	10.7195
ABHD3	69.4116	69.3895	64.207	71.2783	63.3365	69.4457	70.4603	62.8705	73.0593	61.2728	60.8037	66.173	65.7992	62.7229	75.4372	66.9005	74.0215	69.9996	67.0681	64.4488	67.8369	58.7116	67.3803	65.1945	67.845	66.5728	65.5115	67.1644	71.246	61.9844	60.1379	70.0867	65.761	72.7607	66.0648	69.4333	63.0693	76.6441	69.1143	72.2613	66.4048	68.4683	72.3793	66.3502	63.579	59.5014	68.3979	71.6532	67.2838
ABHD5	7.54214	9.85583	7.83361	7.68264	7.22857	9.95117	8.30591	8.05396	8.54054	10.8681	8.78664	8.94149	8.2832	8.33508	8.04749	9.25821	9.08683	8.10821	7.37001	9.26835	9.71889	6.67834	8.17993	8.49014	8.37422	9.77704	7.78405	7.65097	8.09277	9.50858	6.32702	7.09449	6.94738	8.39133	8.07582	7.81547	6.797	8.07664	8.6511	8.02514	8.57679	7.69307	7.19834	7.09432	6.90317	8.35596	7.51686	8.10391	8.19264
ABHD6	43.3023	34.9062	40.4164	39.3259	40.5655	34.3031	42.5249	41.4233	36.0921	37.321	38.8228	37.5296	40.4308	40.4001	43.6974	39.8787	35.5982	41.3699	40.4769	32.4048	36.0859	44.227	41.4135	42.576	40.1574	36.1213	45.2669	43.8882	40.027	31.8195	49.6467	46.9963	44.8351	43.9709	42.7588	41.6529	52.045	43.4934	42.8328	36.7636	40.5662	41.699	40.3939	46.009	41.9484	41.1609	37.3121	40.2882	40.7655
ABHD8	41.4713	29.3738	41.0841	39.0815	44.2153	29.9389	44.2963	38.1538	31.7546	30.5804	30.6049	36.5638	33.8474	42.2797	37.9276	38.2492	25.3534	37.6092	40.5173	31.9345	27.8043	43.7467	39.0586	35.8054	38.957	31.5214	42.6095	41.7971	42.3145	32.5532	56.9893	42.9603	44.1536	39.9024	45.3121	37.0001	62.2089	37.387	41.135	39.7105	39.1598	38.2632	45.6735	44.0268	39.9652	36.7363	39.7635	37.0055	38.9241
ABI1	40.0137	35.2369	38.8315	37.8253	37.8149	37.017	39.2498	38.3601	34.2205	38.3057	33.5564	34.0967	37.6076	37.9137	39.1044	35.6147	34.272	36.5089	39.6068	36.4644	35.6359	39.7568	37.5713	38.5986	38.0148	36.1614	36.4956	37.8409	37.1881	35.3536	39.8905	42.8538	38.7075	39.153	39.2368	40.4041	39.2107	40.4696	40.8275	40.1708	38.9852	42.5657	41.4092	42.3393	39.6481	40.4075	40.5078	46.1678	38.4832
ABI2	0.378821	5.15065	0.488839	0.528909	0.559442	5.50234	0.61358	1.05121	3.65149	5.2739	3.5362	1.87011	1.02258	0.712993	0.679847	0.908079	4.69397	1.2533	0.44443	5.15604	5.50604	0.394761	0.815144	0.882533	0.578464	5.89245	0.447032	0.47777	0.49449	5.14234	0.414605	0.452139	0.440018	0.463665	0.4007	0.578338	0.481024	0.490474	0.394322	0.501056	0.496403	0.482204	0.432857	0.468526	0.569142	0.521206	0.597317	0.5167	1.51684
ABI3	2.99257	1.9538	2.42423	2.85959	1.98809	1.65806	1.98662	2.09598	2.6868	1.47003	2.78513	2.2999	2.10861	3.44995	3.22957	1.85726	2.13185	2.15327	2.51776	1.78421	1.87759	2.35219	2.065	2.33455	3.26108	1.73978	1.96711	2.78875	2.52889	1.55804	2.27952	3.0712	1.94042	3.07349	2.05268	2.67285	2.31262	3.45975	2.21287	2.29775	2.43814	2.72786	2.0449	2.56215	2.2065	2.5736	2.24436	3.01282	2.37687
ABI3BP	7.38013	12.8798	8.26501	8.89784	6.24448	9.20411	6.00936	7.44443	11.8943	9.88758	11.9998	7.05911	8.07002	6.44482	8.45209	7.92586	10.6606	7.00175	8.85366	8.93478	8.85406	7.54798	8.09572	8.02695	8.3477	10.1104	8.44102	7.14231	7.90385	6.92455	5.77835	7.48043	7.27615	7.94173	7.73964	7.17341	6.77529	8.21047	7.26163	5.89226	8.42033	7.58617	7.01515	7.40693	9.66453	7.63088	6.75994	7.88984	8.10015
ABL1	9.07531	11.5194	9.52876	8.78268	9.34814	11.0413	9.59804	10.7921	11.2942	10.3839	11.8192	10.2712	10.7267	9.72353	9.6134	10.1589	11.1225	10.6116	8.44661	11.3691	11.2928	8.66156	9.98735	10.4982	9.239	11.5202	8.79985	8.85198	8.80467	11.3118	7.6423	9.07737	8.92478	8.72764	8.91377	9.78629	8.61563	8.00232	8.40657	8.34867	8.4662	9.39294	8.20858	8.52134	9.09805	9.59849	9.2167	9.78162	9.64423
ABL2	3.13873	5.46142	3.40033	3.28148	3.31321	5.33933	3.28846	3.86981	4.9065	5.57279	4.34567	4.54884	4.13367	3.2299	3.19257	3.58949	5.28178	4.03407	3.30501	5.37357	5.3146	3.08366	3.435	3.28449	3.30356	5.49975	3.38205	3.04948	3.15686	5.42209	2.74453	3.06059	3.36763	2.8633	2.99887	3.26139	2.92893	3.11327	3.07471	3.00245	3.1504	2.85791	2.94823	2.9477	3.33292	3.39385	3.43603	3.30007	3.69419
ABLIM1	2.7911	28.9871	3.66011	4.39399	4.16685	26.9053	3.66275	4.75216	15.0717	26.1307	12.1282	6.44252	4.75767	3.49481	3.49646	4.47722	24.9585	5.35365	3.7356	22.1222	23.9291	3.14052	5.27586	4.72418	4.08737	27.3073	3.26763	4.08513	2.66565	30.6963	2.31161	2.73302	3.77893	2.9192	3.14756	3.36053	3.00514	2.92441	3.25365	3.53325	2.67885	2.80877	2.53837	2.74754	3.52907	3.44643	4.12375	3.84166	7.86144
ABLIM2	34.9572	47.2063	35.6564	36.8372	34.4818	42.9733	35.628	34.7477	39.8198	45.0369	39.7934	35.1408	37.986	34.0803	34.5782	38.8871	44.02	35.7043	33.624	39.606	45.5787	30.1851	39.2743	38.0268	37.0719	42.6578	31.6173	35.1697	32.1954	43.0274	25.7785	33.9254	31.9054	39.0681	31.9018	38.7789	28.8666	35.0384	36.5725	37.803	35.7509	33.8626	30.4601	29.8034	30.3169	37.8562	36.5393	41.4028	36.4833
ABLIM3	17.9122	12.483	14.6141	17.6106	16.7551	12.8954	18.2591	18.8433	14.668	13.0428	12.9234	16.2955	16.3823	17.9327	16.7356	17.0729	12.5961	17.9381	17.7359	12.7339	10.9637	18.6158	15.7408	17.7885	17.4078	13.0235	20.7645	19.5551	20.6063	13.0048	22.8128	21.2914	18.6154	16.2381	18.7898	17.8174	23.9616	17.4877	19.4724	19.247	18.3813	17.3946	21.4868	20.0615	18.9281	17.7365	17.0027	20.6153	17.2967
ABR	64.6454	49.0604	61.2491	58.5746	63.4933	48.3088	64.2893	66.5462	58.3428	55.1508	63.7018	59.1641	59.415	63.3174	61.9509	62.9094	47.2468	62.8364	60.2452	50.766	52.021	62.7634	65.3375	63.4276	63.2162	52.97	66.7739	61.6346	60.8367	52.1329	68.3285	65.8348	63.6823	59.7326	60.7563	61.5402	74.4443	53.5389	59.7495	62.3113	63.4047	60.1032	59.6089	61.5889	60.3312	60.2322	64.3732	65.6949	60.5747
ABRA	0.469795	0.421589	0.392041	0.33892	0.483176	0.385316	0.407641	0.41373	0.462885	0.284684	0.306807	0.27186	0.306558	0.585585	0.369347	0.44959	0.375087	0.461549	0.460611	0.372035	0.362825	0.406126	0.324009	0.386974	0.409513	0.435769	0.358901	0.367381	0.302404	0.242383	0.374361	0.408524	0.431753	0.530665	0.307622	0.506338	0.212445	0.35267	0.419158	0.557925	0.331412	0.285099	0.253252	0.39802	0.306214	0.55881	0.309533	0.494075	0.388603
ABRACL	10.6291	10.1367	11.732	10.5881	10.4841	8.49461	10.607	9.67478	8.76674	11.1625	7.64881	9.5189	9.74439	10.4924	10.4489	8.9629	8.53194	9.60156	11.6777	7.90889	8.39186	11.7673	9.03085	9.52277	10.1681	9.92548	9.77985	12.0205	10.4888	8.42615	13.2869	9.14436	11.1288	9.46361	10.7358	12.1022	12.5251	12.5126	12.5306	11.3132	10.6015	10.9807	11.5366	13.0304	10.9636	11.0083	9.33191	9.08024	10.3669
ABTB1	27.0237	35.2055	29.9043	29.1867	30.8816	33.5748	29.0344	31.4143	33.3501	33.3781	33.5406	34.9556	32.2822	29.9059	28.2731	31.1232	33.1909	31.4905	27.8366	34.6945	35.1553	27.0049	30.9479	32.5951	30.267	36.0977	28.0582	28.2891	27.2623	32.6052	25.8305	29.5968	28.3365	29.9221	26.8376	29.4407	26.2873	26.6755	26.8904	31.188	29.019	28.9618	26.6264	27.9574	28.8831	29.5606	29.1805	31.8838	30.2418
ABTB2	4.11828	5.67492	4.39551	4.99908	5.20314	5.41856	3.73664	4.86451	5.66463	4.0419	5.38908	4.51803	4.86219	3.97821	4.82725	4.54541	5.15104	4.50892	4.4652	4.76813	5.60013	3.81028	4.70471	4.49855	4.78425	4.58051	3.83011	3.64249	3.73675	4.50062	4.04995	3.86028	4.22108	3.81683	3.92361	4.68102	3.69111	3.68166	4.34074	4.10396	3.61653	4.39893	4.76519	3.76694	4.21833	4.6034	4.08562	4.42223	4.43888
AC108938.5	0	0.19437	0	0	0	0.095403	0	0	0	0	0	0	0	0	0	0	0	0	0	0	0	0	0	0	0	0	0	0	0	0	0	0	0	0	0	0	0	0	0	0	0	0	0	0	0	0	0	0	0.00603694
ACAA1	17.8284	20.1214	18.2097	18.6623	19.2065	20.0509	17.2195	20.3859	19.9279	16.8055	17.8442	17.0135	17.7629	21.3752	20.4418	16.1919	19.879	18.6573	17.8597	16.6208	19.4426	18.4994	19.9034	21.7175	18.2192	19.9138	15.2877	18.5593	14.395	17.349	14.87	18.3109	15.7474	19.7283	19.2318	20.1395	18.8811	18.9779	20.9204	19.6604	19.0999	18.7406	18.1812	19.0656	18.2205	18.7945	16.6603	17.3311	18.4982
ACAA2	12.4905	13.1062	14.1322	14.6001	13.6228	10.9296	14.8748	12.9255	12.9963	10.3621	13.5436	12.7043	14.9328	13.2667	13.7453	14.4828	11.4504	13.5072	14.6795	10.838	12.2809	14.044	12.8754	13.5655	13.3933	11.0302	13.892	11.948	15.2581	11.1486	15.5747	14.6291	15.271	13.8156	13.7065	14.1941	12.6927	14.2853	12.5339	14.0018	14.3122	15.0295	15.5656	14.3888	13.3213	14.5317	12.9355	14.5678	13.4997
ACACA	8.04927	13.3073	8.49824	8.61795	8.80054	13.1254	8.75922	9.83403	11.0257	12.9271	9.95958	10.6066	9.4516	9.18664	8.43562	9.2406	11.5401	9.88722	8.25854	12.2382	12.7672	8.75598	9.57329	9.78266	9.3034	13.6232	8.67469	9.34164	8.22922	12.8493	8.06112	8.85252	8.67691	8.88579	8.13483	9.2963	8.77663	8.35058	8.18128	8.9654	8.49914	8.21443	7.63899	8.4853	8.5567	9.42299	8.89884	9.62916	9.58702
ACACB	0.188885	0.272763	0.192381	0.259892	0.237583	0.203499	0.226394	0.238056	0.24739	0.189918	0.193628	0.270044	0.251986	0.266831	0.271867	0.157463	0.190016	0.228869	0.268872	0.158645	0.157936	0.214489	0.234165	0.233222	0.208993	0.198565	0.226505	0.179819	0.185149	0.283566	0.171019	0.220933	0.162017	0.199134	0.182774	0.210547	0.170071	0.177976	0.176952	0.161049	0.248727	0.188796	0.210432	0.186698	0.21772	0.286584	0.227027	0.245211	0.214189
ACAD11	6.6684	7.03902	7.00043	7.18678	7.28597	8.09786	7.43633	6.49969	7.00552	6.39706	6.18024	6.97447	6.86292	6.83264	7.77767	6.53597	6.02455	5.73967	7.1602	6.80028	6.94208	6.38376	6.51397	7.10771	7.5857	6.25841	7.5165	6.91013	8.17295	6.35196	8.18636	7.71952	8.24127	6.99913	6.92753	7.58878	7.10674	7.39963	7.40195	7.69831	7.36382	6.27203	7.50756	7.48948	6.1975	7.27207	7.88467	7.69838	7.08757
ACAD6L	5.90349	6.71436	6.4923	7.57449	4.10833	4.80471	6.07736	5.53249	6.42527	4.12484	5.43587	5.42956	6.45155	5.27592	6.37246	4.96501	6.63431	4.70555	5.58181	4.92362	5.34041	6.51925	5.64495	6.10555	5.99652	4.59033	6.1113	5.95341	4.25664	5.38171	4.84704	6.52947	4.97759	7.73086	3.90208	5.99606	5.81605	7.53128	6.12434	4.7011	5.17856	7.25263	5.45552	5.75652	5.51777	7.03089	5.23064	6.57514	5.74139
ACAD8	20.1393	16.4745	20.3879	19.4822	19.8811	15.3411	21.4715	21.5926	16.7128	15.8013	18.1425	19.4492	19.094	21.313	21.8908	20.0164	16.9827	18.9129	19.9048	15.6117	15.3708	21.6657	20.7378	20.0576	19.4594	17.9115	20.9638	20.6107	19.4694	16.4343	26.8346	21.4637	22.8873	21.7265	20.5889	22.6825	25.0501	20.672	20.6936	20.5299	20.5863	22.5573	22.9263	23.747	21.8199	20.9773	21.7558	20.2277	20.1877
ACAD9	43.3259	39.7238	42.4235	43.6296	43.7596	38.68	44.7232	39.5528	38.2662	37.3921	39.2571	39.9991	44.3616	42.2054	44.4667	42.7382	37.4056	44.0951	42.846	40.9523	38.3099	40.2815	40.7632	40.1612	47.6069	40.9445	43.6398	41.4582	43.8889	37.1952	48.6234	45.8586	43.8237	46.033	43.6525	42.3526	45.8354	46.3608	45.2852	44.9013	47.5863	44.3431	50.6283	45.3211	44.252	45.1361	46.5281	50.1003	43.1391
ACADL	86.0305	72.7969	73.643	91.1479	83.0733	73.2505	82.2928	76.589	76.9193	69.5137	74.3526	77.13	77.4118	83.1216	89.37	79.8647	80.5828	73.3651	88.725	68.9674	76.3116	79.8724	71.9511	69.5954	82.4947	71.0506	83.5892	85.2757	83.3752	73.7955	100.009	85.6797	79.4471	79.9895	86.8562	77.8124	91.8655	91.2904	85.1028	79.467	85.7504	86.3203	95.3758	96.911	81.4249	81.6696	85.8949	86.0865	81.5086
ACADS	13.4834	13.9589	14.2052	13.3292	12.3112	14.9403	13.631	13.6883	15.0659	14.7974	16.0075	15.6657	16.8884	13.4958	15.5153	13.2004	14.95	14.5906	12.0316	13.4584	14.1232	14.0732	15.4827	14.1126	12.5277	13.9166	15.2844	16.6809	12.2548	13.6165	12.9748	14.9735	13.3918	15.3558	13.9993	16.8059	12.7562	13.9589	12.8147	13.6207	16.1132	14.28	13.1792	14.7824	14.5366	14.3422	15.1483	11.6117	14.2069
ACADSB	10.634	13.5659	11.8747	10.9688	11.1552	11.6717	11.3349	11.493	12.2476	12.7752	12.2238	10.7393	11.634	11.6569	11.216	12.442	13.3406	11.5699	10.6053	13.5798	13.7485	10.5982	11.8455	10.9506	12.0606	11.7422	10.2185	10.339	12.0942	10.8246	8.4613	11.2042	10.4435	11.9267	9.86079	10.8048	9.29155	11.1842	11.499	11.8858	11.7047	11.6354	10.4038	10.4394	10.019	11.8182	10.3402	12.9813	11.397
ACAN	0.311276	0.863051	0.358066	0.377263	0.45129	0.688371	0.611061	1.45836	0.525661	1.10912	0.558845	0.771375	0.357489	0.853591	0.469112	1.06393	0.514943	0.917436	0.411443	0.671383	0.468492	0.876237	0.454171	0.774486	0.413296	1.05676	0.375291	0.84752	0.33071	1.43366	0.404634	0.673195	0.210261	0.732906	0.456565	0.634709	0.394132	0.821236	0.24787	0.660854	0.333771	0.703153	0.27519	0.701494	0.316937	0.905398	0.328889	0.881135	0.626167
ACAP1L	2.34783	1.70947	2.28727	2.51251	2.21389	2.03053	2.56929	2.72442	1.58343	1.45062	1.93506	2.42581	2.04272	2.52482	1.55351	2.54938	1.76426	2.01587	2.60786	2.08795	2.37215	2.05175	2.66701	1.97185	2.34994	2.01308	2.24443	2.1788	2.30202	1.7101	2.48814	1.93566	2.26877	3.10271	2.42662	1.5931	2.78126	1.97342	2.2642	2.17005	2.50526	2.54393	2.04204	2.62098	2.59634	2.21225	2.33277	2.06155	2.22326
ACAP2	3.92204	9.47787	3.88265	4.2384	4.47276	8.92618	4.31775	4.35706	6.48084	8.31829	6.17598	4.80413	4.99857	4.74866	4.00812	4.78032	8.64799	4.62082	3.83202	7.9368	8.49449	3.99679	4.19676	4.35797	4.14313	9.09495	4.12622	4.06925	4.04017	8.4753	3.59666	3.88386	4.275	4.48212	4.24848	4.03611	3.27188	4.30848	4.10245	4.17353	4.0925	5.02275	3.78252	4.27036	4.26767	4.15006	4.20101	4.10394	5.04608
ACAP3	27.8535	84.2354	32.2139	23.1289	29.3957	76.5447	29.908	37.3528	69.4321	88.1147	72.0058	44.3733	36.6546	32.1472	28.547	36.78	75.2395	40.664	24.9777	74.3334	87.8518	26.6234	38.9026	40.4831	33.308	78.7976	25.955	23.2384	22.8724	78.5247	17.926	25.5388	26.6065	32.5225	23.9659	29.0208	20.6565	20.0754	22.6234	26.5722	25.3889	25.3064	20.5218	21.8614	24.1242	33.5638	27.6428	27.6173	38.9999
ACAT1	58.9237	48.7455	57.7431	57.0523	58.3783	49.8885	56.7063	53.8661	48.4428	45.4964	49.2843	50.3426	54.2597	54.598	56.2282	52.6403	47.0505	51.461	59.3286	45.6206	49.4218	61.2307	52.2274	54.8073	55.847	46.7721	58.5707	55.7103	57.6548	43.4509	65.7339	60.2879	60.1038	54.4938	58.5412	55.157	64.7715	56.4472	59.3774	60.4349	58.6905	63.5484	64.8733	65.6494	58.8024	52.2727	59.3385	61.5468	55.6629
ACAT2	32.8837	27.0785	29.7187	30.5733	33.3535	27.5595	31.9211	27.6077	27.119	23.8331	27.4861	27.9499	30.8037	32.7785	30.7291	26.6231	21.8798	30.6311	33.1334	24.4742	29.6624	32.3382	31.4739	28.6051	33.3707	29.2641	33.2345	32.0112	40.7238	25.3918	41.071	32.4161	32.1076	34.199	33.674	30.812	40.5884	32.809	32.8785	30.9852	34.138	34.7951	39.2902	34.8263	35.9666	29.7157	36.3417	27.3627	31.4206
ACBD3	6.49239	6.79152	6.96122	7.15642	6.55189	6.22364	6.61083	6.45902	6.63015	6.61746	6.92088	6.471	6.77383	6.66157	6.51357	6.58473	6.27612	7.41558	6.97692	6.61673	6.8086	6.74904	7.06439	7.13375	6.72492	6.6709	6.68465	6.73981	6.60306	6.84025	6.59903	6.44012	6.7701	7.4429	6.73398	6.75909	6.73907	7.26421	6.69108	6.4554	6.82654	7.28072	6.96412	6.82419	6.51514	6.79019	7.07643	7.05714	6.76988
ACBD4	11.5821	7.18389	9.16038	10.4723	12.3712	8.36082	12.211	11.8911	9.50403	6.88895	8.56104	11.1002	11.6945	10.3703	10.1137	7.72378	6.83133	8.60756	11.8197	6.56898	6.00728	14.7894	9.09384	7.88568	9.86791	7.37358	12.8611	12.7147	11.7571	10.1327	18.0144	10.4978	11.8053	10.382	12.4883	12.0435	16.3426	12.1275	11.7946	7.91203	10.5522	9.1417	13.8694	11.7353	11.0226	10.8891	13.7262	3.67406	10.49
ACBD5	30.0817	35.0465	31.2588	30.5481	23.4089	25.8173	25.5898	25.2059	34.8262	24.4751	31.6661	25.0842	31.0193	24.7037	29.944	26.9173	32.0601	26.4835	30.4341	24.6084	32.5428	28.9656	32.8364	33.559	31.504	27.4745	22.1279	32.3373	21.421	26.1514	19.7183	31.1263	22.278	33.1488	24.6827	31.8937	23.2708	33.9951	24.7149	23.2592	22.2751	32.6479	19.7171	29.1856	22.3434	31.3748	21.6249	34.5504	27.9147
ACBD7	57.2776	45.7656	51.0965	63.5369	52.8577	45.826	52.3816	49.0141	57.543	43.176	50.5471	47.8076	55.2856	54.0599	60.4525	47.3512	52.876	49.7256	67.0366	43.5405	48.5114	59.7287	58.5665	49.1235	57.2626	43.4885	54.287	52.7531	55.0239	42.962	62.801	60.1791	58.1391	59.6923	56.474	58.3845	55.0972	65.0048	57.8724	49.5275	55.9709	56.6824	61.7163	64.687	57.5086	56.1905	52.9987	48.5862	54.2995
ACCS	8.22129	8.89255	8.39586	8.95513	7.88557	7.18566	8.37875	7.65702	8.37931	9.09573	9.54004	9.13336	8.77857	7.82987	8.37314	7.69288	8.66737	8.22122	8.71194	8.25921	8.96991	8.42323	8.77239	8.99196	8.43025	8.71526	8.86301	9.33867	8.41907	8.88022	8.92053	8.63049	8.77905	9.0989	7.90163	8.50157	9.10281	8.19339	7.66857	9.29414	8.27262	9.00449	7.00748	9.1973	8.19184	8.77149	8.02439	8.17711	8.51659
ACCSL	0.295181	0.504603	0.272444	0.182171	0.277275	0.278211	0.348888	0.321313	0.28012	0.345927	0.338181	0.380192	0.173528	0.225401	0.175619	0.313534	0.365614	0.376216	0.308241	0.42616	0.220823	0.328996	0.393712	0.356849	0.358279	0.273802	0.333546	0.372152	0.317848	0.53557	0.356005	0.234239	0.237368	0.27335	0.310822	0.227742	0.202028	0.271772	0.274042	0.413232	0.247627	0.358835	0.369853	0.312266	0.199242	0.36313	0.388015	0.363754	0.314244
ACD	10.3588	8.60062	9.06198	9.89171	11.2429	7.59027	11.4423	9.8069	9.61308	8.87509	7.8094	9.68579	9.20074	10.6497	9.30294	10.2765	7.00875	10.8528	9.79297	8.06312	7.08992	9.5685	8.40702	9.01196	11.3988	8.89746	12.1359	10.4417	10.684	8.15117	11.46	10.7683	11.1277	8.78988	11.0668	9.65124	12.4109	9.90155	10.1893	10.483	10.945	9.33227	10.7655	10.6546	11.5739	8.816	11.2083	10.3813	9.88413
ACE	3.3914	3.28061	3.3505	3.98834	3.14859	3.05252	3.87149	3.62765	3.32071	3.14208	3.4946	3.30989	4.24413	3.45517	3.21555	3.83142	2.75223	3.53726	3.31836	3.05526	2.81295	3.96705	3.38091	3.47422	3.56043	2.63943	3.81693	4.03578	3.40438	2.54635	3.85331	3.54319	3.41832	3.63257	3.55792	3.4671	3.10785	3.61139	2.80177	3.7284	3.50671	3.83095	3.24317	4.18789	3.35802	4.17767	3.41851	3.88347	3.46572
ACE2	1.00383	1.78301	1.83432	1.67507	1.36232	2.07761	1.67468	0.618822	1.53854	0.725447	0.862168	1.73813	1.41196	0.695134	0.963225	0.796989	2.58071	2.3669	1.05468	1.23095	1.0709	1.55987	1.47183	1.1693	1.02902	0.900087	0.82962	1.30605	2.14252	1.50701	1.49317	1.41377	1.72208	1.48456	0.728515	1.15989	1.22866	1.11562	1.16245	1.11266	0.818295	2.04016	1.04619	1.19065	0.819595	1.30017	1.54324	1.6687	1.33394
ACER1	0.155052	0.161213	0.167212	0.0544699	0.153969	0.105505	0.301367	0.050978	0.233324	0.0292312	0.0515501	0.177339	0.269805	0.103076	0.236298	0.0738621	0.103987	0.0913983	0.157652	0.156275	0.187764	0.111202	0.0665383	0.216733	0.0908251	0.115058	0.150757	0.118088	0.117666	0.184462	0.180497	0.266488	0.124684	0.136221	0.142139	0.202342	0.104706	0.202288	0.217885	0.0594909	0.14584	0.0619917	0.200601	0.0367818	0.119149	0.103281	0.0520081	0.0883709	0.13828
ACER2	3.65851	4.47997	4.05219	3.6755	3.06992	3.89259	3.1356	3.25123	4.44673	4.17397	3.99464	4.05315	3.53545	3.17477	3.92049	3.27178	5.38711	3.96566	3.78848	4.16359	4.41402	2.81993	3.87189	4.30247	4.17803	4.48298	3.34716	3.3544	3.80343	3.18921	2.33114	3.13234	3.34365	3.79536	2.71236	3.74372	2.97427	3.84546	3.96279	3.64309	3.36496	3.23849	2.98375	3.21852	3.04736	3.59699	2.86411	3.6676	3.63168
ACER3	5.42627	10.2912	5.45898	7.73091	5.73264	11.1025	6.46721	6.60965	7.08181	9.896	8.40647	6.71625	5.88827	6.85762	5.87678	6.97836	9.14009	7.18947	6.3908	8.40867	9.22428	6.56046	6.31742	6.74212	7.46813	10.5209	6.73419	6.37118	6.68442	9.06207	5.35901	5.38087	6.29073	6.42256	6.29281	7.2964	5.44562	6.31462	6.7603	6.71339	6.62085	6.39547	6.16715	6.40039	6.47907	7.01141	5.95956	5.59114	7.00493
ACHE	361.702	178.592	306.709	294.74	313.573	181.154	326.523	282.647	230.725	174.359	261.25	244.609	271.127	295.431	234.026	303.47	120.365	283.503	314.13	178.913	193.608	247.265	315.573	209.631	324.664	199.547	315.31	324.549	324.745	199.088	440.942	295.313	327.393	332.076	316.745	287.929	476.594	265.236	302.556	313.966	305.073	337.636	346.363	293.741	305.186	263.424	311.076	284.869	283.701
ACHRB	2.1057	1.58555	1.41927	1.16684	2.091	1.72705	1.87584	2.43133	1.27837	1.58319	1.43767	1.9353	1.61396	2.04143	2.58933	1.92558	1.8213	2.04411	2.24295	1.23801	1.36605	4.87667	1.95428	1.33152	1.59077	1.72067	1.85239	1.90917	2.02125	1.87457	2.38317	2.31577	2.17709	2.1583	1.85757	1.53344	2.81432	1.56256	2.34842	2.21217	2.16922	2.43044	2.70266	2.25973	1.87816	1.64196	1.55555	1.35729	1.95852
ACKR1	0.71978	0.365588	0.713772	1.11171	0.813341	0.738879	0.747741	0.550822	0.933735	0.678484	0.783931	0.686036	0.950161	0.763122	0.462312	0.635513	0.471632	0.829068	1.00944	0.725455	0.407909	0.667528	0.568061	0.572445	0.945025	0.805784	0.989434	0.874263	0.776961	0.506192	0.91495	0.782065	0.618726	0.981255	1.08077	1.11341	0.963751	1.61907	0.891327	0.730099	0.840432	0.8931	0.936577	1.14813	0.929796	0.743975	0.936587	0.660147	0.803923
ACKR3	10.857	10.3729	11.0928	10.9541	9.41747	9.79789	10.0486	12.5094	10.7378	8.72637	9.8029	9.76282	10.416	10.0288	12.1605	11.7177	10.6367	11.2219	12.8131	9.4282	9.50289	12.6879	9.17494	10.7609	12.0033	10.4902	11.6873	11.4125	11.0959	10.6126	12.1152	11.35	10.9782	8.95646	12.0337	10.5024	9.87377	9.96528	11.2129	10.6724	12.461	12.2729	11.1827	13.3758	12.1978	11.6406	12.3015	12.4924	10.9899
ACKR4	0.578139	0.723559	0.827456	0.883864	0.744206	0.673866	0.936415	0.827202	1.16357	0.625705	0.818688	0.571443	0.894237	1.19216	0.815815	0.816023	0.909503	0.736284	0.827318	0.690604	0.648252	0.671866	0.566648	0.987711	0.794381	0.655437	0.728681	0.672699	0.812478	0.582265	0.643935	0.950711	0.602658	0.902978	0.850604	0.663653	0.650693	0.977754	0.986275	0.602481	0.845894	0.749087	0.253942	0.990508	0.617036	0.879554	0.897785	1.17971	0.783786
ACLY	46.2205	58.6332	50.7998	49.3007	47.2054	55.2162	52.9457	51.6236	50.4411	45.6922	49.8783	54.4057	53.2999	50.2464	47.767	52.44	45.1192	54.0804	48.9983	52.2339	47.9816	50.1685	50.6963	54.9095	51.3932	54.795	51.2681	54.2903	46.4154	49.8013	45.8727	54.6023	51.8094	54.299	45.8681	50.1433	46.1997	48.2358	44.0703	52.5786	53.158	51.3549	49.0224	46.5869	47.8156	48.2803	50.2119	55.6593	50.5007
ACMSD	0.0779527	0.176359	0.0817308	0.0950863	0.0516056	0.121556	0.0925911	0.0676328	0.104994	0.130632	0.0899893	0.0908089	0.0715905	0.053981	0.084333	0.0773632	0.140381	0.0723297	0.0748563	0.109121	0.138602	0.069884	0.0557538	0.0756688	0.0676481	0.140597	0.0463183	0.0371056	0.0534054	0.125124	0.0798223	0.108546	0.0557203	0.0760951	0.0794009	0.0741766	0.0584903	0.037667	0.0777614	0.0664649	0.0936882	0.0779161	0.0466909	0.0975972	0.0623981	0.0961571	0.065368	0.0822753	0.0835674
ACO1	23.4439	23.4598	24.4308	22.4926	20.5405	21.8761	20.0567	20.7432	23.9127	21.0997	23.3728	21.7951	22.4723	20.8027	22.911	20.7358	22.9119	22.4505	21.7608	22.9689	22.5573	22.2191	21.5394	22.5513	23.2989	22.5846	21.1577	22.5265	21.9284	21.0347	19.794	23.4306	21.5473	22.692	20.1126	21.7786	20.4343	22.9463	22.0992	22.1687	21.8898	23.6822	20.9399	22.3714	19.839	23.2754	21.6982	25.1125	22.1135
ACO2	164.435	150.231	169.703	167.954	164.661	141.757	165.198	152.844	154.317	138.395	147.038	156.305	157.626	162.633	159.408	161.373	131.746	161.266	163.481	138.449	154.149	170.27	158.639	162.713	165.431	148.677	165.877	175.089	164.221	138.508	187.715	188.336	173.217	176.568	162.985	158.844	176.93	165.818	152.1	164.614	168.038	178.107	185.797	174.963	168.781	159.539	164.825	174.539	162.377
ACOD1	0.974551	1.9915	1.38808	1.93789	1.6616	2.25214	1.67975	2.04036	1.6602	2.35726	1.29909	2.15566	0.799911	2.15446	1.38557	1.79567	1.99367	2.09554	1.94439	2.02007	1.65413	1.68142	1.14417	1.18232	1.86698	1.91027	2.27056	2.29318	1.63961	2.18756	1.76594	1.14561	2.01096	1.48622	1.84016	1.21479	1.61424	1.81254	1.8231	2.18708	2.14461	1.96657	1.88333	1.94108	1.96053	2.20468	1.75779	1.64186	1.78789
ACOT11	12.6631	8.78629	10.0109	12.296	12.0871	10.0795	12.7669	11.619	9.63816	11.2344	10.6237	11.5531	10.119	11.1136	12.04	11.7642	10.1616	12.6404	11.4811	10.886	10.8362	10.7908	12.3867	11.5125	11.305	10.3327	12.5099	13.4897	13.5057	9.92634	16.62	13.6752	15.3017	13.0736	14.0709	15.0644	16.3767	13.1416	12.516	13.7704	13.4075	13.8924	15.1309	15.4013	11.6432	13.4381	13.5432	13.0258	12.3594
ACOT12	0.258775	0.457397	0.288371	0.281815	0.370034	0.290536	0.372196	0.38286	0.34614	0.517128	0.395761	0.424227	0.387252	0.258044	0.29797	0.4068	0.509082	0.355926	0.273638	0.459035	0.367091	0.269108	0.488618	0.405125	0.384011	0.470465	0.362315	0.315334	0.402578	0.466188	0.28116	0.378043	0.316301	0.445601	0.363744	0.3377	0.463088	0.375123	0.541421	0.423628	0.447856	0.227615	0.312474	0.306936	0.338051	0.321761	0.355877	0.403132	0.372986
ACOT13	49.7748	46.82	51.0701	52.4935	63.0311	59.081	57.4453	47.6686	44.454	46.8234	43.6067	66.3501	50.2814	50.1318	55.3309	54.2627	43.0462	52.5401	57.058	46.741	43.2299	54.0386	50.3702	50.1073	51.2199	44.6167	53.7242	55.3076	51.8851	54.3699	69.9927	55.5931	64.2623	60.2678	63.7621	56.7371	50.582	59.8709	53.6336	76.216	52.5921	58.4744	66.5194	58.557	52.6364	56.9488	66.8422	53.4989	54.6639
ACOT1L	1.02339	2.25088	1.27344	1.03707	1.0423	1.60699	0.969053	0.841175	1.53562	1.65726	1.2214	1.32556	1.32418	0.828611	1.06642	1.12503	2.02385	1.00543	1.12059	1.42817	2.24708	1.03508	1.53898	0.89865	1.10159	2.06892	0.739905	0.949289	0.99568	1.87309	1.19643	1.18387	1.05507	0.899102	0.781802	1.07013	1.21827	0.96999	1.00381	0.872573	0.937904	0.917995	0.961898	1.18273	1.05864	1.04875	1.32027	1.02198	1.20533
ACOT2L	1.87322	2.46866	1.75417	2.1152	1.78198	2.45017	2.0958	2.05723	1.97397	2.18121	2.28966	1.77039	1.98588	1.81822	1.75924	1.94029	2.72725	1.63929	2.16071	2.28462	2.17856	1.62288	1.85767	1.9693	1.75196	2.48221	1.83664	1.76832	1.92626	2.34089	1.51178	1.38655	1.6709	1.92231	1.79177	1.93868	1.66095	1.75704	1.89252	1.81191	1.92479	1.95101	1.66319	1.7364	1.633	1.9398	1.7688	1.65976	1.92673
ACOT4	2.63278	2.38893	2.39709	2.44576	2.25757	2.14529	2.41757	1.98225	2.42631	1.99971	2.76265	2.21297	2.2726	2.0672	2.24663	2.28368	2.2554	1.99593	2.49424	2.46549	2.28328	2.37265	2.43163	2.28921	2.59733	1.81394	1.98876	2.42747	2.3598	1.75575	2.80876	2.39014	2.40053	2.59229	2.2277	2.18117	2.58403	2.5243	2.2334	2.2713	2.15137	2.6937	2.50324	2.56542	2.31652	2.13268	2.1382	2.06766	2.31776
ACOT7	118.946	88.2674	111.853	108.146	112.551	89.5865	114.033	106.177	98.7132	89.3739	90.235	106.6	108.61	108.39	111.613	106.035	82.9143	98.3564	118.643	91.4016	90.6362	122.232	110.878	105.448	108.555	93.5277	122.114	119.916	125.855	90.5928	153.128	127.599	123.702	110.702	117.467	112.978	149.654	119.385	119.076	102.76	113.37	109.077	128.943	119.622	123.831	102.776	111.127	90.91	110.131
ACOT8	23.4669	16.3428	22.4468	24.7836	19.9009	15.7612	20.0848	18.3802	18.4789	15.2101	17.178	16.9594	20.834	19.6842	25.5765	19.0191	16.8419	18.5309	24.3473	13.9981	15.1681	23.2837	21.2107	23.5332	21.4718	13.9078	23.4617	23.4278	24.2876	16.6858	29.2336	25.8278	22.3665	19.7754	22.4582	22.8961	25.4375	24.8859	21.8579	20.3541	21.2064	23.64	24.6253	26.3924	22.8243	21.0219	21.4702	23.0612	21.1166
ACOT9	13.1246	14.2693	13.8937	15.3497	17.7039	18.1297	17.1769	18.9349	15.0055	20.8674	15.3106	17.4524	19.3274	17.5211	17.9818	18.8623	13.7633	16.686	12.6646	18.6541	21.1213	12.2379	13.1278	13.6022	14.4405	18.9679	17.3346	14.551	17.3801	18.2062	15.3487	13.0422	18.3484	13.1683	16.8948	17.8591	16.5117	17.3248	17.5136	18.209	16.4082	13.513	17.3773	12.3809	17.3674	16.0435	17.6166	12.8317	16.2793
ACOX1	14.2159	20.1618	15.1432	14.8341	15.4844	19.6556	15.141	15.9717	19.9119	18.4049	21.0196	17.7812	17.8604	15.2803	16.1235	17.0096	19.6421	17.4875	13.516	20.7304	20.9376	13.6556	16.5665	15.8613	16.1244	20.7035	14.5633	14.1701	14.3986	19.6261	11.3257	15.5338	14.7009	16.8131	13.3425	14.1799	13.332	14.0258	12.6224	14.8717	15.3838	14.9711	14.1443	13.9112	13.7322	16.1088	15.6216	15.4982	16.0854
ACOX2	1.00405	1.5695	0.986044	1.09999	1.1101	1.15334	2.00181	1.51443	0.744201	1.11231	0.86035	1.58838	1.10772	1.47085	1.3321	1.60871	0.902463	1.36269	1.27347	1.15802	0.904298	1.42906	1.16972	1.12856	1.1015	1.40179	1.45932	1.14309	1.37466	1.17866	1.42588	1.41581	1.35677	1.3459	1.36799	1.30859	1.51159	1.44797	1.0586	1.40327	1.62591	1.30361	1.81905	1.54696	1.41186	1.28704	1.87487	1.29789	1.31377
ACOX3	2.98864	3.19795	2.74456	3.06942	2.30286	3.27822	3.04728	2.81895	2.78524	3.15585	2.71485	3.3155	2.89865	2.95849	2.93136	2.94659	2.77472	2.16604	2.65683	3.11097	3.26319	2.51824	2.83839	2.73938	2.83805	2.90852	2.69944	2.64308	2.55617	2.73396	2.21801	3.49689	2.4821	3.57265	2.65741	3.13025	2.44006	2.86457	2.89418	2.80929	2.73427	2.62812	3.22216	3.07996	2.24326	3.08222	2.46507	3.10266	2.84843
ACP1	24.4771	24.22	22.1521	22.254	22.5089	23.556	22.1123	19.4105	20.3909	22.477	20.488	21.3033	22.646	21.5098	23.7157	21.3325	22.0933	22.2411	22.5798	20.5584	24.2785	23.9267	22.1093	24.0544	22.5223	22.6777	21.9276	23.439	23.6005	19.4084	22.9368	25.2026	20.3993	23.8517	20.6741	24.0412	22.6745	24.6335	22.1817	24.5993	21.3474	23.1447	22.8277	24.0575	23.5943	23.6337	19.4896	27.1807	22.6342
ACP2	11.6281	12.1563	11.6765	12.2261	12.4143	11.7787	11.2828	11.0534	12.7486	12.4018	12.327	12.3838	12.0486	12.2939	11.9404	11.6919	11.8788	11.4419	12.1931	11.9949	11.396	12.3985	12.0911	12.6928	11.832	12.2713	11.0052	11.4165	11.3411	12.4173	11.9864	12.0021	11.3262	11.6548	10.9266	10.8941	10.7065	11.1188	10.7969	11.6483	11.9642	12.4957	10.6729	11.1158	11.921	11.7173	11.2615	11.2876	11.7483
ACP5	4.43579	2.84557	4.13971	3.74591	3.21891	2.90223	3.93776	4.45233	3.70835	2.89474	3.2615	3.6587	4.4531	6.2025	4.22508	3.02231	3.62329	3.35226	5.20403	2.96618	2.91456	4.81787	4.48434	2.47419	3.16467	2.96721	4.76911	4.79136	3.15585	3.26199	5.50303	4.12344	3.42983	4.72146	4.69198	4.20932	5.83254	4.54439	4.32871	3.02749	4.17224	4.43371	3.58679	5.10957	4.26081	4.0722	3.46931	2.87658	3.94677
ACP6	2.31287	1.80697	2.43788	2.52017	2.43686	2.18729	1.99626	2.10728	2.37272	2.4684	2.43069	2.27916	2.27834	2.26073	2.4428	2.1382	2.19089	2.12592	2.59876	2.07034	1.98703	2.36867	2.18133	2.02744	2.60246	2.31262	2.26405	2.04512	2.32042	2.092	2.27411	2.21776	2.37056	2.21106	2.47363	2.48113	2.62739	2.30715	2.3871	2.37645	2.67691	2.24125	2.32453	2.44574	2.57559	2.30657	2.39969	2.17466	2.30281
ACPP	0.257841	0.158245	0.154479	0.103789	0.170694	0.155343	0.135729	0.0706441	0.125741	0.0911429	0.142874	0.153595	0.224334	0.249971	0.191016	0.095959	0.192138	0.137212	0.131082	0.119109	0.204442	0.21189	0.184414	0.127646	0.0629316	0.0996526	0.0313374	0.0920495	0.254779	0.1552	0.0416881	0.161565	0.0518354	0.245404	0.0984866	0.254113	0.126962	0.179097	0.167744	0.116792	0.161681	0.139598	0.115828	0.191142	0.0928761	0.131197	0.162161	0.132667	0.147002
ACR	0.574356	0.177731	0.553035	0.468399	0.488868	0.31405	0.398695	0.640696	0.445867	0.270702	0.409192	0.273715	0.392635	0.306822	0.521021	0.146575	0.183428	0.564275	0.667412	0.0826978	0.248404	0.478127	0.528164	0.258056	0.440578	0.114162	0.199446	0.468676	0.350251	0.383485	0.517379	0.323172	0.395885	0.396473	0.188044	0.568841	0.346305	0.505502	0.544477	0.39352	0.655995	0.287043	0.486541	0.340625	0.433478	0.273273	0.653643	0.428673	0.397675
ACRBP	0.0791161	0.0913996	0.0711005	0.0926452	0.104752	0.134586	0.102516	0.130059	0.110236	0.0994359	0.0657593	0.125678	0.0458898	0.0657439	0.0223282	0.0942213	0.0884335	0.0259091	0.160885	0.21264	0.0456227	0.118212	0.0943098	0.0368631	0.180226	0	0.0512832	0.0502125	0.150099	0.0896409	0.0767497	0.0755426	0.106035	0.0463384	0.161172	0.129058	0.0667836	0.0382291	0.0205883	0.134914	0.0992206	0	0.113731	0.0938404	0.0759952	0.0292776	0.110573	0.0751529	0.0873542
ACRL	0.331037	0.0358532	0.111562	0.0363418	0.0821815	0.0351958	0.32171	0.136048	0.0345936	0.0390056	0.137575	0.197199	0.144009	0.137543	0.140139	0.2464	0.277517	0.325227	0.0841468	0.0417059	0.107378	0.185483	0	0.115682	0.121195	0.230296	0.321868	0.118181	0.0785055	0.10549	0.20071	0.0888989	0.133101	0.181771	0.189668	0.10125	0.244506	0.179953	0.129218	0.211689	0.155684	0.0827204	0.312291	0.0490808	0.0794947	0.137816	0.138797	0.11792	0.146117
ACSBG1	16.9923	20.2222	18.7932	17.6899	20.3307	26.3175	20.4952	19.5244	18.6802	18.127	15.8165	21.2745	15.5053	19.67	14.0459	22.5141	19.1656	18.9859	16.6632	22.4969	18.3035	15.3609	16.2779	18.0499	18.52	25.7349	20.6204	17.5859	19.5674	18.9375	17.897	14.1275	22.1391	11.1627	22.5698	13.5696	18.5017	19.8946	21.3361	19.8392	18.4442	13.3153	20.4138	13.5255	17.2888	13.8164	16.4435	15.0051	18.3658
ACSBG2	13.4993	14.5868	12.3143	18.1249	13.0013	15.9262	12.3985	14.2112	15.3438	17.0302	17.3323	15.8636	16.6032	13.9997	16.3696	12.9937	10.398	14.6367	15.0021	14.3408	14.5932	14.6853	15.8295	16.095	14.078	15.6381	13.6601	16.972	16.6845	12.1521	13.2695	15.3099	12.8938	16.8811	11.0798	16.8519	16.1287	13.3115	12.9097	15.0322	13.0346	14.8912	13.2521	14.2389	15.2523	15.7963	13.7464	15.9805	14.6713
ACSF2	15.2096	12.5127	15.9171	18.2152	15.779	14.6727	15.1436	16.1635	14.9721	13.5094	14.2653	14.7057	17.0712	16.0128	17.5415	15.9832	14.1796	15.7404	18.3656	12.2769	14.371	15.5044	14.159	14.6642	15.9845	13.599	16.4314	15.6078	15.0524	12.4211	19.3748	16.8173	16.9959	15.1171	15.7604	15.5737	17.8593	15.5417	14.701	15.354	14.9458	16.3431	17.2735	17.9621	16.4015	15.9594	16.7478	15.907	15.6389
ACSF3	4.05056	2.67147	4.7268	4.12376	4.36247	3.2224	5.03314	3.80971	3.68954	3.32427	4.05346	4.28322	3.64691	4.28696	4.55555	3.57593	3.89688	3.78147	4.46679	3.41223	4.27063	3.81195	5.34732	4.32389	4.54472	3.4955	4.03633	4.10555	4.47319	3.37355	5.3956	4.77678	4.53745	4.44386	4.4491	4.47071	5.91974	3.69539	4.46801	4.09796	4.71972	3.66595	5.34475	4.25465	4.9167	4.47447	4.37675	4.47935	4.23423
ACSL1	12.6665	13.9909	12.537	12.2868	10.5935	13.6556	11.1777	12.0214	12.3929	12.2517	14.4225	11.1266	14.2218	11.2845	11.2622	12.3974	15.3122	13.7185	10.793	12.4996	11.4944	11.7352	14.8151	15.0043	11.5262	12.6699	10.913	11.9326	9.16542	12.1583	9.45009	12.483	10.1751	12.6166	11.5369	11.8532	9.65306	11.3776	12.3375	10.309	10.6068	12.7797	9.90329	8.27336	11.4803	12.725	10.3553	11.9692	11.9148
ACSL3	6.72382	10.424	6.1898	6.82588	6.25397	9.46664	6.23989	6.44214	8.60631	9.36426	8.80164	7.27504	7.10413	6.82597	6.86466	6.80301	9.00783	7.12074	6.09543	9.36045	9.41468	5.87367	6.58389	6.68549	6.6923	8.72854	6.48184	6.51025	6.71228	9.37439	6.25259	6.26959	6.51993	6.40369	6.08753	6.67978	6.39469	6.96292	6.15071	6.5412	6.33973	5.85295	6.24261	6.05182	6.63165	6.95548	6.86076	6.6515	7.09796
ACSL4	42.2401	55.0802	44.5273	40.9499	41.2455	46.1926	43.4685	43.7983	47.5684	57.8771	52.5547	41.9928	44.9078	43.1652	43.6143	48.9446	52.3845	43.9213	39.9441	55.3439	57.0515	41.0567	47.3691	48.647	46.0312	57.9015	40.5618	42.3223	42.8502	47.9075	35.2662	40.6007	40.3914	44.3584	43.8669	42.9143	39.4928	41.0105	39.5858	44.0452	40.5748	43.2084	41.1666	41.2322	41.8837	45.7081	44.245	45.7158	44.931
ACSL5	0.973916	1.1095	0.745578	0.950382	0.985025	0.889732	0.64851	1.14147	0.814199	0.69703	0.704559	0.756357	0.690436	0.899227	0.748229	0.751761	0.826539	0.744194	1.00858	0.708929	0.686417	0.711421	0.632072	0.630254	1.05647	0.618982	0.491006	0.841322	0.598796	0.674346	0.804818	0.787854	0.536617	0.871481	0.716451	0.956158	0.639414	1.01963	0.661764	0.83039	0.882123	1.08162	0.505562	0.855682	0.727609	1.14129	0.786438	0.753808	0.79779
ACSL6	39.2173	55.3104	37.577	40.7813	46.7832	62.0849	44.2322	51.6728	56.5093	67.8306	57.6766	52.3398	44.3032	44.8859	41.1501	47.7793	51.8076	48.6884	38.4681	62.8515	57.0246	35.8358	41.3317	42.0882	39.5685	60.0263	47.8875	36.3642	42.431	59.4822	43.9942	38.8454	42.7425	40.6136	44.5169	37.7335	44.1931	37.3881	42.3086	45.1311	44.7625	35.3496	44.3884	34.775	43.8768	38.9778	43.0766	40.2065	45.7681
ACSM3	0	0	0	0	0	0	0	0.0198585	0	0	0	0	0.0420411	0	0.0204556	0	0	0.0237362	0	0.0243508	0	0	0	0.0168857	0	0	0.0234911	0	0	0	0	0.0173017	0.0194284	0.0212261	0.0184568	0	0	0	0	0.0154498	0	0	0.0781442	0	0	0	0	0.02295	0.00757867
ACSM4L	0.0997685	0.0864439	0.0717285	0.140195	0.257587	0.0678871	0.0581745	0.131208	0.11677	0.0940445	0.0829251	0.0950912	0.173607	0.165811	0.101364	0.035645	0.178429	0.0392069	0.0202882	0.0603331	0.0690385	0.143107	0.114171	0.0557829	0.0974026	0.0925427	0.0388021	0.113976	0	0.101737	0.0387138	0.085736	0.0481371	0.0701215	0.0609732	0.0162747	0.10106	0.0723127	0.0778881	0.0765591	0.150145	0.13961	0.0430256	0.118336	0.0766663	0.0664565	0.0669295	0.0758166	0.0893298
ACSM5	0	0.0164365	0.0511443	0.0166605	0.0565127	0.0161351	0.036871	0.0155924	0.0317181	0.0357633	0.0473022	0	0	0.0157637	0.0160612	0.0451837	0.106021	0.0372741	0.0192881	0.0191196	0.0164087	0.0170065	0	0.0265165	0.0370403	0.0351922	0.0184446	0	0.0359899	0.112841	0.0368053	0.0135849	0.106783	0	0.0434755	0.0309447	0.016013	0.0412487	0	0.0606541	0.0535288	0	0.0204523	0.0225005	0	0.126361	0.031815	0	0.0309678
ACSS1	3.30408	3.04554	2.62817	2.73512	2.34557	3.42619	2.47998	2.14374	3.26178	2.94885	3.3189	2.72706	3.92673	2.33086	3.39265	2.29816	4.87974	2.72809	2.6161	3.7836	5.22949	2.37597	2.52909	2.46155	2.49822	3.44299	2.44702	2.14831	2.54075	3.45887	2.57103	3.44348	2.67392	2.3346	2.2878	2.98731	2.33805	2.02795	2.44225	2.13085	2.35397	3.11984	2.78159	3.6355	2.16085	2.27111	3.12437	3.21202	2.86145
ACSS1L	0.0579315	0.033463	0.0173541	0	0.115054	0.0985482	0.0187664	0.0317445	0.0484311	0.0364052	0.0160504	0.0368104	0.0168011	0.0160466	0.0490485	0.034496	0.0431694	0.0379431	0	0.0973138	0.0167033	0.0346234	0.0552455	0.067481	0.0565577	0.0716477	0.0563269	0.055151	0	0.0328191	0.0936647	0.0968011	0.0931708	0.0339306	0.0295039	0.0472502	0.0326008	0.139963	0.0603019	0.0123485	0.0181632	0.0386029	0.0208194	0.0916176	0.0927438	0.10719	0.048579	0.0550295	0.0492545
ACSS2	11.5763	12.1152	11.3035	12.9542	13.2004	13.3202	12.628	12.4018	12.168	11.66	13.5356	14.1825	12.1995	13.4135	11.8826	13.1204	12.6343	12.3187	12.8681	12.5328	12.8935	11.6841	11.9544	12.5179	13.1685	13.4163	12.71	12.9029	11.6722	13.8605	13.4382	12.1743	13.7857	12.8444	12.8281	12.8049	12.8241	11.6808	12.0432	12.9423	13.2742	12.7409	12.2284	12.512	12.6564	12.5341	12.7723	12.9486	12.6631
ACSS3	4.87906	5.70041	5.69864	4.74789	2.95427	5.48021	4.64246	5.00245	3.9368	4.82349	4.01296	3.67813	4.02315	5.08566	4.56273	5.69924	5.33965	5.74543	4.59787	3.40972	5.24965	5.73045	4.25565	5.4655	4.39823	4.71492	4.5621	3.86804	4.33801	5.64851	4.32084	6.2454	3.65007	5.48136	4.25975	4.49251	5.49615	3.97995	5.0964	4.34847	4.42928	5.18263	3.79401	5.68629	4.80091	4.03888	5.27461	5.71661	4.76136
ACT85CL	0	0	0	0	0	0	0	0	0	0	0	0	0	0	0	0	0	0	0	0	0	0	0	0	0	0	0	0	0	0	0	0	0	0	0	0	0	0	0	0	0	0	0	0	0	0	0	0	0
ACTA1	3.02566	1.97389	1.69545	2.18836	2.1562	1.93769	2.87122	2.89656	6.69565	1.94612	2.04147	2.54454	1.95112	2.7509	2.62199	1.67449	1.39258	1.8185	3.5107	1.47094	1.72424	4.65909	1.90944	2.2888	1.42483	1.51882	2.56115	2.60934	2.83638	1.87541	4.04017	1.52947	3.09143	2.12656	3.20877	1.45164	2.73431	2.52841	3.33473	2.18522	2.87937	2.95308	2.60966	3.58877	1.84636	1.58072	2.68644	2.26546	2.48359
ACTA2	18.7536	23.2531	21.1905	23.0692	20.6042	24.2122	26.6155	28.4859	22.4532	19.0788	18.0923	25.7732	18.9562	19.6279	22.1188	18.8906	19.7103	24.1258	23.0638	19.9071	18.8635	31.0327	17.7821	22.8838	20.3763	23.1749	24.4904	23.9985	23.3525	19.8814	27.8519	20.6187	21.0899	26.172	22.6642	21.258	27.4323	24.1893	26.6743	23.2817	29.5713	25.0541	18.9017	22.751	23.8815	23.0125	16.8188	22.1274	22.6493
ACTB	764.774	594.224	766.545	753.521	838.049	675.634	834.397	844.005	662.592	639.842	634.822	752.556	703.408	874.47	805.563	804.395	555.526	746.603	799.857	618.4	614.858	839.157	695.378	745.035	729.472	665.335	868.999	822.532	821.332	646.115	1002.88	802.042	835.264	775.888	871.262	816.832	940.517	857.398	833.792	823.136	922.106	824.718	946.347	845.737	906.434	806.668	835.88	829.376	783.202
ACTBL2L	0.754338	0.992798	0.720818	0.721201	0.616324	0.779675	0.621729	0.706361	0.957919	1.04409	0.968257	0.655266	0.922156	0.841076	0.703345	0.687984	1.03529	0.609763	0.621354	0.981634	0.925048	0.659137	0.751233	0.767457	0.717805	0.991985	0.705592	0.672681	0.73368	1.05483	0.602094	0.656445	0.522134	0.847282	0.780509	0.51401	0.628692	0.636718	0.559084	0.6045	0.493969	0.725351	0.432376	0.724842	0.770441	0.837449	0.816719	0.761901	0.74657
ACTC1	0.916829	0.992978	1.13292	0.738107	0.948362	0.357416	1.11375	1.09898	1.0539	0.468124	0.635038	0.801026	0.697974	0.730122	1.2614	1.31935	0.384301	0.56296	1.47598	0.693044	0.495651	0.924672	0.628418	0.827669	0.63402	0.814992	1.07715	0.545515	1.41327	0.584322	1.63058	0.711277	0.522229	0.402741	1.19651	0.623155	0.967394	0.664522	1.46134	0.830574	1.00608	0.496383	0.823723	0.679663	0.880663	0.678562	0.416442	0.544314	0.830508
ACTC2L	1349.31	944.083	1266.32	1215.27	1204.91	915.494	1288.6	1209.91	1092.15	897.513	1066.52	1094.17	1217.7	1221.83	1283.03	1156.52	903.714	1107.49	1288.33	895.512	974.94	1402.43	1198.01	1211.15	1202.62	924.646	1314.03	1332.75	1224.44	939.627	1564.14	1466.7	1265.4	1289.25	1236.17	1291.73	1436.68	1340.75	1226.04	1175.44	1251.66	1358.79	1361.5	1450.58	1247.03	1242.73	1208.28	1339.76	1210.33
ACTG1	201.339	143.338	186.426	185.742	186.384	148.511	184.976	170.106	166.219	138.679	153.592	161.379	180.911	175.826	175.718	177.036	144.707	171.091	177.333	141.437	154.108	187.083	180.774	176.558	173.396	147.879	189.383	190.526	195.449	143.132	231.132	212.091	202.698	184.831	190.716	174.014	207.043	187.643	174.206	179.475	190.82	191.522	220.238	199.551	187.314	177.426	182.932	161.827	178.427
ACTG2	2.6847	1.79747	3.03415	2.78654	3.47382	1.9721	3.47874	3.71125	2.55048	1.18865	2.60336	2.63637	2.54816	2.77176	2.92739	2.17996	1.63684	2.59761	3.39145	1.59892	1.82963	5.14182	2.85115	3.09882	3.01816	1.54698	3.55955	3.09799	3.62712	1.86658	4.89311	2.94212	2.55141	2.75176	2.92102	2.75371	5.39084	3.77383	4.09655	3.06941	3.13735	3.78121	3.50845	3.85981	3.20396	2.61922	2.38772	3.323	2.96192
ACTL6A	8.64776	7.97289	9.03428	9.03743	8.70528	8.5168	8.48103	8.57192	7.85823	7.74123	7.599	8.41209	7.54118	8.33721	7.97517	8.59021	9.33441	9.1181	8.28972	8.59628	7.48016	7.4688	8.12414	8.56112	8.09493	8.53539	7.94646	7.89359	9.3108	8.69391	7.25648	6.5755	7.87702	7.23241	8.91928	7.86032	7.90111	7.7883	8.88316	8.90875	8.46899	7.91185	8.42739	8.30903	8.49671	8.41421	8.51282	8.60931	8.26713
ACTL6B	21.6352	11.2786	17.4665	20.0779	21.3767	13.4334	20.8153	23.7107	20.0466	14.8196	17.0835	20.3459	18.6354	20.795	22.6529	20.0759	16.3639	19.4841	21.7412	12.4656	12.8815	23.3072	16.9956	16.381	18.4114	16.8907	22.4383	21.146	22.9175	14.7386	32.1817	20.219	27.4886	18.6275	26.0038	15.0286	35.0948	20.3334	23.6746	20.0609	21.1637	16.5071	25.2306	20.23	24.8342	16.7332	21.4987	21.3049	20.1381
ACTL7A	0.0589107	0.0510428	0.0198533	0	0.0292497	0.0501069	0.0143127	0.0181581	0.0246248	0.0277654	0.0428444	0.0210558	0.0384413	0.0183576	0.0311734	0.0306942	0.0493864	0.050642	0.0224619	0.0222657	0.031848	0.0462113	0.0158004	0.0257331	0.0287568	0.054644	0.0214796	0.0140208	0.020956	0.0500607	0.0285743	0.0263671	0.0118432	0.0258781	0.0168764	0.0300305	0.0186479	0.0373614	0.0287443	0.0565077	0.0138526	0.0147208	0.0396961	0.0436716	0.0141467	0.0327007	0.0247	0.0279798	0.0296491
ACTL9	0	0	0	0	0	0	0	0	0	0	0	0	0	0	0	0	0	0	0	0	0	0	0	0	0	0	0	0	0	0	0	0	0	0	0	0	0	0	0	0	0	0	0	0	0	0	0	0	0
ACTN1	21.5259	24.7769	23.147	21.6131	21.4468	24.6275	22.55	21.9014	24.446	24.833	25.1272	22.9498	22.9459	22.571	22.0014	24.2438	22.458	22.8247	21.0411	24.1817	24.6607	22.0234	22.5861	24.0553	22.3175	25.208	21.0552	23.469	19.6713	24.6414	21.2438	21.9264	21.4731	24.2664	22.5028	21.6743	22.5043	21.1943	21.5521	23.4037	21.8252	22.8776	19.6981	20.9394	21.1314	25.4897	21.5503	22.6681	22.6838
ACTN2	0.590123	1.09363	0.545067	0.59026	0.569725	1.03175	0.637218	0.687157	0.918172	0.92711	0.940116	0.703072	0.370814	0.449516	0.527393	0.946817	0.879496	0.998484	0.58335	1.09042	1.02089	0.749475	0.515865	0.48118	0.704158	0.881895	0.525963	0.405744	0.730839	1.07259	0.604277	0.55173	0.672272	0.547257	0.525951	0.695237	0.442787	0.451486	0.601472	0.555569	0.601317	0.409615	0.565541	0.56385	0.393642	0.636943	0.563583	0.451564	0.666717
ACTN4	47.8474	33.1947	47.694	49.5972	48.4178	33.5347	52.4788	46.9066	40.5446	31.3999	41.67	45.6043	45.7052	48.9203	48.1595	50.0535	31.4162	47.4641	51.3146	34.7353	33.3638	54.0102	44.7116	45.1723	44.8617	34.5194	51.7997	50.0989	52.5119	37.0579	62.736	53.1143	52.378	47.7197	53.0107	46.1361	60.0501	45.2161	50.6614	50.8764	49.6729	51.7825	51.6061	50.4465	49.8346	47.7949	50.9408	54.403	46.9406
ACTR10	51.5119	43.6527	53.6755	46.5642	58.3367	53.1406	60.9368	53.8312	47.3801	53.9911	48.9542	54.1969	53.4075	62.0317	49.5793	56.0961	48.354	59.4187	54.4444	57.2731	50.5543	54.2877	51.2077	54.3583	49.1866	49.6685	58.6585	54.7434	65.3786	54.6286	71.0636	54.9151	64.6951	53.2013	65.9507	50.9887	63.9988	49.6812	66.4851	66.5074	61.0338	52.2786	62.2809	55.0648	63.2343	48.946	61.0491	55.5892	55.7586
ACTR10L	12.5448	12.7108	12.2288	11.4582	10.2003	8.03394	8.97856	8.56436	7.69908	8.23581	10.2306	8.38374	12.3014	9.98297	11.221	8.91122	6.92861	9.83069	9.81394	8.86548	7.40424	12.0931	11.738	9.22147	15.3884	7.00912	9.93007	9.97566	9.492	7.57503	12.685	14.5218	11.1085	11.3325	10.5305	12.6875	10.4398	15.5322	9.12531	10.6646	11.1054	13.0995	11.552	13.4791	11.1994	11.928	10.2225	9.11253	10.5683
ACTR1A	95.3378	97.651	100.572	91.8834	92.4367	89.9706	88.943	88.3895	93.9336	89.2617	95.6717	90.909	94.6809	93.6184	94.986	94.404	86.6999	92.19	86.4513	94.7282	99.5261	91.9274	96.1103	95.7751	94.5839	89.5464	90.1332	95.8031	89.2986	88.6669	82.7738	97.1368	93.8191	99.9197	88.4069	91.4335	85.0914	90.4361	86.2453	97.6798	91.4882	96.5573	89.4505	94.4419	86.614	91.4662	90.6251	99.4409	92.4399
ACTR2	75.0982	82.553	80.4216	71.0103	73.0272	79.3401	75.4829	71.4953	80.8982	81.0346	84.9335	73.0619	79.538	77.936	73.7309	75.6458	84.2073	76.0087	68.9212	78.9322	88.974	72.303	79.2848	71.0389	76.8873	84.7027	74.2362	73.0409	72.4586	78.6051	70.0273	74.8987	73.7584	78.6794	71.0012	70.1992	73.3095	72.5671	69.0428	75.9755	74.4897	79.7332	69.2118	73.3722	67.485	76.08	74.1609	78.4762	75.7766
ACTR3	26.5323	25.659	27.1274	25.9191	24.5433	26.2301	26.5781	25.6163	25.406	25.4718	25.9038	26.0665	25.4283	27.7124	27.6134	26.3357	22.6078	27.1895	26.0641	23.7177	25.8276	26.0182	26.5089	26.0323	25.3651	25.5194	26.1348	26.5024	26.1172	25.9631	26.8871	27.9306	26.7683	27.4879	26.4432	27.9826	25.377	27.0858	26.5451	26.9249	27.01	28.3763	27.0652	27.5244	25.9366	28.0735	27.4689	27.9562	26.3866
ACTR3B	89.6876	70.3623	84.7881	81.2849	82.0059	72.7774	83.4478	77.7972	69.9548	86.7159	74.9333	75.7134	80.87	83.0655	82.8384	80.9268	73.456	80.9727	81.6932	78.4674	75.3013	84.3514	83.391	82.2044	79.8054	72.9496	83.8965	81.9676	88.1936	68.7708	85.378	85.9147	84.5232	82.643	86.3472	83.2974	82.0785	88.8809	86.5314	87.6977	80.2615	86.0597	92.2752	86.9824	82.838	83.1985	85.1515	85.7702	81.8421
ACTR5	1.29705	1.38781	1.40816	1.19265	1.5041	1.51044	1.35356	1.4024	1.54282	1.58368	1.30237	1.70917	1.47689	1.43951	1.2382	1.37882	1.56657	1.41967	1.18603	1.61436	1.43817	1.22523	1.32615	1.42365	1.11332	1.94597	1.48119	1.29281	1.53591	1.76056	1.6636	1.29041	1.38602	1.10129	1.42311	1.4697	1.41818	1.3376	1.63102	1.43062	1.49019	1.31384	1.8395	1.19771	1.42984	1.23701	1.44534	1.47188	1.42988
ACTR6	59.2849	48.3657	59.0506	58.5319	56.8285	48.7985	56.2468	55.3727	48.1748	53.7067	48.1964	52.4473	52.4597	56.7606	58.9012	58.507	47.4717	56.8617	59.2148	54.9881	49.3765	62.1089	58.6867	62.82	56.4699	46.6905	52.8363	61.97	58.086	48.1402	52.7861	63.515	60.1506	58.3934	61.7186	59.8613	49.1299	64.128	58.8749	63.2236	51.7916	60.9882	55.7087	64.2837	56.4263	57.4444	57.1271	65.9465	56.4344
ACTR8	16.4612	15.2117	16.5883	15.8858	16.7941	13.645	15.3556	15.0925	15.3236	14.6969	15.8911	14.0929	15.6673	16.155	16.3918	16.1609	14.1329	16.0773	15.4106	15.7631	16.5096	15.3494	15.8746	15.5349	16.3853	15.2092	16.6317	15.3031	17.2194	12.5648	16.9063	16.1944	16.9545	15.8205	16.9557	15.0814	15.9891	16.4608	17.227	15.8721	17.089	16.0993	16.4276	14.806	17.0496	15.6642	15.9377	16.6617	15.8453
ACTRT2	0	0	0	0	0	0	0	0	0.0344853	0.0388835	0	0	0	0	0	0	0	0	0	0	0	0	0	0	0	0	0	0	0	0	0	0	0	0	0	0	0	0	0.0322035	0	0	0	0	0	0	0	0	0	0.00219942
ACVR1	19.3217	19.054	18.9316	18.6476	19.2922	17.8919	18.6152	19.4093	16.749	19.0138	17.5094	18.6616	19.1068	18.6774	18.7987	19.6874	18.5119	19.37	18.2732	18.5264	17.8805	19.3748	18.3427	18.8357	19.367	17.655	18.2852	20.0403	18.6163	17.6692	19.347	19.441	17.1229	19.5467	18.5607	20.0145	18.0126	20.2592	17.9732	19.164	19.2722	21.0408	18.3951	21.0289	18.443	20.8949	18.3136	20.8894	18.9132
ACVR1B	15.9642	12.5732	16.1845	14.7767	16.868	14.326	16.9264	15.1711	14.1709	13.8478	15.6247	16.327	15.8248	16.724	16.3107	16.4487	12.9521	16.054	16.5054	13.541	13.0019	17.2545	14.1635	13.5143	16.8114	13.7764	17.5102	17.9814	16.3007	13.5354	18.0968	17.9064	15.9532	17.445	17.4438	16.5466	17.3822	14.2231	16.454	16.7239	15.6568	17.2476	16.4574	16.1695	16.8679	16.5084	17.4932	18.1974	15.9113
ACVR1C	0.189292	0.574037	0.297699	0.29093	0.610902	0.664139	0.321927	0.311176	0.415403	0.423774	0.49167	0.338282	0.370558	0.373582	0.260433	0.2677	0.581857	0.395184	0.264639	0.739288	0.409335	0.212123	0.389235	0.28113	0.300304	0.592589	0.207055	0.202732	0.157117	0.321709	0.0459075	0.169445	0.247354	0.311817	0.162682	0.308781	0.199731	0.205799	0.203194	0.18157	0.111278	0.189203	0.0765308	0.140325	0.159096	0.288952	0.238098	0.314666	0.308547
ACVR2A	15.2886	18.7083	15.1402	15.2088	15.4239	18.4097	15.2978	15.9657	17.9856	20.4435	17.9612	16.8289	16.6575	15.2874	14.7871	16.6678	18.2764	16.3204	15.0137	19.5422	18.7671	13.6905	15.493	14.7318	16.0225	19.0914	15.3815	14.1652	15.1965	18.7552	13.6066	14.465	15.3328	15.4129	14.5993	14.245	14.5737	13.7442	15.4701	16.5022	15.7069	13.9325	15.5351	14.0858	15.689	16.3254	15.5655	15.8708	15.9828
ACVR2B	0.669077	2.27056	0.60129	1.00385	0.913557	1.75469	0.948245	0.870751	0.279676	2.02346	0.41709	0.398568	0.630639	0.55599	0.755311	0.597615	1.74504	0.465611	0.736985	1.60159	1.71211	0.874741	0.996961	0.545558	0.789296	1.88771	0.840287	0.557343	0.925585	1.682	1.02769	0.698749	0.829471	0.612312	0.787993	0.500238	0.988369	0.727425	0.957624	0.481339	0.603102	0.724493	0.751413	0.859732	1.01758	0.680895	0.490928	0.688524	0.905814
ACVRL1	18.016	13.2324	15.842	15.9687	16.9269	13.2491	18.0202	15.4006	15.4322	11.2606	14.076	13.8164	15.1443	15.5928	18.1165	15.019	11.6179	15.3035	17.9235	12.8224	12.4908	18.0397	16.4737	16.3689	16.6417	12.1863	18.7028	16.993	17.3529	12.9307	24.5218	19.7099	18.7892	16.0228	16.8756	15.056	23.2327	17.2568	17.9814	15.7569	18.3013	19.1434	18.3779	19.791	19.4885	17.7855	17.6177	13.9804	16.4719
ACY1	8.15555	5.26162	6.98654	7.36875	8.06947	5.63924	7.89725	7.59564	7.01428	5.22649	7.72965	6.57087	6.6618	7.82535	6.30889	7.1622	4.82034	6.54249	6.62189	5.61788	5.37962	7.44288	6.75628	8.20136	7.1602	5.06139	8.64275	7.03797	7.70853	5.88332	12.4081	9.70596	7.12443	8.2218	8.31453	8.13535	11.4903	8.69666	7.42046	6.41588	7.6158	5.74725	8.91931	10.1257	8.53831	5.99265	7.77372	6.35366	7.36147
ACYP1	59.7336	53.7443	56.6281	62.0781	96.6905	81.5363	98.0678	91.082	51.308	82.2038	46.5971	96.6802	60.5283	93.4993	63.0652	84.9988	41.5562	86.0629	63.9351	77.7174	49.0029	67.3646	63.5452	61.7743	59.4693	80.3437	108.508	65.1063	99.6428	77.6165	137.012	64.0946	105.033	64.4612	103.788	67.331	136.987	72.2378	101.866	89.4781	96.149	60.8197	121.662	73.5727	104.425	56.5606	97.2662	59.8555	79.0143
ACYP2	17.9711	19.1319	17.1912	16.505	20.1459	20.4336	21.2046	18.2722	14.6179	18.0318	13.6328	19.0159	19.4715	19.2802	21.6686	20.6903	17.4983	19.5277	18.8042	16.3053	14.9953	15.843	16.7548	20.7072	16.0859	17.8132	18.0909	17.7132	23.1079	17.4303	23.4502	17.3913	20.5504	19.3336	21.378	19.2286	21.6035	20.7704	21.2051	21.7895	21.2258	18.7842	20.8254	20.4294	19.882	15.43	18.8921	18.1001	18.9211
ADA	4.16349	3.84793	4.24056	4.49239	5.4338	5.12643	5.16369	6.12733	4.7901	4.78429	4.51524	5.70679	4.45042	5.74982	4.14616	6.13897	4.74246	5.10327	4.27361	4.81577	4.15012	4.05247	4.21151	4.50339	4.64543	5.18604	5.26262	3.98253	6.03707	4.4141	6.30847	4.69953	5.14962	4.63327	6.51272	4.60863	5.28847	4.45472	5.3554	4.34865	5.22149	4.3597	5.32245	4.421	5.97983	4.88634	5.03749	5.27323	4.91914
ADAD1	0	0.025369	0.0394696	0.0514295	0.029075	0	0	0.0240663	0.0489556	0.0275996	0.0486727	0.0418602	0.0382118	0.0243307	0.0123949	0.0348696	0.0163638	0	0.0893111	0.0295103	0.0506525	0.0131244	0.0314122	0.0511589	0.0571703	0	0.056937	0.0278742	0.0138873	0.0373213	0.0426056	0.0104839	0.023545	0.0257236	0.0335514	0.023881	0.0370732	0.0530547	0.0342872	0.0374469	0.0275399	0.0146329	0.0473509	0	0	0.0650108	0.0122763	0.0278127	0.0299438
ADAL	4.34265	4.41894	5.11281	4.99655	5.54919	5.69798	7.83534	4.3442	4.2637	4.28389	3.65147	7.33158	3.82224	7.17534	4.48907	5.38224	5.11747	7.52411	4.80908	7.36267	4.9065	3.90824	4.68304	4.22325	4.79838	5.37083	6.12079	4.37457	8.23887	6.70826	6.67836	3.49559	6.11798	3.78567	8.57662	4.2833	5.74012	4.70915	6.34687	8.20185	7.55181	3.73494	6.26077	4.89132	6.43486	4.11102	6.73266	4.1251	5.47128
ADAM10	12.2127	23.1873	12.555	13.5343	11.8797	22.0291	13.3233	15.3882	20.0596	23.2806	19.02	15.423	13.9209	13.7952	13.1339	15.7869	21.3574	16.2986	11.3106	22.1722	22.9422	9.62705	13.7876	14.6142	13.7387	22.8247	10.8932	12.1015	10.5416	23.4445	6.82026	9.86646	10.9606	12.3733	10.811	12.8836	9.00723	11.449	12.137	12.9292	11.9991	12.139	8.88802	9.99334	11.121	13.659	11.8006	13.152	14.2953
ADAM11	79.6249	54.3174	75.7637	72.0251	79.5374	51.1304	79.5997	67.8375	59.6479	56.5929	60.4585	65.3541	63.8076	72.7897	73.818	68.3868	51.3145	68.6931	91.0474	48.6606	46.3389	81.8436	68.2321	64.028	74.2756	52.8385	83.619	83.5971	84.5564	57.8126	109.135	92.6824	83.8112	74.4248	89.1282	77.7994	107.569	73.3606	83.7856	76.0671	79.1161	75.1263	89.5586	82.4342	84.5316	75.996	79.0142	77.4411	73.9277
ADAM12	1.05618	1.68337	1.24213	1.43147	1.28187	1.26433	1.03909	1.26468	1.76594	1.2537	1.52814	1.29251	1.28196	1.20272	1.13711	1.44417	1.35546	1.33228	1.12692	1.37992	1.2745	1.44951	1.30564	1.16649	1.29846	1.24577	1.25513	1.04273	1.08848	1.57342	1.01194	1.23258	1.02757	1.24867	1.14553	1.28685	0.935571	1.29477	1.03832	1.21738	1.1774	1.25118	1.23711	0.989823	1.34016	1.59235	1.10435	1.22622	1.25879
ADAM15	0.132014	0.133447	0.138413	0.115942	0.0436975	0.0374286	0.106912	0.108509	0.0735764	0.0622201	0.0182878	0.0419417	0.0957155	0.146268	0.149029	0.104813	0.0737807	0.0648485	0.089485	0.0887034	0.0190317	0.0788998	0.0786833	0.0768878	0.107403	0.0816353	0.021393	0.188517	0.0626144	0.037394	0	0.157564	0.0884656	0.0966512	0.0504251	0.0897281	0.111436	0.127579	0.103062	0.0281398	0.103476	0.0879682	0.0474431	0.0782917	0.0422689	0	0.0369006	0.167202	0.0832103
ADAM17	13.2844	15.2435	14.9231	13.9007	14.6383	15.447	13.8219	14.8361	14.1093	14.6054	16.5111	15.2621	15.0705	15.1428	14.0488	14.9311	15.6217	15.7803	12.9924	14.8325	15.0789	13.5142	14.3315	14.0476	14.2349	15.6089	12.8564	14.8799	13.2925	16.2091	12.5158	14.2787	14.1772	14.8708	13.6852	14.7421	13.0687	13.6912	13.2721	13.6741	12.9596	14.5368	13.0179	12.9598	14.3732	14.2683	14.287	13.6509	14.3143
ADAM19	1.30673	4.71471	1.92802	2.22676	2.65331	4.39602	2.57773	2.35653	3.88058	4.21003	4.58764	3.97806	2.88471	2.62552	1.91549	2.82209	4.68706	3.18074	1.90372	4.48184	3.57646	1.3638	2.72012	2.84888	2.38011	4.52271	2.12388	1.83816	1.03605	5.80071	0.775722	1.31288	1.92908	2.22752	1.50483	1.82935	1.31706	0.975394	1.44648	1.93314	1.85281	1.52055	1.03034	1.48052	1.44252	2.07862	1.79902	1.76001	2.49467
ADAM20	0.0642899	0.129975	0.0192588	0.131746	0.063841	0.0546822	0.0208261	0.0352287	0.0358311	0.0808018	0	0.0612758	0.0186451	0.0178079	0.0544319	0.0382822	0.0479075	0	0.0653677	0.0647968	0.0556096	0.0192118	0.0153273	0.029955	0.0418435	0.0198779	0.0416728	0.0204014	0	0.0910529	0.062367	0.030693	0.0172328	0.0376547	0	0.0524362	0	0.0310651	0	0.0822233	0.0403134	0.0642597	0	0.0762549	0	0.0475821	0.107822	0.0407129	0.0423034
ADAM22	17.6462	33.3071	19.2452	18.9734	18.7812	31.1326	18.0136	18.8871	24.1591	32.6324	23.3966	19.1673	19.42	18.2882	19.0898	20.1453	31.6025	20.1014	18.5451	31.1366	32.1223	17.0619	19.5312	19.6206	18.8542	31.8612	18.4156	18.0927	18.3451	30.0318	14.5557	17.5133	17.095	18.7904	17.9247	18.9	14.7909	17.2566	17.5728	19.0726	17.181	17.9128	17.4556	18.0911	18.0325	19.1416	17.4875	19.4817	20.7471
ADAM23	17.4457	21.6316	18.6538	17.862	18.4728	21.8888	17.3388	18.2685	19.8726	22.5578	21.0421	18.2601	19.1123	17.6279	18.2313	18.8366	22.2654	19.7792	18.1561	21.91	22.4773	17.1957	18.6075	18.1457	18.2433	22.72	17.5398	17.1156	17.5526	19.6436	14.5684	17.2137	16.3976	19.2055	18.0082	17.9043	16.0627	17.2017	18.2962	18.9147	17.526	17.9625	18.1113	16.5937	17.9493	19.1988	17.7823	18.8565	18.671
ADAM28	0.0849307	0.273326	0.0654223	0.106558	0.108434	0.330233	0.0589555	0.0797814	0.0405729	0.0571843	0.171438	0.208155	0.126675	0.120987	0.0719077	0.12282	0.135618	0.39336	0.197382	0.244572	0.125938	0.195788	0.104134	0.186555	0.213214	0.0675253	0.106172	0.0693037	0.034528	0.257756	0.117701	0.19984	0.165863	0.138573	0.120494	0.0890632	0.133142	0.13191	0.0947205	0.0853457	0.102709	0.169782	0.117729	0.129519	0.163161	0.121228	0.203484	0.172878	0.142008
ADAM33	0.549007	0.679548	1.10424	0.608448	0.700937	0.633733	0.724087	1.09591	1.04908	0.443578	1.20599	0.697691	0.648255	0.955876	1.01819	0.739445	0.832828	0.732002	0.598083	0.658732	0.802775	1.06639	0.934913	1.1237	0.829504	0.715367	0.622767	0.721763	0.508388	0.866414	0.545266	0.655261	0.683245	1.05653	0.599149	1.22607	0.750312	0.653729	0.61229	0.660355	0.909826	0.627141	0.62009	0.899251	0.690577	0.65303	0.723446	0.658089	0.772735
ADAM5P	0.167225	0.265634	0.225424	0.220299	0.428982	0.438556	0.24377	0.263447	0.209702	0.249582	0.277986	0.332053	0.157618	0.127381	0.153382	0.141066	0.295955	0.355961	0.255043	0.210679	0.265186	0.237367	0.109637	0.107135	0.231284	0.374858	0.203242	0.106133	0.277602	0.355258	0.202779	0.259467	0.336183	0.159159	0.319372	0.250053	0.247027	0.131306	0.326376	0.499034	0.222827	0.181075	0.150243	0.132232	0.2811	0.077354	0.268771	0.291221	0.242146
ADAM8	6.75827	4.68731	7.32866	6.62629	6.82266	5.29771	6.66145	7.36263	5.81099	6.83961	6.39118	6.91574	6.01968	6.69649	6.56464	6.65299	5.50863	6.86044	5.81064	5.04799	5.04043	6.66317	6.88887	5.47509	6.66069	5.15202	7.32027	7.58007	5.87792	4.8563	7.2569	7.44932	6.91915	5.85287	5.84961	7.35832	7.23602	5.6198	6.64212	6.26189	6.99089	6.97973	6.62866	7.12114	6.64587	7.32466	6.4345	6.77044	6.44835
ADAM9	10.4076	13.9207	10.7921	12.6271	11.4675	14.5423	10.9136	12.034	13.5875	12.9738	13.5819	13.0554	12.0511	11.6467	11.6065	12.2444	13.5333	12.6168	11.0392	13.474	13.3944	10.9132	11.397	11.1829	11.285	14.1907	11.3349	10.879	10.8921	14.6686	9.97923	10.6652	10.6709	11.3018	11.1929	10.0897	11.2477	10.5004	10.1884	11.4452	11.2333	11.4111	11.4336	10.5494	11.3138	10.008	11.4495	11.1988	11.7528
ADAM9L	11.7398	8.50883	12.1952	13.388	13.9628	8.27688	13.5998	12.1445	10.8408	10.3299	12.3736	13.5082	12.059	13.4278	10.0531	11.9744	8.90629	12.3889	14.501	7.49086	8.30142	10.7048	12.0203	10.9192	12.8124	9.04704	12.6299	12.3238	10.5436	12.0245	8.81217	10.9485	11.0379	11.0788	11.5601	12.0874	12.8866	9.2047	11.5	12.8452	11.4202	11.9128	8.398	9.31846	12.0057	12.067	14.6733	14.2047	11.4366
ADAMTS1	5.82265	5.87021	5.46616	5.13276	5.78199	6.08476	6.28966	6.64514	6.60496	5.83545	5.97308	6.36459	5.95111	6.33143	6.57921	6.08365	6.8471	7.2303	7.15274	6.33761	5.37351	6.05438	6.14613	7.23126	5.63174	7.0172	6.60844	6.42927	5.30777	6.98963	4.72458	6.44062	5.78755	5.95224	5.44853	6.13496	5.55452	6.31473	5.66097	7.34304	5.5276	6.27426	5.85755	5.94353	6.09196	6.4041	5.59053	8.07028	6.17282
ADAMTS12	0.116145	0.233046	0.0988845	0.16106	0.0849831	0.124785	0.124754	0.070343	0.2453	0.167103	0.142265	0.1107	0.132963	0.116833	0.175969	0.0691601	0.17082	0.132123	0.118092	0.129383	0.23794	0.0931629	0.100558	0.145259	0.119359	0.164435	0.112928	0.157127	0.0753831	0.135059	0.154182	0.161971	0.088482	0.182597	0.065378	0.109688	0.0722405	0.163934	0.0572673	0.0586356	0.155242	0.171081	0.0659055	0.116009	0.0645894	0.0814369	0.0922686	0.116134	0.125895
ADAMTS13	0.478988	1.72295	0.482637	0.560896	0.50447	1.39506	0.564233	0.656173	1.07996	1.64184	1.12198	1.12058	0.593542	0.627198	0.688192	0.622296	1.39528	0.86986	0.398469	1.22886	1.35594	0.494471	0.633262	0.831845	0.651847	1.83104	0.437495	0.469816	0.371756	1.54178	0.337936	0.405381	0.420192	0.497328	0.454622	0.473543	0.416576	0.399774	0.441929	0.436245	0.382267	0.522287	0.297329	0.499268	0.571631	0.837927	0.572061	0.41363	0.724013
ADAMTS14	0.867878	0.975526	0.69563	0.751915	1.07145	1.3367	1.24234	1.26283	0.941254	1.20502	1.16977	1.09547	0.867338	1.1695	1.03269	1.31292	1.00941	1.39419	0.667783	1.13477	1.06518	0.788559	1.19952	0.950829	1.06485	1.30544	1.36839	0.982535	0.89002	1.06638	0.739524	0.730692	0.990264	0.896424	0.922825	1.08092	0.930593	0.637542	0.805725	0.922474	0.970751	0.761967	0.998913	0.792915	1.03642	0.963498	0.973634	0.735277	0.995342
ADAMTS15	3.39809	3.0901	3.96145	3.40016	3.52062	2.77394	3.58861	4.04691	3.34214	2.42962	4.14479	3.27889	4.11896	3.25211	3.31349	3.48306	3.12799	3.50381	3.06997	2.2055	3.16679	3.36703	3.48382	3.57344	3.42021	2.84946	3.02778	3.79586	3.31324	2.58364	3.11275	3.28478	3.07941	3.02237	3.51212	3.02897	3.88077	2.61545	2.70212	2.69773	3.12692	3.90123	2.98306	3.25685	3.25394	3.66736	3.07887	2.89808	3.2653
ADAMTS17	0.284641	0.893437	0.395771	0.264137	0.357317	0.835943	0.370568	0.481165	0.628578	0.830244	0.571379	0.506762	0.378486	0.352565	0.286466	0.495687	0.930477	0.353513	0.371323	0.71992	0.850121	0.404434	0.395642	0.360339	0.424702	0.841893	0.297645	0.32722	0.295483	0.68913	0.260498	0.326911	0.315268	0.462398	0.393866	0.367951	0.272006	0.365907	0.423468	0.34	0.429377	0.284507	0.301092	0.420427	0.355953	0.417361	0.355781	0.382617	0.451466
ADAMTS18	0.096859	0.190734	0.166178	0.247466	0.0786949	0.247152	0.145473	0.188177	0.22084	0.199204	0.175651	0.134281	0.122577	0.117073	0.186379	0.136325	0.177162	0.138413	0.17906	0.239619	0.335125	0.157879	0.176339	0.153853	0.180528	0.204191	0.145545	0.134124	0.24223	0.269372	0.0854199	0.094586	0.148697	0.154719	0.154714	0.165182	0.111492	0.140408	0.130611	0.106985	0.124233	0.0968135	0.104427	0.0417765	0.152244	0.156408	0.191979	0.0585499	0.158453
ADAMTS19	0.845404	1.12135	0.722234	0.88914	0.818772	1.00314	0.781011	0.866454	1.10813	0.964151	1.12775	0.925143	0.998883	1.01474	0.972036	0.832795	1.16662	0.892088	0.880801	1.10453	0.920845	0.814038	0.865925	0.780514	0.855924	1.08429	0.801692	0.675657	0.702944	1.0909	0.647994	0.73995	0.797329	0.852766	0.853136	0.681017	0.687193	0.711095	0.692589	0.880998	0.706822	0.834574	0.675156	0.730392	0.832105	0.614112	0.682665	0.743568	0.853987
ADAMTS2	0.860443	1.92324	0.941369	1.06234	0.972074	1.66524	0.981625	0.860989	1.81397	1.58689	1.73612	1.20044	1.22601	1.0207	0.871039	1.3106	2.33475	1.20063	0.874868	1.89784	1.73123	0.693124	1.07028	1.06764	0.961782	2.09941	0.976045	0.872567	0.792558	1.85974	0.750026	0.781392	0.942617	0.975058	0.857375	0.79842	0.752634	0.736633	0.662002	0.76155	0.955936	0.722931	0.746173	0.865274	1.05409	0.934478	0.83133	1.00687	1.11667
ADAMTS20	0.19351	1.07785	0.367684	0.339901	0.236081	0.84647	0.284773	0.277211	0.559281	0.703573	0.496308	0.263483	0.327105	0.39971	0.313633	0.355561	0.772499	0.260727	0.297942	0.61297	0.741268	0.317221	0.272853	0.293675	0.361649	0.825677	0.344046	0.326337	0.283213	0.737629	0.198449	0.300911	0.186732	0.340018	0.270316	0.25253	0.168013	0.296543	0.241714	0.212133	0.312022	0.232103	0.149022	0.196735	0.20712	0.306901	0.287449	0.325618	0.374462
ADAMTS3	1.70077	3.32633	1.69459	2.07279	2.08664	3.5274	2.02414	2.5781	2.73552	2.78816	2.50972	2.66061	1.98908	2.23773	1.85736	2.32271	3.18222	1.87675	1.76688	3.16751	3.82176	1.69598	1.6748	1.95098	1.98531	3.32094	2.48648	2.00046	1.51398	3.90641	1.45263	1.61512	1.54606	1.75949	2.09485	1.89481	1.5657	1.47838	1.81366	1.90723	1.72144	1.83548	1.78051	2.08308	1.88228	1.78554	1.9481	1.93751	2.17842
ADAMTS4	8.84898	6.45655	8.75735	9.3763	6.68823	7.08472	7.53775	6.43418	6.73888	4.40703	6.14906	9.42436	8.19775	8.00827	7.65893	8.46917	5.82655	7.84893	10.3998	5.77733	4.6638	9.68345	8.82731	7.6118	8.60415	5.94836	7.88979	10.6241	8.95489	6.36275	8.16725	9.90311	7.62003	8.08904	7.96425	8.48851	8.18028	9.56873	8.01306	6.43761	6.50357	9.13129	8.22715	8.03125	7.82886	8.2529	6.78951	6.4489	7.76887
ADAMTS5	0.942223	1.34881	0.767872	0.842929	0.860095	1.41865	0.955487	0.962063	1.16932	1.72116	1.22094	0.920362	0.916523	0.909411	0.976124	0.933936	1.49147	0.925685	0.839011	1.46872	1.39716	0.718779	0.975275	1.0021	1.11985	1.44397	0.790941	0.858	0.899345	1.4074	0.652887	0.783715	0.870632	1.02317	0.782387	0.926016	0.73113	0.822907	1.05997	1.01793	1.10643	0.848188	0.839177	0.756623	0.905055	0.792648	0.79011	0.961734	0.997382
ADAMTS6	0.247478	0.36999	0.204962	0.24718	0.255387	0.363206	0.202779	0.287174	0.340765	0.393373	0.362996	0.240501	0.265981	0.225811	0.221856	0.239827	0.471887	0.348016	0.231892	0.366808	0.293814	0.200111	0.229062	0.267924	0.22266	0.499618	0.231187	0.226361	0.243964	0.387612	0.145929	0.20155	0.249736	0.28137	0.237248	0.130608	0.241671	0.186407	0.268969	0.22342	0.264724	0.189159	0.183108	0.14389	0.237716	0.285519	0.236009	0.184377	0.262116
ADAMTS7	0.687342	0.992573	0.701352	0.540778	0.639884	0.986552	0.661017	0.700316	0.969674	0.782888	1.10094	0.853018	0.853424	0.737758	0.551638	0.609666	0.944356	0.752653	0.742544	0.757708	0.941354	0.731734	0.81422	0.930749	0.733952	1.00283	0.522112	0.708881	0.52976	0.772694	0.409794	0.615278	0.558481	0.622737	0.557901	0.677405	0.622506	0.435915	0.503062	0.471586	0.511816	0.529577	0.609821	0.645417	0.584577	0.659739	0.558365	0.605302	0.696534
ADAMTS8	7.39623	5.97281	7.21418	6.94222	6.70665	4.56614	6.44951	6.05178	7.51428	4.96036	8.39021	5.5693	7.16412	6.37358	6.85806	6.21042	6.0506	5.67482	6.13433	4.81956	5.94823	7.3368	7.75916	8.06623	7.96801	5.33195	6.34405	7.57837	5.74957	5.72496	5.98279	7.53288	6.09589	6.79245	6.22635	6.52461	7.09682	6.54716	5.39473	5.47272	5.81659	6.57196	5.51083	6.95724	6.32105	6.77852	6.19281	6.7604	6.44588
ADAMTS9	1.11094	1.66845	1.08269	1.16648	0.975702	1.66725	0.930886	1.49348	1.59332	1.68483	1.34609	1.2518	1.1427	1.02164	1.07018	1.23484	1.58395	1.04778	1.02414	1.67208	1.85782	1.15087	1.03824	1.05596	1.02675	1.88234	1.03696	1.10932	1.04447	1.71606	1.07771	0.937004	1.13952	0.954328	1.1014	1.05511	0.816899	0.880366	1.02534	1.09877	1.15639	0.893268	0.862375	0.931171	1.17145	1.40326	0.923306	0.999004	1.18989
ADAMTSL1	0.869946	1.57764	0.959078	0.790684	0.838759	1.41535	0.717636	0.739995	1.17126	1.149	1.11404	0.940037	1.04293	0.756531	0.783656	0.924605	1.52644	0.879521	0.884531	1.38658	1.42185	0.856983	0.871814	0.699917	0.790061	1.34177	0.747495	0.674109	0.810837	1.30659	0.755608	0.829445	0.683294	0.857608	0.730266	0.792052	0.721532	0.879824	0.821305	0.73743	0.789714	0.702707	0.64891	0.809883	0.655871	0.881568	0.754949	0.965696	0.916819
ADAMTSL2	13.105	9.02707	11.5098	11.6925	12.2376	9.73504	10.9422	11.7932	10.3897	9.55421	10.8492	11.0011	11.02	10.723	11.398	11.1891	10.3146	10.2941	10.7143	9.90063	10.531	11.7218	11.8214	11.2864	12.5327	9.57421	12.4237	11.0945	12.6008	8.75851	12.9296	10.8663	12.7166	12.2261	11.7112	11.6477	12.4442	10.8578	11.4916	11.6591	11.3464	11.3732	11.6257	10.7069	12.6524	11.8638	12.0439	10.5116	11.2585
ADAMTSL2L	0.701329	0.547498	0.655235	0.7867	0.772281	0.555177	0.789539	0.878954	0.464407	0.621818	0.663728	0.833907	0.598106	0.738585	0.828953	0.624355	0.620929	0.743594	0.663665	0.566886	0.570599	0.684762	0.700265	0.776494	0.671139	0.560361	0.8912	0.773436	0.757498	0.737586	0.774658	0.691199	0.630977	0.719863	0.991967	1.04776	0.797157	0.49826	0.82941	0.830355	0.640066	0.909217	0.890884	0.691838	0.727023	0.70151	0.704562	0.679388	0.719481
ADAMTSL3	1.42594	3.1344	1.50873	1.52995	1.39506	2.75429	1.47451	1.51847	2.14342	3.05906	2.38209	1.70723	1.55232	1.1966	1.49276	1.53506	2.51251	1.55964	1.17845	2.88145	2.83139	1.20908	1.39165	1.27152	1.72816	2.98414	1.47523	1.38425	1.26603	2.63834	1.11754	1.20224	1.40085	1.64155	1.27177	1.37501	1.24517	1.24736	1.43676	1.36104	1.43372	1.24272	1.5828	1.22475	1.19426	1.59865	1.67874	1.42124	1.68329
ADAMTSL5	3.20686	2.37195	3.06941	2.33558	2.82201	2.1067	3.21786	3.55737	2.65916	2.80169	3.09887	1.88858	2.08692	2.2532	3.66433	2.14244	2.15655	2.76636	3.87034	2.54893	2.45816	4.23058	2.72252	2.67862	2.44356	1.98307	3.54899	2.85438	4.22916	2.03829	5.28608	2.93132	3.60611	3.02355	2.72867	3.10468	4.75372	4.592	2.80887	3.33447	2.84467	2.86658	3.9634	3.61815	3.5061	2.9813	2.14257	2.67473	3.01207
ADAP1	101.872	90.4353	104.469	98.9797	101.178	86.7664	102.532	97.3204	89.7865	93.1111	93.0384	96.2017	102.698	100.455	101.144	92.9632	84.2996	98.274	94.3549	86.8213	88.1027	108.421	102.25	101.97	102.154	86.1264	107.788	110.038	98.8289	82.8904	107.526	111.477	103.892	104.373	95.8156	103.631	113.136	106.466	91.6208	98.1336	95.5579	111.188	102.243	109.493	96.0338	104.027	99.8554	101.64	99.1954
ADAP2	1.07587	1.0273	1.38124	1.17629	1.00295	1.32595	1.0669	1.2994	1.46846	0.910661	1.27748	1.21378	1.22261	1.89753	1.13398	1.09824	1.42346	0.819704	1.38413	1.12861	1.31045	1.37787	1.2092	1.31972	1.00749	1.14051	1.13147	0.961525	1.12471	1.04485	1.29929	0.864799	0.971095	1.1574	1.45928	1.3073	0.982302	1.44819	1.33702	1.02497	1.77607	1.40456	0.686493	1.17193	1.20215	1.58442	1.47295	0.959407	1.20983
ADAR	11.9026	11.8329	11.9839	12.7158	12.7456	11.3137	12.4088	13.0961	13.4222	11.7116	12.1357	13.9585	13.2249	12.5296	12.2208	12.4825	12.2122	12.839	12.0118	11.5376	12.0915	12.9699	12.0548	13.9681	12.4766	12.1013	11.3246	13.0014	10.701	12.879	12.3867	12.3164	11.7589	12.5738	11.8749	12.9681	12.4653	13.3268	10.9131	11.346	12.647	13.1066	11.3722	12.9983	12.6169	14.2494	13.0349	12.4137	12.4213
ADARB1	6.11403	18.3104	9.73524	8.33301	7.10423	18.0825	6.78002	8.21585	19.0245	18.0311	16.3842	9.45441	10.2196	6.66175	7.04524	8.67115	16.2487	8.74837	6.34551	16.2366	20.2983	7.1642	9.12687	8.79448	10.0062	17.9785	6.98069	7.99424	5.79978	17.958	5.16824	6.88555	6.67104	7.35517	5.71727	7.22146	5.07533	5.9209	5.26829	6.82991	6.84843	6.82117	5.16947	6.46955	5.23927	7.37912	7.08417	7.18138	9.41986
ADARB2	8.19216	14.7402	8.91622	9.33285	9.70823	12.6868	9.43531	10.0527	12.3406	13.1586	12.213	10.3954	10.9603	9.32823	8.69454	10.8837	12.5692	10.6489	8.68311	13.9235	13.6039	7.53474	9.52818	10.5733	9.43147	13.28	9.59963	9.09572	9.39311	12.7326	8.30325	9.85146	8.80171	8.92016	8.16231	8.95096	8.3504	8.6895	8.20557	9.70512	8.92303	7.90828	8.08236	8.07824	8.00819	9.3307	8.76523	9.56205	9.96323
ADAT1	6.03292	8.21628	6.88158	7.11834	6.98261	7.24051	6.14185	6.93565	7.73088	7.42908	7.36178	7.28198	6.66229	6.41083	6.03125	7.25652	7.30803	6.4966	6.53093	8.02439	6.87176	6.80303	6.20754	6.5794	7.53183	7.09746	6.3458	6.6341	6.47425	8.33134	5.99168	5.74261	7.07161	5.99617	6.88023	5.83821	6.46376	7.19766	6.57852	7.24225	6.67331	6.41449	6.41767	6.28422	6.85357	6.82506	7.71599	5.89973	6.81328
ADAT2	40.3921	30.6872	37.7679	39.1915	43.3543	31.7034	35.6462	37.1673	31.6575	32.4755	29.5615	35.3846	34.8201	33.0715	41.3652	33.8673	30.0441	35.3063	41.6733	30.9071	30.4428	38.4079	34.4656	37.5193	38.9993	30.1662	40.8616	36.6863	38.1047	29.7812	48.6919	41.634	38.6311	39.5311	38.798	36.6995	40.4262	42.031	37.6201	40.2164	37.2939	41.2638	47.3107	35.6679	42.5788	35.5278	36.2372	36.1118	37.0365
ADCK1	5.00503	4.75207	6.14092	4.73786	5.89268	4.52473	5.60672	4.9884	4.64776	5.01451	5.01947	5.95584	5.34549	6.79898	5.26526	5.83569	5.05847	6.02134	5.13465	5.15022	5.3403	5.0109	5.45534	5.08996	5.19357	4.54524	6.19228	4.65068	6.12662	5.45013	8.08253	6.20264	6.91683	5.81903	6.3191	4.80333	7.24803	4.63777	5.54519	5.68247	6.13124	4.77801	6.73706	5.08337	6.05988	5.27366	6.2327	5.66532	5.56603
ADCK2	7.41818	7.83234	7.44985	7.83228	8.97652	9.03339	9.80919	7.87993	8.06551	8.97953	8.47376	9.09879	8.30577	9.48233	7.67069	8.64138	7.8387	8.86105	8.40808	9.88718	8.66065	7.63153	8.52387	8.34352	7.75674	8.89254	9.12427	7.73747	9.30561	8.81837	9.53608	7.98302	9.5021	8.15547	9.18177	7.15802	8.40045	8.60864	8.8768	9.44856	8.17846	6.80693	10.2704	7.90928	9.01401	7.78547	8.26011	7.37387	8.48309
ADCY1	0.154205	2.22239	0.258687	0.270863	0.209276	1.42091	0.269749	0.232373	0.356669	1.1241	0.247798	0.274355	0.232554	0.226384	0.230656	0.306078	0.988232	0.252498	0.313581	0.777106	1.55171	0.230407	0.283082	0.280215	0.220805	1.67353	0.214906	0.274034	0.238923	1.07452	0.219403	0.268714	0.231473	0.266439	0.274873	0.243162	0.251658	0.249617	0.276889	0.26296	0.203061	0.251751	0.249382	0.26826	0.261683	0.268206	0.211207	0.190425	0.434578
ADCY10L1	0.425546	0.477157	0.134976	0.197861	0.0248574	0	0	0.493804	0	0	0.686601	1.00206	0.196012	0	0	0	0	0.491855	0.152711	0.353213	0.129914	0	0.411784	0.279921	0.244385	0.0696575	0	0.119153	0.522401	0	0	0.0179261	0.161036	0.263905	0	0	0	0	0.175881	0.160074	0	0.300245	0.0269881	0	0.528983	0.500222	0.0629728	0.380451	0.187345
ADCY10L11	0.259565	0.438553	0.0583169	0.182371	0.0257753	0	0	0.373362	0	0	0.506998	1.03906	0.214542	0	0	0	0	0.344262	0.105567	0.261612	0.0449039	0	0.454837	0.299329	0.202728	0.0722298	0	0.18533	0.467825	0	0	0	0.0730549	0.285052	0	0	0	0	0.131716	0.199182	0.0122072	0.376193	0.0139923	0	0.486186	0.345796	0.010883	0.246563	0.160792
ADCY10L13	0	0.127768	0	0	0	0	0	0.0606032	0.0616395	0	0.122567	0.0702744	0	0	0	0	0	0.0724368	0	0	0.0637761	0	0	0.051531	0	0	0	0	0	0	0	0	0	0	0	0	0	0	0	0	0	0	0	0	0.0708225	0	0	0	0.0146129
ADCY10L3	0.139327	0.271617	0.0156514	0.0917729	0.0345884	0	0	0.286299	0	0	0.332939	0.697172	0.0909155	0	0	0	0	0.171101	0.088539	0.175531	0.0903863	0	0.423512	0.12172	0.136023	0.0969268	0.0169334	0.182379	0.313892	0	0	0.0124719	0.0420146	0.229511	0	0	0	0	0.0815779	0.133643	0	0.191484	0.0187766	0	0.334576	0.328689	0.0146042	0.248151	0.112765
ADCY10L4	0	0	0	0	0	0	0	0.0849633	0	0	0.171834	0.0985219	0	0	0	0	0	0.101554	0	0	0	0	0	0	0	0	0	0	0	0	0	0	0	0	0	0	0	0	0	0	0	0	0	0	0.0992904	0	0	0	0.0115867
ADCY10L5	0	0.0897386	0	0	0	0	0	0	0	0	0.172171	0.0987155	0	0	0	0	0	0.101753	0	0	0.0895872	0	0	0	0	0	0	0	0	0	0	0	0	0	0	0	0	0	0	0	0	0	0	0	0.0994855	0	0	0	0.0135719
ADCY10L6	0.428867	0.543093	0.11859	0.17384	0.0327594	0	0	0.569435	0	0	0.822608	1.32061	0.200919	0	0	0	0	0.550982	0.2348	0.465499	0.114142	0	0.495498	0.345851	0.289867	0.0306005	0	0.125626	0.594588	0	0	0.0236248	0.212229	0.318816	0	0	0	0	0.231793	0.210961	0	0.395692	0.0355675	0	0.665457	0.476119	0.0553278	0.470058	0.219871
ADCY10L8	0.339072	0.545605	0.0725523	0.226888	0.0481007	0	0	0.663573	0	0.0304399	0.68444	1.56971	0.280961	0	0	0	0	0.396572	0.147753	0.374293	0.209494	0	0.635154	0.394965	0.236451	0.119815	0.0156991	0.338169	0.704554	0	0	0.0115628	0.246696	0.383005	0	0	0	0	0.226894	0.351054	0	0.516439	0.0174079	0	0.620375	0.573609	0.0270793	0.582824	0.241484
ADCY2	13.9216	17.8864	14.4328	12.1967	13.6775	14.9174	12.9877	12.574	14.4435	16.618	14.776	13.128	14.0817	13.0052	12.7402	13.2609	15.4212	13.0961	12.4781	16.7482	16.8331	12.5316	15.1227	14.8332	14.3021	17.1439	12.8614	13.9572	12.2566	16.5178	10.8571	14.205	11.9358	15.1586	11.9645	13.8873	10.0809	13.1076	11.9961	13.9065	12.2386	12.926	11.8334	13.5581	12.2471	13.7003	12.5801	13.5915	13.7193
ADCY3	16.1013	12.6485	15.8037	15.7352	16.0521	12.877	15.8271	15.5641	13.7163	13.1783	15.2358	14.4965	14.9232	15.2746	14.4466	15.2728	12.6011	15.2305	15.1214	12.5307	13.0073	15.8793	15.5795	15.3486	15.5205	12.8733	16.2684	15.8075	16.1014	12.876	17.1644	16.4793	15.8979	15.8805	15.7792	14.7066	17.8549	14.5694	14.8176	16.1776	15.546	15.7308	15.6976	15.0411	17.277	14.9974	14.8852	15.1253	15.1151
ADCY5	5.71727	11.0761	7.15098	7.47747	6.57442	9.86257	6.53032	7.43549	10.3663	10.6152	13.0939	7.87898	9.80862	6.65337	6.66369	7.78153	12.7535	8.41322	6.05219	10.3149	11.4321	6.82289	7.54986	7.78408	7.62348	10.1128	6.35305	5.93767	6.43296	10.6316	4.56187	5.94645	6.19969	6.8277	5.69114	7.43881	4.95142	5.39963	5.75799	6.17253	6.12253	6.09803	5.56361	6.385	6.20495	7.69356	6.35085	7.08834	7.56989
ADCY7	4.12496	5.43299	3.36273	4.16672	3.75375	7.51125	3.49988	4.40346	6.65141	6.93994	5.65234	4.21761	3.51113	4.90286	4.6602	4.69578	7.08742	4.18429	4.18762	5.30304	4.4904	3.61212	4.39344	4.60558	3.87129	6.69289	3.00492	3.83579	3.30722	6.03384	1.83973	3.46155	2.92169	4.04473	3.37558	4.07791	2.53332	3.73492	4.13754	3.72395	3.89189	3.78475	2.87764	2.68111	3.74756	3.79965	4.20865	3.62718	4.2618
ADCY8	18.321	15.3848	26.8513	25.031	26.9477	19.4613	24.3511	25.4304	22.2722	24.061	24.4907	22.2149	23.299	24.9199	26.8131	23.9188	21.5103	22.7632	26.1215	21.5477	22.365	26.0571	24.9265	25.2627	27.3543	20.3162	26.8945	25.2052	27.1144	19.455	24.9758	18.378	27.7375	24.9306	27.2028	23.7403	23.3489	16.8436	25.5303	28.5936	26.5484	26.67	30.2675	25.6194	25.974	26.8085	25.3205	25.974	24.2734
ADCY9	10.4329	14.6441	11.0074	10.867	11.7691	16.2746	11.8423	12.9488	14.6878	17.4855	13.0334	13.981	12.236	10.9497	10.6793	12.4994	14.6237	12.8225	10.2048	15.7518	15.3955	10.8121	11.6033	11.127	11.1328	16.4998	11.9902	11.5114	10.1936	16.0025	10.2525	10.3627	11.1666	10.8982	10.2894	10.8835	10.7706	9.68673	9.35032	11.7086	10.2056	11.0329	9.88712	9.39234	9.96127	10.6906	11.8194	10.5446	11.9565
ADCYAP1	49.8511	34.7727	45.4288	46.238	42.7684	36.0975	52.7272	45.5726	33.4926	37.2369	34.287	39.5172	47.5093	46.7123	45.6997	44.3809	26.0244	44.5112	46.9191	38.1235	33.7464	49.9563	45.6061	46.4711	44.1638	38.1339	43.8476	49.9877	52.8599	34.8165	64.8418	53.4242	46.1597	46.9909	45.5606	46.0201	63.032	47.5852	50.1078	52.4004	48.2045	48.43	52.0879	51.4993	44.3251	45.4857	53.7049	54.4602	45.6621
ADCYAP1R1	33.1676	52.5488	31.3895	32.2037	30.79	46.5605	30.1491	33.4929	38.5196	51.6752	36.0569	32.8334	34.7523	31.5208	31.5858	30.7877	52.3975	32.2411	28.5018	48.5878	51.3739	28.4553	36.4488	34.9406	35.7984	50.8887	29.3526	32.1357	32.7253	45.9538	22.9924	32.1923	29.1475	32.4383	30.4691	32.2313	27.0818	29.5163	29.4112	30.8035	32.2879	29.9786	28.6568	28.6171	30.7812	33.0008	28.6806	30.7016	34.5171
ADD1	85.0476	115.078	90.9024	89.6556	88.8016	103.737	86.8761	94.8155	111.503	108.452	98.803	91.5032	90.488	91.0807	91.2887	93.3401	107.31	95.2262	85.9143	101.111	106.78	81.4348	92.6041	90.4691	95.9964	104.873	85.3451	88.8873	84.7705	108.032	75.9515	85.8698	88.7652	89.4219	83.1454	88.0179	74.8471	86.2639	84.5234	85.2442	88.1824	83.4002	81.9274	81.4317	83.2275	82.5884	85.4209	82.8766	91.0674
ADD2	88.5693	58.1243	83.8044	82.3448	88.3415	59.8974	81.7941	79.9345	69.4398	65.3523	66.5386	74.3532	76.5515	79.9479	87.2805	78.9243	52.6563	75.9305	92.2091	56.5229	60.4962	94.2603	79.9213	74.9842	81.8599	60.0826	90.9284	94.0199	89.1453	60.899	111.097	103.306	85.3161	80.1876	89.5619	83.0661	120.27	85.3976	84.0361	82.2337	79.3201	87.589	95.7497	98.6103	81.6622	81.8716	80.0705	89.1836	81.3259
ADD3	14.759	22.1136	15.9652	15.1224	14.5474	20.5372	15.1531	15.3486	19.9745	21.5009	18.9795	16.4919	17.2571	15.0555	15.3053	16.0823	21.1343	16.8215	14.2193	20.5354	20.9504	13.5727	16.3051	15.957	16.1948	19.4579	13.9131	14.0417	13.6539	20.1045	10.6745	13.6408	14.6547	16.0655	13.5689	16.0732	13.5334	14.2948	14.661	14.8496	13.791	14.2871	12.6577	14.0772	13.1603	16.2707	14.6746	15.6149	15.9918
ADGB	1.88857	2.11567	1.32007	1.12251	1.07976	2.60421	1.9744	1.66991	2.52776	1.4925	2.67171	2.21821	1.59335	1.91811	1.2275	0.9485	1.33269	1.57429	1.99781	2.35529	2.85464	1.7957	1.50766	1.7999	0.856706	1.45982	2.04029	0.835398	1.02242	2.67475	1.76731	1.16119	0.966434	1.65082	1.49374	0.801296	0.893706	1.47945	2.07009	1.0125	1.91093	1.09638	2.1801	1.32366	0.998653	0.878896	1.60767	1.89362	1.61805
ADGRA1L	7.86001	12.6165	8.39968	7.17089	7.37361	11.6459	7.92749	7.53833	9.41356	11.3687	8.95362	7.6659	8.132	7.79853	7.49389	7.98063	10.8649	8.17143	6.52675	12.1327	11.4478	6.72521	7.77548	8.32268	8.68584	11.9084	6.44889	6.70617	8.00562	10.3784	5.35445	7.27205	7.41183	7.88331	6.61604	7.46164	5.68881	6.96787	7.18966	9.1945	7.93081	7.01048	6.37822	6.37497	6.61261	8.37053	6.9299	7.77042	8.1637
ADGRA2	3.58983	3.07355	3.35714	3.56355	3.66127	2.77954	3.67758	3.52482	3.20932	2.81131	3.55428	3.3289	3.55139	3.3465	3.24509	3.49396	2.89233	3.79536	3.40298	3.0794	2.66906	3.83904	3.29306	3.15423	3.2675	2.74951	3.99241	3.61992	3.24974	3.01441	3.6121	3.71043	3.38008	3.59678	3.40131	3.78503	4.07623	3.37238	3.30519	3.20063	3.54223	3.44243	3.04518	3.79684	3.43072	3.66167	3.42796	3.54271	3.39827
ADGRA3L	8.40816	12.0591	8.92109	9.78363	8.15635	13.3817	8.46823	9.05748	12.0922	14.4724	12.1301	9.69973	10.2481	8.31824	8.7418	10.2726	14.1183	9.04296	8.7186	13.5423	14.4497	8.40952	9.49746	10.2062	9.13994	13.451	9.17467	8.64814	10.2072	12.6376	6.58463	8.16985	8.86129	8.77004	9.30243	8.49683	7.02716	8.38298	8.25579	8.75209	7.89118	8.83923	9.80394	7.95204	7.96974	8.93362	8.50282	8.65548	9.72095
ADGRB1	13.8159	17.3082	14.0002	13.1554	13.5544	15.421	14.2975	15.3608	15.5392	18.1755	16.0512	15.6401	15.4645	13.9022	13.1445	15.2699	15.5558	15.5091	12.5269	16.1799	17.3919	13.8862	14.4699	15.214	13.4709	16.7457	13.0639	13.6217	13.1733	15.8858	12.4758	13.7189	13.5391	14.1245	12.5538	13.7178	13.5559	12.384	12.3056	12.74	12.9783	13.4535	12.4577	13.8813	11.9256	15.0943	13.1979	13.7552	14.2636
ADGRB2	27.9439	15.51	24.1469	22.0908	24.4842	17.0001	26.2174	22.8497	20.5751	19.3426	22.4831	20.4617	20.0614	22.718	25.5325	23.233	16.7481	23.6823	25.281	16.0301	17.0072	26.8085	23.1191	21.8088	24.2392	16.8639	28.0042	23.9545	24.9997	16.6774	31.1384	28.1219	26.1677	25.0818	26.1218	24.3975	31.9895	24.2667	25.7217	23.7142	24.9499	25.1142	26.3298	27.3169	23.9874	23.8436	26.3181	25.1371	23.5332
ADGRB3	22.3946	22.9724	23.5984	21.1054	22.0486	22.3424	21.9933	21.703	22.4314	26.7921	24.2289	21.3187	22.704	22.4779	23.1408	21.6026	23.3957	22.3052	21.9842	23.6067	26.0324	21.8372	22.7349	22.0953	22.476	23.3618	21.4383	20.8609	23.1324	21.7577	21.3807	22.4379	20.7503	22.239	22.2827	21.4914	23.4474	20.3901	22.31	23.2341	21.7653	21.7751	23.0367	21.7094	22.2361	22.8229	21.5469	22.5942	22.4442
ADGRD1	0.302123	0.795198	0.450816	0.345443	0.362281	0.465461	0.31577	0.44512	0.500388	0.488979	0.445378	0.505287	0.381893	0.431063	0.395761	0.4243	0.509742	0.341623	0.347761	0.396432	0.576902	0.321955	0.330245	0.34263	0.456351	0.544621	0.315925	0.352745	0.335261	0.503784	0.309677	0.310249	0.394223	0.310505	0.339671	0.418447	0.293524	0.371854	0.373822	0.313494	0.289535	0.376052	0.282709	0.419204	0.295681	0.335411	0.258129	0.346553	0.391041
ADGRD2	1.5036	1.34247	1.42672	1.41439	1.40973	1.60999	1.29064	1.38018	1.74196	1.29503	1.59867	1.52041	1.68008	2.13107	1.59615	1.42254	1.83425	1.35723	1.23391	1.94625	1.63069	1.66956	1.48484	1.62165	1.16243	1.75577	1.55101	1.4387	1.57112	1.84848	1.26612	1.44298	1.44235	1.50204	1.36439	1.66214	1.32077	1.84218	1.43602	1.27388	1.97423	1.44187	1.39068	1.32174	1.48828	1.10155	1.57448	1.36303	1.51413
ADGRF4	0.166204	0.130506	0.116691	0.123161	0.190831	0.163454	0.105998	0.0768437	0.165	0.14198	0.125193	0.13366	0.126529	0.0906359	0.127526	0.108246	0.0986941	0.13267	0.121462	0.120401	0.157241	0.0977814	0.100299	0.0907503	0.106485	0.289061	0.0909	0.138448	0.202003	0.163303	0.221695	0.104145	0.142005	0.0821354	0.0991941	0.114378	0.170986	0.154346	0.0770409	0.189316	0.131902	0.124594	0.128793	0.160173	0.199559	0.10379	0.139372	0.14801	0.135279
ADGRF5	1.92667	3.10845	2.1121	2.4871	2.03692	2.77598	2.22749	1.90445	2.83262	2.53632	2.51254	2.63579	2.29768	2.04959	2.22889	2.23023	3.1004	2.31711	1.81543	2.97138	2.56446	1.78681	1.99573	2.26361	2.54581	2.91179	2.22051	2.2295	1.80401	2.76636	2.45715	2.3848	2.37741	1.83131	2.27121	1.90333	1.9418	2.3475	2.25619	2.41631	2.1637	2.54002	1.79966	2.17689	2.16177	2.11129	2.47219	2.18514	2.31236
ADGRG1	31.7717	24.9027	30.1114	30.498	27.6132	24.5109	32.988	30.1878	31.0864	23.2476	21.7979	27.9388	31.5563	29.8701	35.3394	32.5149	23.1359	33.3111	33.719	27.9113	23.6572	30.7384	27.9993	28.7457	27.4456	26.1116	32.856	32.8232	30.1386	27.0634	38.291	38.0117	32.5225	30.1736	32.789	34.308	37.2122	36.055	27.8242	30.8108	32.6088	34.6714	34.8912	38.5211	30.4268	30.2786	32.7157	34.2536	30.7908
ADGRG2	0.295692	0.453842	0.372028	0.422927	0.201345	0.352104	0.353043	0.263876	0.44496	0.286691	0.491544	0.273777	0.448378	0.217633	0.278963	0.231411	0.557155	0.265602	0.31783	0.289509	0.53346	0.295381	0.338379	0.277516	0.338168	0.24293	0.394289	0.386057	0.200353	0.1723	0.229478	0.393254	0.380447	0.452761	0.135534	0.261845	0.29952	0.471502	0.389136	0.351162	0.19866	0.320886	0.227712	0.290599	0.259683	0.318892	0.170027	0.29693	0.321774
ADGRG3	0.96288	0.170649	0.747328	0.711116	0.282501	0.353653	0.701813	0.827414	0.274423	0.474446	0.509296	0.521442	0.399836	0.727395	0.426146	0.403957	0.440295	0.300993	0.556263	0.374955	0.511082	1.29482	0.547811	0.489426	0.576847	0.263883	0.68088	0.666666	0.809594	0.42771	1.019	0.736556	0.633515	1.0382	0.618553	0.28558	1.18224	0.428257	0.375855	0.321862	0.967422	0.459341	0.778587	0.519128	0.483469	0.777431	0.532171	0.249449	0.580044
ADGRG4	1.37489	1.22631	1.52632	1.25486	0.468483	0.527388	0.668077	0.465332	1.26211	0.508239	0.907498	0.513896	1.29004	0.481646	1.41515	0.417375	1.52175	0.648894	1.11013	0.543425	1.70227	1.48635	1.53288	1.51674	1.09225	0.475117	0.733935	1.79653	0.54982	0.526901	0.418438	1.62168	0.444413	1.74082	0.679623	1.50618	0.386859	1.59249	0.273602	0.655095	0.545174	1.4955	0.653966	1.69473	0.362533	1.61616	0.361703	1.31882	0.977342
ADGRG5	0.382012	0.294216	0.610327	0.242308	0.40042	0.451282	0.371249	0.62799	0.301622	0.160042	0.141119	0.505698	0.406228	0.846519	0.341404	0.593959	0.498168	0.291905	0.453153	0.299463	0.238647	0.49468	0.318763	0.207659	0.227916	0.393716	0.247621	0.404086	0.342245	0.450866	0.864701	0.303965	0.375459	0.372909	0.372896	0.276958	0.30455	0.630681	0.530191	0.312144	0.738592	0.572749	0.274574	0.226554	0.468872	0.730397	0.605087	0.302396	0.412687
ADGRG6	0.524977	0.476524	0.435844	0.540101	0.317752	0.446523	0.505326	0.513696	0.53084	0.570264	0.428036	0.447946	0.452405	0.481947	0.516442	0.535892	0.396791	0.46173	0.432106	0.478724	0.523292	0.484085	0.464876	0.450774	0.410022	0.366376	0.500714	0.518819	0.502736	0.526836	0.378319	0.404592	0.341747	0.474398	0.38577	0.407793	0.413601	0.583442	0.472296	0.4604	0.399731	0.424782	0.296475	0.462563	0.504268	0.538413	0.427647	0.48918	0.460579
ADGRG7	0.0431758	0.0374095	0.0194008	0.0189596	0	0	0.0839186	0.0177442	0.0180476	0.0203494	0.0179433	0	0.0187825	0.0179391	0	0.0128548	0.0241303	0	0	0	0.0373464	0	0	0.0603516	0	0.0200244	0	0.0205518	0.0204783	0.0550344	0.0209422	0	0.0173598	0.0379322	0	0	0.0182228	0.031294	0.0168534	0	0.0406106	0	0	0.0512113	0	0	0	0	0.0166431
ADGRL2	6.59122	14.9644	7.0019	7.31936	7.76082	15.4645	7.22011	7.75225	10.8441	14.6942	11.2827	9.05834	8.57315	7.8324	7.55135	8.654	13.8047	8.85719	6.86727	13.7058	15.5077	6.69288	8.09136	7.55269	7.61828	14.7728	6.91291	6.86618	7.62534	15.3939	6.18348	6.3698	7.31762	7.28477	7.79013	7.04824	6.7244	6.27655	7.16536	7.62771	8.02602	6.58209	6.89168	6.5948	7.18271	7.28395	7.33748	6.91407	8.73822
ADGRL3	8.819	11.6055	9.02172	8.61137	8.52537	10.3592	9.09283	9.60741	10.557	11.0047	11.0671	9.8087	9.83617	8.944	8.76855	9.10573	10.3695	9.21518	8.40137	10.6267	10.7451	9.10864	9.26582	10.0147	9.05245	11.3059	8.48839	9.00081	7.9002	10.6991	7.56233	8.45748	8.13279	9.04954	8.14025	9.11033	7.87037	8.29239	7.64744	8.38604	8.12358	9.07645	7.60848	7.9159	7.86058	9.30813	8.32015	9.81116	9.15837
ADGRL4	3.18445	5.13564	3.92716	4.33802	4.17781	5.57527	4.29195	4.08858	5.52847	5.10516	4.34698	4.99582	4.18626	4.87714	4.33943	4.55369	5.00145	4.92119	3.94685	4.74405	4.74496	3.91758	4.03983	4.37002	4.40243	4.73256	3.66125	4.64698	4.33271	5.28372	2.78479	3.72863	3.98133	4.42119	3.82663	4.00023	2.95294	4.2961	3.76538	4.66729	4.60218	4.46078	3.34556	3.57033	4.00773	4.38687	4.12247	4.66987	4.31224
ADGRV1	0.495243	0.966063	0.428044	0.534773	0.429976	0.916124	0.454989	0.493817	0.62217	1.10713	0.805272	0.510716	0.532131	0.422781	0.522412	0.485052	0.901438	0.459963	0.514553	0.908286	0.924639	0.45126	0.478088	0.520137	0.428015	0.92628	0.444688	0.437981	0.513429	0.97277	0.401671	0.536828	0.396072	0.546843	0.434153	0.456906	0.402055	0.44526	0.433111	0.420529	0.435273	0.52747	0.396808	0.497536	0.397722	0.633932	0.474294	0.601539	0.563463
ADH1C	0.0232441	0.422935	0.125335	0.0612426	0.184655	0.257016	0.0677676	0	0.136026	0.131463	0.0772797	0.0664632	0.222458	0.135208	0.0983998	0.096887	0.207853	0.0456723	0.0472677	0.163992	0.0804231	0.0833527	0.0498744	0.0974726	0.181543	0.150925	0.158202	0.110642	0.0440988	0.158018	0.0676467	0.0166457	0.168225	0.0204212	0.159813	0.0189584	0.0588626	0.202169	0.0362928	0.07432	0.153042	0	0.150362	0	0.223272	0.154831	0.0584747	0.0662392	0.110735
ADH1L	0.0295503	0.0256037	0.132782	0.0519052	0.0586879	0.0251342	0	0.0242888	0.0494084	0	0	0	0.0514203	0.0491114	0.0250191	0.0351921	0.0660608	0.0580632	0	0	0.051121	0.0264916	0.0211351	0	0.0288495	0.0822302	0.0861954	0	0.0840942	0.025111	0	0.0846467	0.0950509	0.0259615	0	0.0482037	0.0997761	0.0642545	0.0230695	0.0188966	0.0833837	0.0295364	0.0318592	0.10515	0.0567692	0.0656121	0.0495593	0	0.0410247
ADH5	58.1296	52.5926	69.0355	64.2516	69.9026	55.4366	68.1836	62.2127	54.2278	55.7121	52.717	68.1329	68.3261	68.9464	59.3693	66.9327	51.5713	68.6612	70.4658	57.4892	48.9677	70.9962	60.9574	63.8114	55.1546	57.1337	68.9364	67.5714	67.9577	55.22	81.7726	71.6013	75.6118	67.5231	69.3323	62.0514	70.6612	74.3035	68.9683	71.5312	70.1668	77.2881	79.5464	74.2589	70.5717	69.3321	66.5063	71.158	65.6498
ADH6	0	0	0	0	0	0	0	0.0311288	0.0316611	0	0	0.0360964	0	0	0.0320648	0	0.0846641	0	0	0	0	0	0.027087	0.0264688	0	0	0.0368229	0	0.0359253	0.0321825	0.0734783	0.027121	0	0	0	0	0	0	0	0	0	0.0378541	0.0408311	0	0	0.0420445	0	0	0.0124048
ADHFE1	3.21429	2.94456	3.20458	3.60221	2.41051	2.7197	4.03481	2.55942	3.05105	3.59798	3.06125	3.92523	3.83074	3.03271	3.21751	3.74823	3.1063	2.38485	3.30222	3.00341	3.54779	3.85712	3.61605	3.46333	3.35054	3.13678	3.09271	3.5222	4.20836	1.9063	3.73528	3.10507	3.50019	3.41224	2.85197	3.59111	2.91109	3.74941	2.69233	3.17953	2.89734	3.73151	2.41859	3.97135	2.60507	3.56843	2.07768	4.21415	3.24719
ADI1	28.4591	25.7214	29.6475	31.6055	28.8227	28.983	29.0561	30.2388	27.4613	26.1812	24.7136	27.6646	29.7498	29.4337	30.3888	27.471	25.6384	27.5422	31.1436	26.4002	25.7188	31.7541	29.8062	29.324	27.093	24.2528	31.7549	31.0245	30.2421	25.2064	29.485	31.7364	29.2233	27.6772	28.7354	28.6395	29.8195	30.9238	30.1578	30.1653	31.5625	32.9979	32.4637	31.0686	28.4018	28.5819	27.4067	32.2115	29.0366
ADIPOQ	4.12012	3.61287	3.68039	4.51223	3.25336	2.87107	3.25629	4.93699	4.50268	2.38639	3.09446	3.97427	4.21094	3.19686	3.80357	3.45837	2.91302	2.97489	4.69392	2.25141	2.98417	4.65045	2.53852	3.45202	4.77359	2.37131	4.63345	3.42617	3.8848	3.10043	5.46563	3.34155	3.9319	3.61974	3.56464	3.21876	3.43598	4.78525	4.43726	2.85691	4.29554	4.21742	4.1477	4.20981	4.6013	3.279	4.01692	3.86657	3.72523
ADIPOR1	37.5339	29.5949	36.9883	35.9544	34.8725	30.5235	39.4916	39.1787	30.4833	31.11	29.8736	36.2191	35.5468	34.8177	36.6604	36.1001	28.8186	35.6882	37.9119	29.2787	30.8037	38.9411	35.0539	33.2561	34.124	32.3705	40.6323	38.5032	36.4121	30.7753	43.8427	39.8956	39.1249	36.6421	40.105	37.1079	47.3509	36.9164	36.2474	34.2734	38.1705	38.2024	40.3187	38.4944	37.9786	34.384	37.4377	32.9151	35.9776
ADIPOR2	10.7493	18.0925	14.4325	14.6577	13.3938	20.0793	14.3076	17.5228	17.7901	17.4411	17.3667	15.8092	14.6886	14.9372	13.2487	18.5592	15.9963	16.6367	12.629	18.3893	17.0166	12.2648	14.3095	14.2885	13.733	20.2516	13.802	13.5016	11.3433	20.0936	11.2759	11.7401	14.8581	13.0022	13.9187	12.7525	14.1641	11.491	12.929	14.3233	15.9762	11.978	11.3812	12.155	12.993	13.7179	15.7851	12.5681	14.6738
ADIRF	1.26649	0.754424	0.924769	0.139037	0.157206	0	0.461552	0.260248	0.661746	0.223843	0.657922	0.452668	0.8953	0.526214	0.670182	0.0471342	0.265433	0.311065	1.77062	0.15956	0.41081	1.98695	0.509528	0.719189	0.850064	1.24819	0	0.301426	0	0.672643	0.691093	1.24708	0.127305	0.834509	0.665167	0.516489	0	0.975331	0.741551	0	0.223358	0.949422	0.170681	1.12665	0.532233	1.1424	0.663767	0.526333	0.59245
ADK	7.39864	6.51718	7.03976	6.4776	7.07189	6.01808	6.63306	6.42917	6.07272	7.06119	6.35103	6.17901	6.33005	6.60211	6.7202	6.58207	6.21	5.9458	6.45472	6.16567	6.96545	7.10536	7.00056	7.05593	6.92644	6.19542	6.973	6.94097	7.15704	6.01252	7.26692	7.03139	7.1067	7.13557	7.10109	6.66524	6.75849	6.89911	7.13068	7.19649	7.01333	6.60296	7.5329	7.16468	7.05504	7.15451	6.47521	6.91471	6.76662
ADM	1.48769	1.05764	0.85703	1.13906	1.21215	0.876023	0.815565	1.22281	0.829145	0.82702	1.0463	1.05437	1.32755	1.10945	0.807419	0.86315	0.554299	0.936909	1.16356	0.730488	0.692907	1.94926	0.927621	0.879792	0.707585	1.13226	1.22395	1.05314	1.77308	0.972461	1.25817	1.03805	1.04295	0.904857	1.36963	1.21339	1.70659	0.884747	1.3401	1.02452	1.04051	0.991329	1.3983	1.58358	1.53893	1.48221	0.863666	1.05082	1.10338
ADM2	0.372563	0.215204	0.39062	0.218136	0.493282	0.211258	0	0.561418	0.155732	0.117063	0.258054	0.591828	0.162074	0.154796	0.0525726	0	0.138813	0.122008	0.315674	0.18775	0.16113	0.445333	0.177645	0.0867954	0.242485	0.17279	0.120748	0.0591136	0.117805	0.158297	0.0602367	0.266801	0.099865	0.218211	0	0.303871	0.471733	0.360047	0.193904	0.119122	0	0.310323	0	0.294601	0.178933	0.551482	0.364486	0.235933	0.218553
ADMP	1.53075	1.19692	1.27501	1.21323	3.89285	0.793899	2.39471	2.88466	1.15487	1.90044	0.713743	4.3058	0.844574	0.961776	0.663822	0.466869	0.959846	0.733603	1.32865	3.23617	0.516713	1.77396	0.961319	1.09595	1.3851	2.00862	3.55753	2.13261	5.66663	0.444173	1.159	1.95179	3.30255	1.77126	2.70957	0.548129	5.01099	1.78602	2.85644	4.91826	2.59867	1.79126	5.55488	2.03706	0.896567	1.24347	3.53781	2.02152	2.03521
ADNP	19.6085	30.6386	20.5619	20.2571	19.6596	29.8061	18.8681	21.154	26.6522	31.7261	27.1981	21.3542	21.3298	19.1902	19.45	21.0371	32.7573	21.4967	19.1794	29.269	31.5558	17.3477	21.4358	20.0653	21.2753	29.6237	18.7167	18.1112	18.6083	28.6557	16.1963	17.2014	18.5251	19.3013	19.0022	19.0656	17.8953	18.0757	19.5574	19.2634	19.3302	17.5455	19.3076	16.4769	19.1446	20.4629	19.5814	19.0395	21.4909
ADNP2	8.96213	10.9917	10.3968	9.87692	6.50826	7.71783	6.75538	6.62162	10.5226	10.4605	10.2967	7.70197	7.85148	7.38546	7.93473	7.44317	11.8491	7.17069	10.3871	10.1087	10.1679	9.2697	10.5116	9.60372	8.37393	8.22093	7.82079	9.66643	8.61923	8.24866	5.73183	8.8003	8.51448	8.94243	6.39131	8.39301	6.12964	9.19488	6.72529	6.86614	6.59661	8.20109	7.81557	7.80324	7.02281	8.13053	6.7242	8.52497	8.41571
ADO	16.2575	12.2631	15.2308	16.0106	15.2135	13.4924	15.0166	13.7547	13.3302	13.5428	13.6768	15.4953	15.9755	14.5751	15.059	14.1638	13.156	14.8578	17.4159	14.0662	13.3089	15.3263	14.7552	14.384	16.4658	13.4638	15.6474	16.8856	15.952	11.2728	14.8304	15.9156	16.7747	16.0305	14.4666	16.0755	15.9435	16.5136	14.9122	14.3802	15.539	16.8578	15.8087	15.6566	14.3214	16.0595	13.1918	14.2251	14.9483
ADORA1	18.6721	14.9197	19.4184	19.8274	19.4433	14.8521	17.3225	20.2229	14.2944	16.1745	15.9222	15.6911	17.1145	18.0058	19.1399	17.9482	13.4292	17.7497	19.6006	14.1221	14.2402	17.2006	15.5192	16.9841	18.4361	15.7478	19.1259	18.6114	19.2913	14.3241	24.5723	21.2601	20.0282	18.239	20.2289	18.3148	20.5896	18.0521	19.7984	19.0813	17.2781	20.2968	22.3497	21.3575	22.0052	16.8321	19.3881	18.5417	18.1576
ADORA2A	2.71149	4.0662	2.79159	2.99635	3.51364	4.75195	2.9681	3.64921	3.56215	5.26633	3.72731	3.69906	3.11094	3.67073	3.05886	3.30015	3.63865	3.24205	2.90086	4.76	3.96913	2.97844	3.05817	3.10292	3.08354	5.03022	2.98405	3.28342	2.46613	4.57032	2.87609	2.75261	2.90525	3.08899	2.93638	3.17759	2.79187	2.83997	2.89029	3.20586	3.07588	3.10484	2.97155	3.13661	3.03385	3.45681	2.94838	2.75964	3.33051
ADORA2B	16.9836	20.4953	18.1794	19.1278	17.2231	18.8927	17.7666	20.5987	21.4332	17.3008	19.0915	23.6453	17.3177	18.7874	18.7451	18.4011	18.218	20.0864	17.7083	18.1715	17.6848	19.4281	17.8209	16.9606	20.8053	18.9979	18.4064	18.6057	16.5553	20.5605	17.2452	15.4418	18.4127	19.1977	19.8885	19.1166	16.1625	15.3415	17.1155	19.0924	17.5347	18.3452	17.9608	17.1506	18.3572	18.7748	17.5679	17.7084	18.4253
ADORA3	1.53517	0.638467	1.21408	1.05165	1.28054	1.17517	0.895148	1.69085	0.795714	1.01296	1.02079	1.08277	0.908255	1.70943	1.50773	1.82827	1.09822	0.784275	1.12385	1.14498	0.63739	1.56894	0.878394	0.793973	0.749382	1.28158	1.40309	1.02304	1.71839	1.25236	1.54882	1.12136	1.28388	1.07898	1.85297	1.27716	1.3477	1.02368	1.39025	1.43328	2.02154	1.13549	1.15859	1.27462	1.76953	1.05667	1.41606	1.02079	1.22951
ADPGK	7.91074	9.94665	8.77551	8.84737	8.56128	9.63285	8.75394	9.29616	9.33888	9.7289	10.5049	9.15977	9.58473	8.93608	8.41142	9.31989	9.67136	9.89701	8.5775	10.1533	10.3041	8.98956	8.67482	8.64963	8.65837	10.0035	8.62304	9.44324	8.35421	9.55831	9.14301	9.07297	8.10083	8.63321	9.50165	8.44328	8.1514	8.30945	8.3832	8.9219	9.28638	8.324	8.21236	8.75992	9.36479	8.14767	8.57707	8.43909	9.00082
ADPRH	10.5843	11.3562	12.1624	11.8518	12.389	10.8674	12.6148	12.328	10.8113	9.21801	10.3133	12.3443	11.9858	11.5847	12.0662	11.0915	10.8006	11.4946	11.9652	11.9878	11.1189	12.6371	12.1081	12.3335	12.8243	11.6445	12.4512	12.9209	11.8532	10.6678	15.011	12.6999	13.1453	12.1115	11.6431	12.3518	14.4703	12.7906	10.6488	12.1533	11.5432	11.3745	13.6392	12.7613	12.5896	12.1166	10.8524	12.5791	11.9762
ADPRHL	22.1969	16.8604	22.8073	21.3465	18.6989	16.8974	23.0096	14.4438	16.732	12.1007	16.6661	18.7586	20.5677	15.4017	21.4557	18.4163	16.582	21.4075	22.5314	12.0808	14.592	23.1164	20.9296	21.5379	19.8647	15.0988	17.0499	21.8712	25.8638	17.259	28.4595	23.2608	22.431	20.6062	19.1331	18.919	23.8271	25.6342	18.4841	17.0095	18.7555	20.4855	21.2191	22.9054	24.3418	17.5373	17.4966	15.4975	19.6281
ADPRHL1	0.252355	0.186912	0.263366	0.243079	0.270802	0.242338	0.328311	0.210768	0.241594	0.29159	0.186069	0.232765	0.258515	0.250289	0.320489	0.298112	0.209281	0.279915	0.248308	0.250242	0.352068	0.277319	0.22998	0.247489	0.242397	0.268057	0.288897	0.30999	0.293438	0.245573	0.280343	0.288565	0.248753	0.243162	0.270517	0.335297	0.188968	0.339264	0.340002	0.301925	0.248846	0.272578	0.258908	0.371737	0.347961	0.253046	0.314008	0.31704	0.271692
ADPRHL2	12.7815	12.0921	14.2227	13.465	12.9224	12.8958	12.5715	12.5891	13.1661	12.8494	15.2739	13.6258	13.3661	12.1494	12.2741	12.424	13.613	13.3467	13.4357	12.8199	13.4754	12.7332	13.7732	14.4203	13.4893	12.9309	12.202	13.3892	12.7842	12.503	13.6586	13.9233	13.5592	13.9856	12.9874	13.2107	14.3898	13.2744	12.5966	13.3028	12.2401	13.2389	12.9637	13.5104	13.2571	13.5377	13.5822	12.9193	13.2026
ADPRM	4.75513	6.10214	4.78155	4.74056	4.64536	5.94652	4.94588	4.64792	6.61836	6.20255	7.09285	5.31615	5.92624	4.69898	5.1141	4.14777	7.12516	4.89893	4.99166	6.60605	6.9367	4.60858	5.0923	5.19166	5.59593	6.67571	4.24855	5.5791	4.09622	6.50893	5.08666	4.27038	5.53937	5.3293	4.20204	4.73792	4.33936	4.13585	5.05672	5.19398	5.22207	4.70151	5.01583	5.12183	5.57982	5.47879	4.93583	4.12627	5.24815
ADRA1A	0.117779	0.0816389	0.0740922	0.186191	0.157891	0.0901597	0.160244	0.0677657	0.103387	0.122123	0.102789	0.123483	0.11272	0.0636166	0.119663	0.112212	0.085572	0.115711	0.0898149	0.0949658	0.0967826	0.0580732	0.113722	0.148169	0.149481	0.114711	0.0973389	0.0897005	0.0893798	0.100085	0.0799791	0.118082	0.12786	0.113822	0.0989725	0.120079	0.0845065	0.115245	0.0781561	0.109209	0.149554	0.111837	0.114283	0.146683	0.147072	0.0849908	0.108641	0.100691	0.109353
ADRA1B	0.149589	0.151212	0.229657	0.273702	0.198059	0.254468	0.224119	0.215171	0.192797	0.182134	0.181321	0.172279	0.249453	0.181279	0.200532	0.30805	0.188107	0.214322	0.158434	0.244999	0.194088	0.206746	0.227354	0.161179	0.194722	0.202351	0.230289	0.25515	0.283801	0.153599	0.205579	0.232103	0.240583	0.197133	0.271406	0.167761	0.236759	0.158117	0.165442	0.211245	0.304853	0.137059	0.309115	0.207001	0.197571	0.242186	0.250879	0.213143	0.21306
ADRA1D	2.21123	3.24833	2.14979	2.62172	2.51518	2.80407	2.50057	2.528	3.24345	2.6623	3.40015	2.67277	2.7284	2.75623	2.14448	3.05236	2.9435	2.38966	2.10523	2.94791	3.0255	1.89224	2.22133	2.26898	2.51205	3.12323	2.87316	2.49741	2.59336	2.92959	1.98908	2.30329	2.5864	2.66677	2.22671	2.36098	2.35015	2.10538	1.90675	2.43597	2.53363	2.25037	2.19979	2.32472	2.20124	1.99736	2.2251	1.79494	2.50043
ADRA2A	3.99605	3.63221	3.36081	3.20494	4.20773	3.00127	3.95673	4.72232	3.3029	3.32614	3.48435	3.21944	3.67355	4.13513	4.63449	3.88801	3.92729	4.0148	3.3271	3.54121	3.19565	4.23132	4.16309	3.4252	3.68046	3.73461	4.09063	4.09137	3.44735	3.03694	3.89116	3.85515	3.41955	4.12015	3.76694	3.96032	4.23871	4.07676	4.20272	3.97287	3.9572	3.46664	3.57669	4.09586	4.37435	3.54906	2.98422	4.01073	3.77442
ADRA2B	3.30626	2.4498	4.01636	3.84494	2.89825	1.6873	3.63413	2.49267	4.32717	1.61202	4.03683	2.41234	3.09482	2.38742	2.70276	3.16358	2.1664	1.99374	4.38179	1.7466	1.79481	4.39495	3.62047	2.74104	4.3409	1.26902	3.52506	2.3444	2.72535	2.17015	5.57418	3.02085	4.2356	2.78452	4.84249	2.64086	3.65702	3.99949	3.2932	2.27465	3.38863	3.37308	3.31876	3.32659	4.05193	3.44271	4.30214	3.24893	3.16785
ADRA2BL2	0.148333	0.0514091	0.106644	0.104219	0.117838	0.0252332	0.288308	0.0975381	0.124008	0.0279646	0.0986328	0.141379	0.0516228	0.0493048	0.125588	0.123658	0	0.174876	0.180984	0.0598012	0	0.186172	0.148529	0.103671	0.202742	0.110072	0.28845	0.197699	0.168851	0.0756298	0.230235	0.106225	0.238563	0.0521275	0.181307	0.169378	0.150254	0.150518	0.185283	0.170739	0.223232	0.0889582	0.319847	0.0351879	0.199475	0.131741	0.199018	0.0563611	0.134742
ADRA2C	1.58149	2.01991	1.59064	1.44652	1.72098	2.14318	1.37368	1.66024	1.6167	2.45627	1.66525	1.39801	1.49004	1.64103	1.63384	1.74925	1.66699	1.59398	1.59967	2.03168	2.14054	1.45452	1.73478	1.66083	1.80398	2.34484	1.50582	1.40417	1.39915	2.08897	1.28379	1.43182	1.52544	1.5622	1.54306	1.74437	1.48023	1.50856	1.59289	1.76326	1.55304	1.47427	1.43561	1.2878	1.3302	1.46918	1.27464	1.64237	1.63583
ADRB1	3.44669	3.20224	3.11615	3.15471	3.89684	2.54308	3.10744	2.90127	2.88145	3.22937	2.01916	2.82994	2.89039	3.19195	3.09398	3.10328	2.73859	2.75383	3.56781	2.90884	2.78377	3.23884	2.68791	3.77298	3.16224	2.83113	3.31084	3.34056	3.70284	3.38764	4.00829	3.92542	3.4395	3.42941	3.56888	3.03135	3.97855	2.9346	3.76062	3.62475	3.45673	3.00925	3.17875	3.10305	3.23095	2.9044	3.09918	3.5896	3.20977
ADRB2	2.77717	5.67416	3.58567	5.08048	5.04589	6.08586	3.79499	4.47567	4.42041	6.09304	3.05423	9.32797	6.57352	3.87988	4.75399	4.49171	3.90401	6.18363	4.69799	5.03587	4.53167	3.48994	3.13125	5.56865	2.30876	5.61327	2.6295	5.85347	3.60076	5.59589	2.41175	7.24304	4.89559	3.73974	2.99244	6.22166	5.02636	6.42547	3.33263	7.00288	4.38022	4.27895	2.94187	3.62487	4.24023	5.0219	8.3085	8.62838	4.83283
ADRB3	0.0236827	0.0205198	0.106417	0.0415988	0.117587	0.0604305	0.0230154	0.077864	0.0791955	0.022324	0.0196845	0.0225724	0.0412101	0.0983993	0.0601538	0.0423065	0	0.023267	0.144478	0.0716083	0.0204851	0.127388	0.118569	0.0331039	0.0231211	0.109837	0.115134	0.135276	0.134793	0.0402498	0.16082	0.220477	0.0952217	0.0208065	0.072368	0.0579484	0.0599732	0.051496	0.0554664	0.0454333	0.111378	0.0473431	0.0510664	0.112361	0.113742	0.105168	0.059578	0.0899854	0.0726022
ADRM1	58.0283	47.9964	56.3786	58.8128	53.5929	44.6925	54.9247	48.9739	49.3061	49.7338	51.605	48.6413	54.6571	53.9609	55.5277	55.7898	50.2876	54.8889	58.4744	49.6521	51.1645	57.7118	53.2379	57.4245	57.3267	46.3364	60.787	59.0658	58.568	49.6044	67.434	63.2608	62.2176	52.8775	57.3912	56.2034	65.4564	57.8627	58.5488	55.7165	57.0985	56.9653	68.9397	60.6854	58.7668	55.0269	59.015	58.6486	55.8181
ADSL	17.6774	13.9241	14.3166	18.2559	16.9295	15.6596	17.4509	16.4825	16.0342	14.7202	12.8636	16.0828	16.2312	16.6056	15.8246	15.6853	16.5571	15.2734	19.1104	13.9435	14.5049	15.2839	18.0904	17.4579	16.6783	13.9343	18.1388	15.9309	17.5973	14.1905	22.4017	18.9638	17.8954	15.6533	17.6677	16.897	20.1415	18.0542	16.2006	16.7106	17.3829	19.869	17.778	18.6883	16.7787	16.6774	18.0753	18.1193	16.779
ADSS	32.8402	28.4157	33.4094	30.4627	32.3459	29.4454	30.532	28.3454	28.9044	30.977	29.6799	28.4608	30.8359	31.4282	32.925	31.8283	28.5808	32.6132	31.2205	31.9786	29.8486	31.0356	29.7697	30.4889	31.5187	31.0598	31.0226	31.1158	32.9872	27.0186	31.9442	30.7146	30.5742	30.981	33.4616	31.8992	29.354	34.4067	34.1087	32.5172	29.927	32.2025	34.6391	32.7809	31.2457	29.8924	32.7403	31.1317	31.1587
ADSSL1	16.5569	27.763	20.2185	13.9179	13.1807	26.4966	13.332	17.9203	24.3566	24.6826	23.4064	20.1701	20.2037	17.9207	14.9841	20.4968	17.6981	15.9519	16.8628	24.7787	18.7021	13.6956	20.2905	16.9588	18.6093	25.6565	13.4874	14.5039	16.9201	25.3844	6.91057	16.7888	14.1309	18.8121	17.527	13.924	14.6102	16.0746	16.2061	20.6504	16.9211	8.94208	15.6155	11.915	16.2111	17.4234	18.0958	14.9742	17.7258
ADTRP	2.16771	1.62648	2.02842	2.11969	2.70735	1.97681	2.17178	2.07564	2.05509	2.21186	2.11751	1.76788	2.13877	2.69269	2.3651	1.99606	1.77353	1.75642	2.27221	1.86947	1.56575	2.10361	1.934	2.09291	2.2472	2.28018	2.84643	2.12749	2.09868	2.1459	2.57981	1.87242	2.42603	2.31674	2.30472	1.80448	1.96185	2.20287	2.12846	2.24362	3.21602	2.79212	2.48164	2.73018	2.40418	2.92754	2.94213	1.57087	2.2133
AEBP1	7.25696	4.08645	8.06411	7.29919	9.04476	5.069	7.78794	7.50883	6.97067	4.28016	6.90793	5.17789	5.4791	7.4678	7.28837	5.05352	4.83373	6.73128	7.9145	4.46751	4.38348	9.28017	5.89595	6.96091	6.04259	5.67841	8.52759	7.20455	7.71721	4.4442	7.86582	7.87759	7.13971	7.05236	8.2693	7.78169	10.164	8.73708	8.0392	4.66655	6.80037	6.30802	9.92205	9.409	7.65868	7.15635	5.14482	7.8562	6.9307
AEBP2	6.90764	9.22805	6.64935	6.25702	7.08901	9.47675	6.65683	7.78015	7.42995	9.2221	6.89455	6.91436	7.0284	7.14511	7.26773	8.08019	8.8357	8.16354	5.58349	8.27296	7.81248	5.62261	7.22474	7.25177	7.01189	8.92738	6.23858	6.58985	6.59371	8.44875	4.7524	5.60905	5.96147	6.767	6.81149	7.08378	6.36762	6.5464	7.71676	7.39288	6.86422	6.35551	5.531	5.53642	5.98274	7.04301	6.19236	7.27542	7.04988
AEN	2.25981	2.22102	2.42491	2.10317	2.74643	2.12292	3.01559	3.32678	2.34037	1.97119	2.32685	2.9254	2.96389	2.24222	2.94134	2.85194	1.84733	2.88288	2.12623	2.17565	2.0714	2.78184	2.00225	2.80519	2.73308	1.971	3.37782	2.95409	3.45545	2.52222	4.44988	2.63277	2.875	2.07426	3.27233	2.44837	3.5304	2.518	2.89646	2.30783	2.50624	3.27013	3.16366	2.24032	3.53139	2.84579	3.19602	2.467	2.68158
AES	184.31	137.147	168.538	163.318	167.666	133.06	176.895	166.527	146.523	135.705	136.175	149.2	161.558	163.831	168.773	158.739	133.636	157.788	173.419	126.7	137.032	178.856	163.156	159.926	164.611	136.626	176.721	171.335	180.673	137.28	228.308	191.218	179.818	173.032	182.101	164.614	222.586	172.213	174.913	169.568	176.965	178.242	196.247	188.105	173.39	160.685	168.454	148.825	165.938
AFAP1	1.70057	9.58518	2.36481	2.10666	2.36418	10.0489	1.98319	3.11926	7.30298	10.0905	8.24277	3.83884	3.58213	2.49903	2.03089	2.97392	8.50378	4.09766	1.43787	10.5004	10.2503	1.57269	2.8935	3.01513	2.25444	10.9754	1.72309	1.41445	1.90183	9.78103	0.625152	1.11527	2.07285	2.34328	1.5316	1.76663	1.42038	1.08986	1.87264	2.17494	1.7679	1.41349	1.02287	1.16777	1.30679	2.54374	1.8013	1.92145	3.60653
AFAP1L1	12.4185	11.9666	11.2507	12.4449	11.5762	11.6739	13.408	12.1427	11.8582	7.86266	10.7993	11.7132	10.6423	13.4572	10.9641	13.644	8.82609	13.2161	12.5099	11.3878	9.62416	15.7022	11.5415	12.9036	12.993	9.56151	13.8753	15.9091	16.4923	11.0409	15.501	14.2188	12.2606	13.269	12.3604	12.7986	16.1543	12.6326	12.7996	11.1546	12.2478	14.2351	13.7603	13.6569	14.4799	11.3163	11.136	12.8329	12.5046
AFAP1L2	11.2158	11.8037	12.1034	12.0133	12.2281	11.3514	12.1936	14.3435	13.3831	10.1018	12.2453	13.1642	13.0111	12.7218	11.6751	12.4192	11.0859	12.7519	12.0694	11.2819	12.7914	12.8496	12.2113	13.5066	13.8525	11.4428	11.6602	13.1805	10.7867	11.5766	12.9251	12.0121	12.0701	12.7192	12.3056	11.8533	14.1029	11.1446	10.9732	12.5496	12.0833	12.2861	11.2071	11.7637	13.4055	13.7201	11.4145	13.2463	12.2668
AFDN	5.28109	10.6357	5.51794	5.37954	5.83882	10.328	5.70467	5.9222	7.68526	9.96546	7.49807	6.34802	6.11502	5.74255	5.5642	5.95036	10.0725	6.0033	5.32472	9.6759	9.58188	5.33727	5.8132	5.8452	5.64461	10.0749	5.17777	5.18649	5.47057	10.3226	4.36133	4.97695	5.53343	5.29514	5.4517	5.36821	4.8349	4.97324	5.87396	5.93506	5.77059	5.17559	5.19104	4.72126	5.65736	5.67224	5.52741	5.73452	6.35545
AFF1	7.67095	11.819	8.40088	8.07597	7.45802	10.3943	8.53092	8.12544	11.1556	12.3968	10.7777	10.1487	10.3253	8.1747	7.10614	8.8345	12.6732	9.82241	7.84034	10.9016	11.3132	7.70419	8.57403	8.9616	8.27241	12.2658	8.16844	7.69999	8.29661	12.5462	7.76844	8.25152	8.11075	8.13513	7.82163	8.23305	7.26091	7.85719	7.1475	7.55303	7.40386	8.58165	6.7045	7.69954	7.73831	8.42703	9.198	7.59918	8.87346
AFF2	1.899	4.31869	2.00921	1.92914	1.84297	3.96641	2.04336	1.98891	2.91655	3.85321	2.96153	2.19062	2.08486	1.93268	2.14485	2.07737	3.95642	2.10416	1.80344	3.69376	3.9016	1.70243	2.15073	2.06608	2.0298	3.71177	1.70554	1.61402	1.81253	3.42041	1.20408	1.80855	1.71913	2.10524	1.62718	2.01193	1.40798	1.85317	1.83405	2.12074	1.91875	1.58893	1.5197	1.60224	1.67365	2.09518	1.70734	2.14604	2.24533
AFF3	2.14364	4.0881	2.01402	2.07355	1.73792	2.85287	1.67169	2.26098	1.81402	4.29564	2.21159	2.6718	2.02483	1.70035	1.99262	2.2695	3.63602	2.12074	1.68422	2.82532	2.71648	1.81424	2.23813	2.22634	2.09646	3.09033	2.04054	2.06215	1.60685	2.71011	1.42876	1.95109	1.63037	2.0578	1.93534	1.90123	1.45202	1.5836	2.0246	1.68474	1.66378	1.97032	1.76163	2.0314	1.89348	2.29245	1.66558	1.73366	2.15319
AFF4	6.83097	15.5015	7.30129	7.54351	7.18967	14.6714	7.00185	7.81575	9.61784	13.8735	9.10872	7.59905	7.50381	7.0829	7.06686	7.96669	14.0567	7.86267	7.23317	13.3877	13.4606	6.73992	7.49476	7.62035	7.5322	14.2471	6.59755	6.80613	7.05499	13.6919	5.21996	6.54534	6.87043	6.50296	7.05566	7.1292	5.59557	7.17033	6.98951	7.81239	7.0239	7.26712	6.52039	5.99281	6.88667	7.86966	7.16445	7.49185	8.34519
AFG1L	1.94073	3.45867	1.9891	1.96097	2.05608	3.04745	2.30236	2.3741	2.82709	3.102	2.83773	2.33228	2.19678	2.01723	2.11575	2.23396	3.27932	2.55072	1.75548	3.41487	3.40792	2.03661	2.14012	2.14572	2.0151	3.64248	1.93746	1.80432	1.98875	3.16046	1.81971	1.87321	1.87902	2.14412	1.87927	1.90054	1.91764	1.91944	1.98129	2.10853	2.05131	1.92684	2.3233	2.30962	2.25072	2.06088	2.02474	2.0778	2.30249
AFG3L2	22.7712	23.7218	24.031	24.0998	23.2768	23.1942	22.3262	21.8767	22.9535	24.2377	24.2181	23.469	22.4933	24.4193	23.6678	23.43	22.3909	24.7111	22.9314	22.7782	24.5031	21.7258	23.1218	22.8334	22.6263	23.2154	24.7888	22.1524	24.4651	22.075	24.8079	24.154	25.0076	23.7798	23.9235	23.5745	23.6099	22.8222	22.2974	22.8227	23.9802	22.9783	24.9867	23.5014	23.7866	23.1892	23.611	24.0404	23.4454
AFMID	24.5017	15.6962	23.132	26.3546	24.5894	16.5169	22.6714	22.8708	19.1216	15.6942	20.0131	20.7134	20.4388	23.7448	22.7033	21.6325	15.5146	21.7669	27.5958	14.7118	15.6697	24.4484	20.9731	21.6559	23.4753	15.4738	24.7417	26.4585	25.5294	16.2801	32.1448	26.226	25.2575	22.5565	27.8027	24.0234	28.1358	25.7174	27.1661	23.8356	23.1991	23.448	27.6808	24.5788	28.7617	22.101	25.3821	19.4365	22.753
AFP	0	0.0223469	0.0115892	0.0339771	0.0128057	0	0.0125324	0.0423985	0.0107809	0	0.0107186	0.0122911	0.0448795	0.0107161	0.0218367	0	0	0.0126694	0.0131119	0.0129974	0.0223092	0.0115609	0.00922335	0	0.0251798	0.0239235	0.0250771	0.0122768	0.0366986	0.0109584	0	0.00923493	0.01037	0.0339887	0	0.010518	0	0.0186937	0.0201351	0.0164929	0.0363886	0	0	0.0458872	0.0495481	0.0143165	0	0	0.0151757
AFTPH	14.261	19.2866	14.3162	14.5653	14.0951	18.0811	13.4829	14.6303	16.4099	19.6733	17.2363	13.8342	15.0334	13.9589	15.285	15.2504	18.8659	14.9028	13.0067	18.7878	19.1039	12.737	14.7363	14.904	15.6827	19.3592	13.4895	13.335	13.3633	17.429	10.881	12.8614	13.3148	14.2418	13.0774	14.5068	12.1846	13.6658	15.0009	14.8406	13.4639	13.4135	13.331	12.4646	13.2111	14.4536	14.243	14.5867	14.851
AGA	7.04726	7.09032	6.95714	6.81743	6.43403	7.17502	7.03269	7.24494	6.50708	7.93186	5.90996	7.07778	6.64393	7.23713	6.46536	7.39063	7.59504	6.51021	6.5879	6.50915	6.95098	6.24237	6.22901	6.41032	7.04444	7.10273	5.52256	6.0281	6.92449	6.8645	4.91818	6.40254	6.24218	6.65343	5.7854	6.91464	5.02536	7.79143	6.40498	7.62747	6.35153	6.64444	5.73812	6.78686	6.16306	7.37998	5.69786	7.09389	6.64804
AGAP1	13.3873	18.2158	14.0913	13.8462	13.83	17.3351	14.2219	15.0966	16.1393	16.8929	15.2197	14.7365	14.675	14.5039	13.7509	15.17	16.1422	15.0889	13.8862	19.4402	16.7766	13.6919	14.1601	15.026	14.4964	18.1137	14.4956	13.7769	13.813	17.0241	13.3901	14.1717	13.9804	14.1935	13.2944	13.9353	13.1706	13.0421	12.4552	14.2853	14.0872	14.0534	13.0103	13.5813	13.4149	15.3332	13.9786	14.9596	14.6954
AGAP3	48.8211	35.5313	46.0202	42.8686	47.6573	35.9622	49.7655	49.7369	40.2539	39.3249	40.628	42.7149	41.6184	45.3239	46.6387	45.6773	32.5616	44.4364	48.9475	35.3858	35.8041	53.2128	46.0165	47.2554	44.9282	38.276	50.0969	52.0281	47.1352	34.4117	60.2609	56.6639	49.6829	47.8406	48.0274	48.3	65.7176	47.3049	45.569	48.0061	45.5678	49.1926	51.5829	52.7354	46.4309	47.2019	45.7207	48.3808	46.1089
AGBL1	0.457726	0.419475	0.324335	0.316961	0.402084	0.5166	0.410611	0.455814	0.507762	0.589115	0.387766	0.402708	0.421219	0.490081	0.19377	0.456011	0.413241	0.363212	0.33115	0.638771	0.426381	0.386674	0.390335	0.381427	0.214842	0.38375	0.333786	0.435757	0.350699	0.546044	0.40134	0.428647	0.40347	0.402136	0.416917	0.330255	0.312073	0.274341	0.350469	0.405281	0.471927	0.30794	0.341648	0.313219	0.304387	0.371346	0.369068	0.28429	0.392435
AGBL2	3.11961	1.43193	3.45437	2.87027	2.59996	1.29512	3.87987	3.02205	2.29753	1.31278	1.97557	2.63708	2.06797	2.06769	2.70415	2.86381	1.30763	2.04323	4.72011	1.72183	1.54195	4.56129	2.68278	3.03686	2.86434	1.27459	3.71928	4.03055	4.2099	1.64107	5.81843	4.48135	3.76293	3.65432	4.26986	3.42285	4.18511	3.62046	3.68216	2.96861	2.68974	3.00678	5.26527	3.36983	3.21059	3.17471	4.14196	3.40431	3.06426
AGBL3	0.426691	0.305006	0.105452	0.26232	0.444897	0.254048	0.404302	0.0438398	0.21403	0.0301658	0.230526	0.193176	0.0742483	0.0088643	0.153537	0.120687	0.250395	0.0314401	0.130153	0.322542	0.193767	0.0382525	0.328069	0.193841	0.322844	0.0593681	0.0518591	0.253882	0.252975	0.0997123	0.258706	0.275007	0.420324	0.0843459	0.342262	0.113106	0.0450224	0.154634	0.091606	0.347893	0.0903014	0.255894	0.253017	0.177136	0.0102465	0.082898	0.169958	0.0911962	0.188843
AGBL4	3.98878	3.7485	3.83677	3.94202	4.29609	3.70959	4.21718	4.21892	3.60581	3.98718	3.39917	3.73912	3.97383	4.0103	3.94496	3.97776	3.39045	4.0738	3.62781	3.97606	3.7308	3.63879	3.85923	3.69151	3.76581	3.93571	4.56873	3.78482	4.3243	3.62794	4.8815	4.13403	4.44124	3.91256	4.25934	3.91831	4.61393	3.97763	4.07557	4.25774	4.1682	3.78537	4.61235	3.97727	4.36615	3.71779	4.42547	3.66406	3.99542
AGBL5	5.68731	3.35636	5.30099	5.01036	6.15466	4.52288	6.09175	5.91934	4.68102	4.43155	4.80033	4.69904	4.58056	5.69174	5.59045	4.99075	3.85756	5.15502	5.69315	3.60256	3.71622	5.61954	5.11298	4.75018	4.93359	4.65477	5.82083	5.33053	6.41385	4.87781	7.8744	6.14076	6.72563	5.1977	6.63143	4.79667	7.44642	4.72201	6.08956	5.41591	6.07812	5.20945	5.71406	5.22119	5.46296	4.55463	5.33023	4.16471	5.28799
AGFG1	24.2354	23.1083	24.6467	25.7109	25.2658	23.086	25.9005	23.6903	23.0381	22.756	22.6069	23.2251	24.4032	23.9505	23.7633	23.4227	21.794	25.275	23.7973	23.7417	21.6816	25.9233	23.5302	22.5711	24.1398	24.2659	26.005	24.7074	25.3532	20.7229	26.4402	25.6819	25.8333	24.9071	24.4261	24.7703	23.2459	23.9822	23.4293	25.6005	25.6715	27.4124	28.3472	26.2832	26.8329	26.0884	25.3877	24.2944	24.4782
AGGF1	5.30157	6.1564	5.07456	5.85458	5.45146	5.3898	5.3656	5.20852	5.45494	5.72188	5.22787	4.81383	5.24037	5.26574	5.35185	5.02486	5.71554	5.85573	5.23097	5.70697	5.79326	5.18873	5.71017	5.72237	5.75775	6.00878	5.41399	5.59961	4.89516	5.31818	3.63662	4.79627	4.9948	5.3605	4.64917	5.89763	5.05774	4.97947	5.42462	5.22574	5.16362	5.15798	5.14085	4.91153	5.13764	5.74638	5.95827	5.33398	5.34154
AGK	38.2102	23.1305	49.388	40.734	44.5038	39.2431	29.9532	36.0836	22.363	34.7216	23.8475	37.6525	38.7346	37.1298	37.8762	30.9579	29.7494	47.2357	31.5851	31.418	30.8587	32.6596	37.2036	40.0108	29.1693	34.2422	44.8602	42.0239	41.1831	37.1675	43.6333	44.1636	40.0291	30.253	38.9544	38.9289	48.3014	43.4676	36.1247	38.9019	44.1831	44.634	53.6389	42.7628	46.3902	46.7909	47.5083	44.8258	38.4873
AGL	5.52604	11.9734	6.17473	6.6113	5.96329	10.9518	5.85856	5.85713	9.14915	9.8716	8.64661	5.81209	6.63695	5.94074	6.22954	6.72377	11.4725	6.70468	6.15306	9.56572	11.2445	5.50836	6.57254	6.16868	7.00973	9.53473	6.34238	5.70228	6.13645	10.8432	4.3111	5.80593	5.73647	6.19257	5.26068	6.58109	4.30583	6.38607	6.20871	5.52551	6.26634	5.9715	4.69127	5.3261	5.59759	6.73551	6.74024	6.40919	6.89453
AGMAT	38.9177	27.0572	35.1308	41.6039	40.4731	28.6872	36.1005	36.2117	31.447	28.3563	30.3852	36.1998	35.9746	37.0999	39.6225	35.0298	31.3161	34.7386	42.1293	28.5874	27.2368	38.2041	35.7559	36.1288	36.7577	27.7586	40.9115	37.6116	41.1821	28.3362	45.163	41.0839	39.9778	37.5463	38.9202	37.9433	40.2655	42.2738	39.828	38.5846	42.0587	41.2591	47.9848	45.0283	43.1183	37.7711	40.6843	39.5075	37.1656
AGMO	1.25365	2.33381	1.21677	1.28347	0.704255	1.37705	1.60123	2.15508	0.826467	2.22839	1.05986	2.47168	1.1032	2.11923	1.2737	1.7916	0.632582	2.24511	1.72626	1.14079	2.03245	1.32297	1.27067	2.1529	1.133	2.17952	1.47664	2.21646	0.788277	2.36196	1.16056	1.29279	1.60146	0.692306	2.02486	1.4724	1.62061	0.84115	1.92386	1.25977	1.40826	1.56811	1.41339	1.80985	1.33494	2.07573	1.79615	1.4086	1.5455
AGO1	9.55701	13.3627	9.36309	11.8855	10.2124	15.2087	9.90999	11.0846	12.728	13.7329	11.5901	10.9172	9.33982	10.3984	10.4073	11.1981	12.7501	11.3696	9.00994	13.8231	13.9829	10.056	9.89977	10.6628	10.434	14.3421	10.6297	9.79817	9.79314	13.9855	9.20214	8.61586	9.73844	10.1395	10.7612	9.45834	8.82796	8.66873	9.8308	10.6912	10.3647	9.95548	9.57082	9.38544	10.1291	9.60076	10.0359	9.77659	10.7539
AGO3	0.428565	4.29049	0.526238	0.525452	0.543553	3.65601	0.515457	0.749857	1.18836	3.07182	1.11801	1.01512	0.653448	0.55006	0.564034	0.616508	2.54221	0.683672	0.569495	2.60449	3.33998	0.479305	0.588762	0.637604	0.521966	3.58954	0.532214	0.513023	0.466913	2.85577	0.337537	0.437568	0.501588	0.473442	0.440849	0.557198	0.458469	0.507458	0.473706	0.496556	0.498888	0.547117	0.530673	0.518391	0.366825	0.607683	0.579984	0.515924	1.01641
AGO4	6.8583	33.907	9.45681	8.66014	8.21342	33.1852	8.89629	11.8671	24.9398	33.7946	24.9058	16.4962	13.0609	8.81773	8.22405	10.7267	28.8873	13.9675	7.55689	31.2689	32.2713	7.15116	11.5789	11.4072	8.73597	33.4597	7.61279	7.36979	6.15677	32.9044	6.25341	6.84012	7.39683	8.86998	7.26305	8.71478	5.80167	6.85903	6.08954	7.53851	7.39214	7.13458	6.09307	7.10477	7.43597	9.60728	8.37981	8.0246	13.232
AGPAT1	0.554728	0.512684	2.29322	2.35476	4.64554	4.30937	4.65422	4.28601	0.510132	3.25942	0.476445	3.85967	0.353936	3.71848	0.39139	3.34724	2.68692	3.30628	2.19971	4.69646	0.335881	3.49774	3.34598	3.6444	0.397154	3.72192	5.66332	2.60531	4.96397	3.75543	4.55622	0.820992	3.62814	1.93319	2.04825	0.392122	3.79289	0.482484	3.58004	4.58789	3.68717	2.93868	4.50548	0.636037	3.62335	2.17599	3.65936	3.16164	2.80328
AGPAT2	2.12444	2.33498	2.59864	2.88508	2.91048	3.16218	3.19246	3.20134	2.51607	2.57737	2.69773	3.14976	2.70409	3.33459	2.58145	3.12743	2.74842	3.16938	2.76008	2.77562	2.77343	2.50413	2.23698	2.94207	2.26611	3.50325	3.34704	2.603	3.24679	3.24284	3.81649	3.19769	3.73309	2.79965	3.51636	3.14461	4.08471	2.85149	2.91778	3.32084	3.10834	2.63465	2.96909	3.52309	3.57112	2.38035	3.33201	2.93361	2.98025
AGPAT3	10.8925	17.888	11.9854	12.2805	11.2657	15.8709	12.4298	12.2514	14.7448	15.6838	13.1604	12.2242	11.813	12.8254	11.8736	12.9792	15.1174	12.9178	10.8302	16.3433	15.6726	10.5288	11.7868	12.9508	13.049	16.883	10.6594	11.919	12.0492	15.0974	8.78281	11.4355	11.2442	12.1401	11.4854	11.0549	9.59632	11.0972	11.7923	12.8189	12.4337	10.905	11.5789	10.864	11.6254	11.2121	10.8436	12.5401	12.488
AGPAT4	3.69175	5.38211	4.65387	5.40012	4.6419	4.8869	4.38365	4.28238	4.39775	4.31727	5.43007	4.19719	4.85636	4.22473	4.93386	4.31782	5.35885	4.22732	3.4718	4.95903	4.90984	4.65946	4.71764	4.27975	4.63134	5.01384	4.09178	4.95397	4.4522	4.79138	3.60578	4.01525	4.69623	5.14737	4.43733	4.79408	3.80229	4.15525	4.01823	4.36703	3.76276	4.86755	4.52358	4.9542	4.3328	4.4482	3.78781	4.45832	4.51437
AGPAT5	42.0668	43.9192	43.5962	42.1071	40.6028	42.8474	44.1143	38.39	42.9873	47.9636	42.5405	40.0093	41.2724	42.0967	45.2404	38.9417	41.5685	40.5663	39.4655	43.1051	44.8902	40.6145	43.157	43.5588	42.3362	45.7171	40.0749	41.0986	41.0366	41.2994	36.1923	42.8801	41.9609	45.2668	36.0678	41.6107	37.2597	42.9241	40.8882	42.6402	42.4718	40.1086	40.4323	38.7489	40.7082	42.1805	40.5418	44.1963	41.7555
AGPAT9L	0.804309	0.594405	0.589949	1.00244	1.02773	1.53422	1.49432	1.37081	0.781178	1.75046	0.894638	1.07099	0.74095	1.05661	0.37554	1.46498	1.63941	1.15623	0.475042	1.061	2.33269	0.567302	0.6514	0.467068	0.479224	0.987426	1.11554	0.765704	0.398314	2.37207	1.42855	0.681864	1.06053	0.701431	1.07527	1.24932	0.833691	0.617258	1.01113	0.915211	0.862211	0.585214	0.848026	1.32578	1.15887	0.748482	1.40347	0.426951	0.999067
AGPS	11.7782	15.6768	11.8016	11.7245	11.207	16.09	11.3819	12.148	13.2739	15.8058	14.1573	12.4803	11.9939	11.5891	11.1345	12.6625	15.3136	12.6225	11.4269	15.9362	15.2327	10.7033	11.8776	12.5264	12.3492	15.6939	10.2552	10.7982	11.9092	14.4499	8.46838	11.106	11.0169	12.4605	11.1676	11.1355	9.2309	11.1515	12.3365	12.4602	11.5415	10.514	10.5344	10.8707	11.168	11.8776	11.0597	12.2134	12.2149
AGR2	0.0617303	0.106972	0	0	0.183898	0.210021	0.119982	0	0.103214	0	0.0513087	0.0588363	0.161125	0.205187	0.209059	0.18379	0.0690002	0.242587	0.188296	0.062217	0.0533957	0.332044	0.220756	0.129431	0	0.114519	0.240082	0.0587675	0.0585574	0.262284	0.239536	0.221033	0.198561	0.3254	0.330105	0.151046	0.364755	0.268454	0	0.236849	0	0.185104	0.199661	0	0.0592952	0	0.155294	0.175914	0.141626
AGR3	0.230108	0.299064	0.0827178	0.404185	0.319901	0.254436	0.178899	0.226964	0.192371	0.0216906	0.306016	0.307048	0.320327	0.210336	0.292236	0.178127	0.0514415	0.565172	0.467931	0.115961	0.358271	0.350693	0.213953	0.402058	0.0449302	0.149409	0.290855	0	0	0.312863	0.133935	0.395486	0.18504	0.343675	0.421889	0.638115	0.233087	0.433636	0.0538927	0.323725	0	0.253	0.173661	0.0272933	0.198928	0	0.559581	0.786891	0.256454
AGRN	30.1373	38.1932	34.2311	30.7255	34.69	40.8125	36.0165	43.1174	45.1173	41.9779	45.4866	43.5287	37.3727	35.5253	29.0984	36.4234	37.752	41.3227	28.7562	38.0998	39.4155	31.602	36.4711	39.3312	34.7019	39.9171	31.9975	28.7662	27.8907	39.5972	27.6007	28.9179	29.8568	29.1657	26.0779	31.3671	28.0561	24.2502	26.1288	29.5808	29.0118	29.4221	23.741	26.6755	28.1118	32.1642	32.4674	32.6091	33.61
AGRP	0.224331	0.06479	0.0672009	0.131346	0.0742547	0.063602	0.14534	0.245851	0.0625139	0.21146	0.310763	0.427627	0.0650594	0.31069	0.189933	0.356214	0.334333	0.146929	0.456183	0.301466	0.129361	0.268148	0.160447	0.209048	0.146007	0.138722	0	0.0711878	0.2128	0.19063	0	0.0535495	0.180395	0.394172	0.114249	0.365938	0.252483	0.270993	0.642151	0.334724	0.492338	0.149483	0.0806197	0.354774	0.287308	0	0.0627048	0.142062	0.206129
AGT	109.978	130.574	112.685	115.189	118.914	142.58	135.338	120.121	127.831	115.329	118.481	130.724	134.288	138.891	142.287	127.755	108.592	151.171	116.325	158.428	118.707	119.588	109.328	114.874	110.051	150.139	147.624	134.585	122.276	131.297	117.405	130.823	125.378	130.777	121.93	117.571	129.183	123.857	114.691	136.999	136.291	134.64	136.155	153.667	142.088	122.422	137.65	134.366	128.33
AGTPBP1	6.31267	11.9758	6.7235	6.24621	6.95841	11.5264	6.56344	6.92884	9.0108	11.9685	8.53715	7.32516	6.98412	6.73924	6.31562	7.30452	10.7844	7.02517	6.17185	10.9801	10.6203	5.56041	6.45505	7.02445	7.22332	11.7825	6.1003	5.88372	6.4432	10.7989	5.25743	6.06834	6.20241	6.55834	6.31764	6.66415	5.62651	6.65339	6.55088	6.93833	6.2643	6.01213	6.08669	5.71537	6.21723	6.94086	6.35226	6.59871	7.3604
AGTR1	0.3407	0.472317	0.326595	0.578494	0.315767	0.57957	0.309027	0.298708	0.588643	0.920639	0.358696	0.476267	0.592851	0.264241	0.480764	0.338124	0.406213	0.446293	0.55426	0.274709	0.392933	0.468334	0.324904	0.396862	0.399145	1.70653	0.463769	0.367594	0.193913	0.405325	0.33051	0.357843	0.456621	0.299323	0.381733	0.444612	0.690222	0.642047	0.478765	0.493836	0.726371	0.522162	0.416298	0.188584	0.327261	0.453885	0.70472	0.453087	0.466876
AGTR2	0.016115	0.0186171	0.0193098	0.0330238	0.0266709	0.0228446	0.015661	0.0132458	0.00898151	0.020254	0.00892961	0.0307191	0.0280417	0.0267826	0.0545761	0.0095959	0.0120086	0.0211096	0.021847	0.0378983	0.0139392	0.0337097	0.0384197	0.0112629	0.0157329	0.0199305	0.0365603	0.0153416	0.00509558	0.0228235	0.0260551	0.019234	0.056155	0.0188772	0.0328289	0.0219063	0.0136031	0.0272539	0.0335489	0.0240453	0.00505253	0.032215	0.0115828	0.0254856	0.0670772	0.0178906	0.00900895	0.0204104	0.02336
AGTRAP	0.249256	0.32395	0.224003	0.21891	0.247516	0.212007	0.242233	0.204876	1.0419	0.352433	0.932289	0.356356	0.216865	0.31069	0.211036	0.222634	0.696527	0.489762	0.253435	0.125611	0.431205	0	0.356549	0.696825	0.121673	0.115602	0.121176	0.118646	0	0.317716	0.241801	0.178498	0.100219	0.218985	0.476038	0.203299	0.105201	0.090331	0	0.398482	0.234447	0.373709	0.134366	0.147823	0.239424	0.415078	0.209016	0.23677	0.279483
AGWCL	0.155765	0.179949	0.217752	0.121601	0.51559	0.338577	0.487767	0.341415	0.13022	0.30997	0.517871	0.395899	0.240929	0.359548	0.263761	0.391619	0.251491	0.595119	0.123181	0.488422	0.224556	0.51202	0.396114	0.302402	0.354832	0.288966	0.622629	0.247148	0.311934	0.500044	0.654792	0.111547	0.528865	0.2889	0.370203	0.4376	0.613594	0.0878103	0.297253	0.464834	0.309299	0.224888	0.298552	0.34898	0.465485	0.192141	0.377341	0.411005	0.347295
AGXT	0	0	0	0	0.033493	0	0.0327782	0	0	0	0	0	0	0	0	0	0	0	0	0	0	0	0	0	0	0	0	0	0	0	0	0	0.0271227	0	0	0	0	0.0244466	0	0	0.0317246	0.0337127	0.036364	0	0.032398	0	0	0	0.00525083
AGXT2	0.435984	0.461701	0.380929	0.244633	0.288626	0.288423	0.423699	0.477809	0.415108	0.433802	0.382511	0.392458	0.389863	0.523313	0.430653	0.576915	0.406108	0.464025	0.344784	0.353978	0.282839	0.41257	0.277179	0.296247	0.401998	0.483042	0.24728	0.357411	0.413574	0.2367	0.469937	0.468328	0.545369	0.489433	0.416328	0.34572	0.378246	0.386226	0.349822	0.503388	0.489818	0.496304	0.339481	0.373479	0.453684	0.551244	0.324976	0.517679	0.404659
AHCTF1	2.98579	6.19564	3.06285	3.3899	3.08727	6.31155	3.1525	3.4908	4.40379	7.2491	4.66601	3.32105	3.36844	3.41217	3.37227	3.3812	6.7732	3.4924	2.84499	6.29063	6.87018	2.87657	3.93958	3.88658	3.48195	7.13878	3.19397	2.99326	3.10498	6.67958	2.78268	3.00776	3.32557	3.20038	3.06964	3.09553	3.03039	3.09524	2.72481	3.57484	3.16703	3.47104	2.87758	3.35362	2.93562	3.24964	3.3695	2.94766	3.84782
AHCY	18.5325	19.5184	18.9507	19.4988	19.1641	16.9876	18.3037	16.3972	17.8813	16.6811	16.4461	17.8186	17.882	18.8159	18.0896	17.9221	18.4307	17.6824	19.0793	16.8997	16.3718	18.8211	18.919	17.8055	19.3173	16.1562	19.4417	17.2671	18.9017	17.5837	22.0785	20.1568	18.6379	19.9747	19.6574	19.1501	19.682	19.2397	20.2154	19.0388	20.009	19.8005	20.1558	19.8605	20.6791	17.6094	19.4939	19.9646	18.6869
AHCYL1	184.856	164.422	171.308	182.767	131.748	127.566	192.487	136.325	155.863	114.352	143.854	141.781	155.941	153.707	177.284	137.108	135.385	161.929	175.106	142.062	124.578	168.477	155.289	176.924	166.84	137.579	177.442	199.499	165.435	138.165	178.733	211.994	165.531	180.051	140.39	174.934	194.33	197.234	157.178	162.376	155.018	182.87	169.452	196.042	150.775	170.609	173.534	191.15	163.506
AHCYL2	25.6726	23.0621	27.5411	25.8202	30.157	25.8199	29.8927	31.3885	27.357	26.0037	26.8222	31.2014	25.6557	28.333	25.19	28.4749	23.3622	27.3125	24.9125	26.3954	25.4845	26.3226	29.024	27.0329	26.7479	25.4717	31.8539	28.2162	28.6647	23.3994	29.937	27.4374	29.0887	27.5436	28.5478	24.1124	36.4227	22.7782	27.9256	28.8484	32.0583	24.9181	29.0225	28.3449	28.7598	25.6637	28.507	25.1281	27.4508
AHDC1	5.40799	3.93034	5.08044	4.46245	5.3567	3.25578	5.50714	4.94895	4.25918	4.07047	4.92523	4.62213	4.30224	5.38819	4.39421	4.80199	2.9387	4.73759	5.56791	3.61087	3.22852	6.02059	4.72531	4.60796	4.66799	3.9802	5.45687	5.92653	6.02164	3.73896	7.13594	6.17501	5.06084	5.19401	5.50499	5.57748	7.47418	4.97619	4.91321	4.59069	5.03543	4.73828	6.09491	5.44503	4.99839	4.83936	5.00326	5.26648	4.95764
AHI1	1.00494	1.42395	1.13265	1.08251	1.00344	1.39784	1.01979	1.08613	1.1929	1.55438	1.47674	1.0425	1.09172	1.11191	1.12349	1.15052	1.63839	0.90548	1.0105	1.47173	1.22464	0.895943	1.19131	1.18741	1.11662	1.20511	0.92852	1.08885	1.05862	1.46732	0.710964	1.04967	1.17423	1.13166	0.967057	1.07324	0.942025	0.965814	1.07062	1.13259	0.913898	0.887927	0.969729	0.981234	0.906633	0.955401	0.968408	1.08645	1.10778
AHNAK2	1.13009	2.85967	1.12994	1.48219	1.62756	3.26874	1.29463	1.37794	1.92707	1.70018	1.46805	1.4837	1.07439	1.41174	1.16591	1.40379	2.3967	1.65068	1.16426	2.68533	2.95519	1.17414	1.31143	1.41489	1.18732	2.96771	1.30982	1.43566	1.28854	2.79193	0.998279	1.17373	1.31198	1.19996	1.34643	1.3948	1.01395	1.22322	1.18315	1.07921	1.23893	1.25299	1.30715	1.39368	1.26523	0.897332	1.3242	1.27965	1.52965
AHR	2.53906	6.34817	2.90061	2.79686	2.51064	6.5795	2.50934	3.13047	5.11778	6.07473	4.9809	3.49672	3.00475	2.77149	2.45032	3.3954	6.19326	3.20267	2.17688	5.94226	6.04897	2.29553	3.00871	2.78215	2.33179	6.00766	2.01892	2.35574	2.40855	6.33572	1.33593	2.0263	2.06773	2.9207	2.45746	2.49211	1.81633	2.31599	2.41057	2.61436	2.74238	2.09696	2.08789	1.69722	1.65349	2.84269	2.18328	2.70824	3.21219
AHR1B	0.072514	0.13613	0.195502	0.1486	0.0960103	0.123355	0.0587257	0.119206	0.0808295	0.0455691	0.0703171	0.0921526	0.0946359	0.120515	0.16372	0.0863587	0.040527	0.118735	0.110595	0.12181	0.0836312	0.0866777	0.0864398	0.0591271	0.141589	0.134524	0.105758	0.115056	0.0458579	0.102701	0.0586209	0.0605839	0.0777491	0.0637074	0.0276979	0.088716	0.0612106	0.0613182	0.141527	0.0618277	0.147779	0.07248	0.16939	0.114679	0.0696535	0.134172	0.0810764	0.126283	0.0974092
AHR2	0.0925413	0.0267273	0.0415828	0.0541831	0.0918951	0.144305	0.0899339	0.0760643	0.0644708	0.0145387	0.128197	0.0588019	0.0536769	0.0769	0.0783513	0.119394	0.0344799	0.0454585	0.0627285	0.093271	0.0266822	0.0553084	0.0441253	0.0538979	0.0451734	0.157371	0.0599854	0.0587331	0.0438924	0.052426	0.0299245	0.0441807	0.0496111	0.0406512	0.0117826	0.0503191	0.0781161	0.100612	0.0963278	0.0887665	0.188593	0.0154163	0.0831435	0	0.103706	0.0684915	0.0776014	0.0439528	0.0670061
AHRR	0.0261471	0.04531	0.0187984	0.0413347	0.051929	0.0266875	0.0152462	0.0214916	0.0393463	0.0394351	0.0347724	0.0299055	0.0318488	0.0434554	0.0354204	0.0249113	0.0409169	0.0359633	0.0265854	0.0474358	0.0588036	0.00937625	0.0374021	0.025584	0.0357378	0.043656	0.0203383	0.0149353	0.0248031	0.0488819	0.010146	0.041194	0.0420521	0.0275659	0.0119848	0.0170609	0.0264856	0.0151612	0.0204127	0.0334407	0.0393497	0.0261348	0.00563802	0.0372159	0.0100462	0.0580558	0.0175407	0.0298047	0.0305364
AHSA1	109.053	91.3195	104.65	109.918	101.383	82.7466	104.706	96.9889	86.7486	83.0842	86.6439	97.3851	97.4066	100.235	106.94	96.2575	80.4347	100.421	114.479	80.5014	84.6315	106.248	102.765	108.367	108.796	84.597	110.014	111.767	108.2	83.2446	128.084	120.774	114.39	108.244	106.513	107.819	120.009	120.278	103.294	108.177	100.031	114.327	123.704	121.804	107.501	107.739	117.552	116.393	103.887
AHSA2	35.5332	32.0603	33.901	38.7289	36.7163	30.9774	33.3199	33.5578	30.4242	30.098	32.1606	30.8029	36.1485	34.249	37.8522	33.5535	34.544	34.4465	37.0307	32.7404	30.7835	35.5824	37.0905	36.2441	38.9118	31.0571	34.3873	38.6565	34.7848	32.0322	35.5459	35.9462	36.308	32.7275	35.6146	36.1253	34.0887	39.1944	37.6507	37.664	35.6119	35.9874	37.5028	37.9382	37.8322	36.4018	40.0698	35.5172	35.1271
AHSG	0.485361	0.646983	0.805269	0.983699	0.481972	0.381072	0.544253	0.705821	0.905167	0.563095	0.434452	0.747288	0.584705	0.744601	0.790265	0.466869	0.542522	0.586882	0.873113	0.338669	0.645891	1.10454	0.774396	0.913288	0.473851	0.346314	0.580822	1.03076	0.389581	0.19036	0.470844	0.721895	0.630486	0.820029	0.541915	0.791743	0.535767	0.974193	0.786979	0.42975	0.842813	1.0449	0.402527	1.68279	0.681391	0.787531	0.688776	1.24128	0.690364
AICDA	0	0	0	0.0568789	0	0.0550853	0.062939	0.0532326	0.0541428	0	0.05383	0	0.112695	0	0.0548331	0	0	0	0	0	0.0560195	0	0.0463207	0	0	0	0.0629699	0	0	0	0	0.0927578	0.0520795	0.0568984	0	0	0.0546685	0.0938821	0	0	0	0	0	0	0.062209	0	0	0.0615195	0.0238117
AIDA	14.092	15.8018	14.152	16.2036	14.8085	16.3063	14.9599	16.5371	16.7252	18.2715	16.2287	15.9801	15.0428	15.9898	14.8301	16.5803	15.0874	15.6934	14.3283	17.4117	15.8853	14.0794	14.8958	15.7623	14.4899	15.9718	14.8985	15.3552	14.683	15.9667	13.6019	14.1749	14.4267	15.2644	15.1645	14.6095	14.1646	14.5108	14.4919	15.2996	15.0779	14.5804	14.0033	14.6505	14.6505	14.6551	15.7204	15.3483	15.2378
AIFM1	30.9993	26.0176	31.6895	32.5091	30.89	25.2193	30.0996	29.028	27.1335	26.5505	27.6495	29.2631	29.905	33.2254	31.3627	29.9295	26.8093	28.1492	30.9429	26.3763	28.1441	29.7739	29.4076	30.0753	30.949	25.8762	32.9475	29.4087	31.2742	26.8009	36.9031	32.6904	32.1308	31.1692	31.0806	28.5625	38.2146	31.1312	29.656	29.9677	29.1067	32.9533	34.7595	34.9125	33.0936	28.6939	31.1077	31.2404	30.3288
AIFM2	4.33296	3.66488	4.69749	5.31553	4.4393	3.59768	3.60932	3.92893	4.42735	3.40364	4.77335	4.55592	4.39819	4.40074	4.16352	4.27971	3.76697	4.56097	5.3147	3.77791	4.04539	4.71685	5.36184	5.21545	4.09592	3.31739	4.84823	4.97618	4.86053	4.41259	4.6704	4.23576	4.64578	4.65267	3.94059	4.45965	4.09297	5.0847	4.48341	4.81593	4.65774	5.46522	4.07831	5.3841	4.45933	4.00863	5.39249	4.93255	4.47333
AIFM3	16.901	19.1634	23.429	18.449	19.1188	19.0713	19.4516	19.2981	23.115	18.8672	26.43	22.4608	19.5368	18.4333	17.3152	20.478	21.4476	19.4609	20.2625	20.766	24.4248	20.7652	19.5652	22.125	18.2863	20.0103	19.8952	17.1991	16.7761	20.1087	17.0505	16.8291	18.2934	20.2444	18.302	19.8246	15.9487	16.378	15.7789	17.1308	17.6381	19.3639	16.2022	19.9302	18.7239	19.0654	17.6517	19.3439	19.2982
AIG1	33.9086	28.882	33.6895	31.0651	32.271	27.8191	30.973	31.9939	26.0109	32.6527	26.3166	28.3102	31.6386	31.108	32.801	30.3492	28.4119	31.7735	30.8647	26.7773	29.6919	32.2724	31.4458	34.2337	32.1863	27.818	31.039	31.734	35.8333	25.3293	32.0581	30.8305	30.6496	32.6823	31.2324	30.597	30.3651	34.4988	36.9752	34.48	32.0659	31.8299	34.1641	32.5659	31.4669	32.1922	29.7926	33.3267	31.2703
AIM1	0.215326	0.47607	0.300274	0.221716	0.243315	0.479971	0.404086	0.256326	0.403479	0.391946	0.253031	0.311385	0.361767	0.308502	0.295465	0.305071	0.556064	0.255314	0.226485	0.411596	0.327549	0.272916	0.302703	0.384014	0.289958	0.606079	0.267117	0.282746	0.366256	0.567862	0.280915	0.324352	0.364219	0.254408	0.35735	0.266465	0.250705	0.269085	0.301425	0.322871	0.237452	0.348812	0.232151	0.273014	0.370871	0.34621	0.292637	0.232752	0.32646
AIM1L	0.0110219	0.0286496	0.00990521	0.00968	0.0109449	0.00937475	0.0214227	0	0	0.0311686	0.0274833	0	0.0287687	0.0183179	0	0.0131262	0.0739196	0.0216568	0.0224133	0.0111088	0.038135	0.0296431	0.00788314	0.0154065	0.021521	0.0306708	0.0321498	0	0.0104554	0.0374644	0	0.0157861	0.00886321	0.0193666	0.00841999	0.0179794	0	0	0	0.0070482	0	0.0110167	0	0	0	0	0.00924251	0.0104698	0.0141767
AIMP1	25.6122	18.9852	24.2134	24.2616	26.4649	20.7355	24.8906	24.3605	19.648	21.603	21.0454	21.7816	22.3403	24.817	25.4503	21.4559	20.6459	23.0897	22.246	21.2664	20.2448	24.9401	22.0797	21.5986	21.7723	23.2454	28.0591	26.1135	26.3589	21.8197	32.4354	26.0361	26.1039	24.5836	25.7161	23.7494	31.1008	25.6694	27.091	28.2313	23.2966	27.5145	26.6685	26.9907	27.3458	23.4969	25.86	24.9459	24.3329
AIMP2	23.7821	17.7284	24.5631	23.2335	24.2226	20.3255	25.1895	22.7481	19.8182	19.8988	18.8152	19.7565	22.95	23.6325	24.2401	22.7764	17.6651	22.7271	26.9754	19.2758	19.0853	26.1116	22.634	22.2775	22.4728	18.9437	23.8657	25.1846	24.2255	18.7172	28.3293	24.7127	22.6545	23.6775	24.6128	23.0712	22.234	25.1782	25.093	25.7047	25.9956	25.1827	29.0564	27.1216	24.164	23.7749	24.1682	24.5126	23.1893
AIP	29.1451	22.0721	28.6963	28.238	28.3707	22.5702	29.0976	26.355	23.2193	22.6787	23.7468	26.3877	26.3196	28.5556	28.9822	27.0724	21.0098	24.5492	26.441	19.7467	20.6194	28.309	25.6217	26.7062	26.77	21.9884	31.6489	30.3988	29.8706	22.9627	35.3524	30.468	28.8783	28.6751	29.9005	24.8896	37.7057	29.5871	29.3133	26.1038	27.8294	27.7168	31.6608	28.5367	27.2307	24.3531	24.9962	22.6438	26.9581
AIPL1	2.98342	1.09999	1.25501	2.17421	1.22916	1.1878	1.81981	1.82612	1.64508	1.61555	1.79386	1.39153	1.15979	1.60882	2.66031	2.70257	1.06429	2.43215	1.83943	1.34353	0.741239	2.39008	1.49821	1.88549	2.07605	1.20703	2.4379	1.66184	2.31825	2.26552	1.38552	2.36379	1.27612	2.76051	1.91544	3.05462	2.17009	1.90935	2.50257	1.60338	2.17925	0.919985	2.05311	1.20465	1.67676	3.27689	2.12917	2.32144	1.87535
AJAP1	13.0865	15.655	13.5117	13.5352	13.3642	15.8164	15.031	15.2679	15.2351	16.6196	16.1321	13.8897	13.7976	13.8374	13.9285	14.1348	14.1562	15.6541	12.3869	16.6871	14.7207	12.934	12.7	14.3125	13.791	16.5545	14.7162	14.8344	12.3805	16.1944	14.0348	12.9462	15.0341	14.5193	13.2082	14.7244	14.815	13.4925	12.6354	13.5739	13.948	12.975	14.1849	13.6756	13.8341	15.1249	14.3089	10.9665	14.2264
AK1	58.0365	46.9005	57.7403	58.1637	58.7998	45.6001	55.7151	59.5032	46.1972	46.0105	47.5734	48.9003	53.6888	56.5975	57.865	53.2813	44.4051	49.9426	58.0524	41.7951	47.8799	66.9671	55.2783	61.1555	56.2926	45.5377	63.1108	63.272	57.7771	42.9981	81.1862	63.1342	61.2802	56.0332	60.8407	50.1384	84.9873	62.2619	59.1251	57.7009	59.5911	65.3486	66.6818	71.1267	60.1328	56.07	57.1927	61.2994	57.066
AK2	14.5156	12.4586	15.1327	13.4551	15.9974	12.8371	13.9738	14.1526	13.4933	12.867	14.0211	14.2258	15.5091	14.8632	13.9867	14.6921	11.9821	14.3205	15.0986	12.8548	13.5014	14.9869	15.9638	16.1089	14.0972	12.084	14.3645	14.1947	13.6111	13.9349	13.7132	15.3206	13.1012	13.7532	14.1396	13.5606	14.9316	15.4293	14.2719	13.8361	14.9528	14.4481	14.2747	13.8673	14.9347	15.9463	15.0115	15.1731	14.249
AK3	17.7093	21.7999	18.0695	19.0243	18.1862	21.2533	18.4906	18.1775	19.03	20.5205	18.0225	19.061	20.8571	18.3234	19.8577	19.0972	19.8191	17.738	18.7748	19.1985	19.5028	18.645	18.2115	17.977	20.5364	19.5318	19.3397	21.506	18.5814	18.1504	22.4802	19.2397	18.7042	19.638	17.9504	18.4251	18.4855	20.2399	17.5347	18.9757	18.5666	19.8597	21.0723	21.2102	19.7283	19.7564	16.9511	19.1609	19.2286
AK4	33.8519	26.3515	34.6691	27.841	32.4469	23.2408	35.4891	29.8347	27.4241	31.8577	32.3397	32.6504	31.3245	33.2948	35.1842	28.7088	22.5469	32.3183	35.0177	31.0609	25.9094	34.3372	31.6291	31.5499	29.8178	26.5221	37.8487	32.3496	30.4548	30.5008	40.028	33.6045	36.3746	35.9117	31.0861	36.0839	39.6574	30.8399	35.3997	28.0675	37.1502	34.6814	37.508	37.7529	36.3669	36.0301	31.8715	35.9289	32.5566
AK5	82.4277	85.2723	85.254	83.0373	81.7693	84.1484	86.5862	77.9607	87.3222	100.329	96.1576	85.9048	80.3323	93.3088	90.4258	92.3673	79.0155	88.2861	80.3006	93.832	83.9315	76.5263	82.219	82.044	90.2879	78.9012	80.3067	82.6299	95.5245	79.7637	76.0806	78.2509	93.3524	94.5933	93.6642	88.3071	82.5828	86.4257	86.308	102.617	92.7258	85.6552	90.0726	78.2107	87.5838	82.2918	83.4367	89.0519	86.1955
AK6	7.02903	5.89331	5.70405	5.78935	6.97995	5.815	6.3212	6.02183	5.64242	5.99943	5.08662	6.2162	6.66325	6.40764	5.80318	7.07998	6.29328	6.42466	5.10237	5.99182	5.52039	5.43933	5.52757	5.69473	5.85518	5.66035	6.25631	5.84271	6.85019	6.6417	7.27677	7.23744	6.21479	5.60699	6.54517	6.37479	5.88907	6.80556	6.07444	6.61931	6.67719	5.80234	6.72994	5.03965	6.1975	5.80407	6.73001	6.09559	6.15153
AK7	0.515787	0.484142	0.627697	0.556801	0.298775	0.511824	0.490811	0.582932	0.547984	0.465936	0.607337	0.57354	0.860121	0.526831	0.709634	0.531081	0.768707	0.548961	0.513508	0.682308	0.715694	0.761031	0.607154	0.781052	0.71337	0.398692	0.438813	0.51149	0.581015	0.438301	0.458663	0.530965	0.466614	0.509789	0.402236	0.683616	0.390034	0.584132	0.729837	0.64592	0.545784	0.708873	0.521333	0.624525	0.454154	0.572615	0.486582	0.540985	0.566833
AK8	1.27911	1.00273	0.602129	0.66868	0.997999	0.906632	0.769521	0.926203	0.840199	1.1196	0.835344	0.725682	0.741925	0.860456	0.799341	0.616584	0.885085	0.927535	0.71221	0.644599	0.658578	1.28323	0.675249	0.532129	1.24878	0.988726	1.00679	0.724833	1.3867	0.621116	0.915869	1.11229	1.42044	0.722422	0.860829	0.794874	1.23397	0.684293	0.998587	1.05166	0.97395	0.608815	1.41189	0.866953	1.17015	0.6424	0.970458	0.694306	0.898372
AK9	0.702653	1.00657	0.892469	1.11079	1.135	1.16342	0.701064	0.962575	1.53513	0.900782	0.506157	0.937596	1.02705	0.848587	0.428335	0.887015	1.37184	0.8652	0.752536	1.32196	1.25608	1.20945	1.12572	1.02801	1.05185	1.19924	0.674082	1.06137	0.933151	0.620978	0.636194	0.650788	0.828718	0.790166	0.944733	0.756491	0.854099	0.733372	0.599751	1.04244	0.872395	1.01134	0.999973	0.844536	0.782925	0.738466	0.510654	0.622957	0.904931
AKAIN1	3.57564	8.9368	4.2433	4.22734	3.45963	8.85091	5.03413	4.70992	6.24677	5.57427	6.17257	5.33047	5.22484	4.49501	3.88123	6.25098	6.40502	5.1342	2.7966	8.17792	5.51164	3.24663	4.06559	4.96602	3.80412	8.71688	3.25374	4.05864	3.65276	7.63514	2.35693	3.6111	3.39142	4.59125	2.87163	4.44933	2.94088	4.02036	3.61458	4.80756	4.3549	3.52813	3.1631	2.88177	3.30249	4.17316	3.7672	4.39805	4.6638
AKAP1	11.0584	14.5031	10.9155	11.8243	12.4813	15.738	12.2972	13.8477	14.5998	16.3251	13.3603	13.3276	13.2595	12.9554	11.5116	13.9541	12.8741	14.2126	10.5925	16.0058	14.5205	9.77291	12.9141	11.5974	12.1766	15.9187	12.8673	10.9303	12.9663	15.6618	11.2787	10.4983	12.9064	11.3399	12.5379	10.1531	12.6502	10.3715	11.7939	11.925	12.2998	10.7995	11.6358	9.59007	12.3867	12.6793	12.2121	10.3667	12.5499
AKAP10	3.79289	5.84141	4.61684	3.71033	4.45342	5.6091	4.00074	4.0976	5.02499	5.51323	5.25289	4.7515	4.64902	3.97544	4.49083	4.42647	5.44069	4.39637	3.96124	5.88997	5.49627	3.7478	4.7026	4.66388	4.34006	5.50712	4.12675	4.36758	4.14717	5.39127	3.11777	3.60166	4.2298	4.18148	3.70717	4.09407	3.36319	3.86226	3.73484	4.1104	3.87675	3.96276	3.21638	3.66072	3.7281	4.2598	3.87592	4.23677	4.35844
AKAP11	6.56296	12.2052	7.05628	6.20249	5.71902	12.4547	6.48897	6.56713	8.48843	12.0052	8.02433	6.03317	6.97624	6.33893	6.94577	6.92395	11.344	7.40558	5.69622	11.2546	11.2303	5.73868	6.65663	7.05316	7.29878	11.8312	4.74427	5.85407	6.23465	10.3094	3.5478	5.73523	5.03664	6.93998	5.26435	6.75706	4.20714	6.4907	6.63472	6.8153	6.27144	5.68523	4.92227	4.89063	5.05696	7.47612	5.60712	7.20998	7.12902
AKAP12	8.93802	19.398	10.77	13.6077	10.3426	17.2013	10.3054	11.0505	15.0067	12.4192	11.4696	11.7388	11.3932	11.7048	10.7477	10.8627	19.5781	11.7682	10.031	16.2741	15.3832	8.9471	11.2497	10.5448	11.5267	16.5707	10.5165	12.5373	9.17384	17.1757	9.26502	9.82867	9.31931	10.1162	10.2705	13.1137	8.68543	11.8153	10.5315	10.1753	10.7228	10.708	9.6364	10.5268	10.4114	10.6856	10.1359	11.1554	11.7778
AKAP13	0.135223	3.38937	0.234366	0.254486	0.182236	3.49153	0.16896	0.301684	0.968976	2.84975	0.698448	0.672036	0.352951	0.313024	0.17991	0.264566	2.66669	0.275188	0.127669	2.74526	2.74869	0.129885	0.227971	0.283524	0.216884	3.51202	0.15026	0.257466	0.128273	3.12716	0.159288	0.11067	0.108739	0.195172	0.132816	0.252094	0.163064	0.210022	0.158351	0.148237	0.236208	0.164122	0.104135	0.148933	0.213389	0.171568	0.226785	0.128449	0.710135
AKAP14	0.695656	0.640419	0.625176	0.744609	0.626036	0.517733	0.739436	0.893429	0.21809	0.61476	0.704695	0.828803	0.775481	0.541947	0.570581	0.595466	0.46169	0.469869	0.641008	0.701141	0.770968	0.604161	0.684133	0.805264	0.997515	0.746096	0.676388	0.579484	0.804253	0.665043	0.822472	0.793968	0.90904	1.10775	0.714116	0.620586	0.862477	0.677538	0.64492	0.75069	0.695219	0.782245	0.867202	0.90248	0.960558	0.579226	0.583349	0.598857	0.704417
AKAP17A	6.82541	8.05814	6.91939	7.5297	6.05609	8.06074	5.90775	6.90169	8.07061	7.24846	8.53823	7.29169	6.87832	5.71258	7.00942	7.15195	8.96846	6.20389	7.11958	8.40354	8.07003	6.2774	7.10833	6.54116	7.21006	7.47886	5.9584	6.01165	6.42801	8.22855	5.14458	6.38584	6.46789	6.79026	6.47456	6.31188	5.76976	6.77644	6.38655	6.48734	5.88412	6.47864	6.41638	5.92907	6.3675	7.5229	7.23056	6.93128	6.87341
AKAP2	10.9321	13.4807	11.0436	11.6296	11.6567	12.0674	12.4411	12.5173	13.0501	12.1848	12.5968	12.614	12.2035	11.4301	10.367	11.3253	12.8179	12.5627	10.1835	12.5407	13.0014	11.2401	11.4636	11.2071	11.6178	12.5275	10.9715	10.2608	10.6693	12.7914	11.5156	10.4961	11.1789	11.4274	10.816	11.2249	11.4747	10.9794	11.0246	11.0465	10.6412	10.7511	10.5848	10.4969	11.6207	10.8912	11.3868	10.7606	11.5357
AKAP5	15.597	18.499	17.8636	13.9948	16.185	18.322	19.5026	19.6287	15.6107	22.6494	17.1482	17.5251	17.7844	18.8939	13.6529	17.7544	17.5306	21.6908	13.7352	17.5277	17.6059	15.6838	16.9499	18.8281	18.1964	19.0647	17.8778	14.3452	13.4637	14.9769	16.1391	15.8791	17.4616	17.7146	15.046	14.7354	16.2597	12.5106	15.9781	15.6811	15.6564	15.581	13.4899	15.4781	17.2955	20.4418	15.4041	13.8362	16.7224
AKAP6	3.94687	7.8669	3.97017	3.79343	3.80029	6.67403	3.6651	3.96896	4.85636	6.48048	4.52586	3.65983	3.81014	3.28333	3.599	3.99434	6.34001	3.68834	3.57779	6.28626	7.09826	3.51147	3.79653	4.05994	4.18761	6.84554	3.38387	3.80226	3.57345	5.77664	2.85708	3.694	3.66612	3.97149	3.49587	3.8965	3.09676	3.84117	3.91342	3.88169	3.72848	3.56421	3.89528	3.55423	3.59381	3.90173	3.57891	3.6597	4.24195
AKAP7	5.20926	5.77732	6.26912	5.32296	5.82062	6.16455	6.22465	6.69442	5.01389	5.88392	4.81926	5.6731	5.89593	6.53459	5.89855	6.12831	5.56958	5.81206	5.64663	5.41469	5.11716	6.4325	5.28091	5.89489	5.59872	5.73954	5.34685	6.05457	5.47433	5.18114	5.28195	6.41642	5.39106	6.86093	5.69592	6.28081	6.25556	6.61895	6.15325	6.33793	5.84562	6.65566	5.68466	6.3077	5.70865	6.48724	5.02921	6.78994	5.86866
AKAP7L	0	0	0	0.0374288	0	0.0362485	0	0	0	0	0	0	0	0	0	0	0	0	0	0	0	0	0	0	0	0	0	0	0	0.0362151	0	0	0	0	0	0	0	0	0	0	0	0	0	0	0	0	0	0	0.00228942
AKAP8L	32.495	25.5955	29.6452	29.6118	30.9462	27.2356	31.2427	29.8718	26.4342	28.8086	27.1605	26.4874	28.3039	30.7	31.4184	29.7192	24.235	30.0077	30.889	25.1607	26.199	29.1478	31.2361	28.5861	30.0865	25.9974	30.6907	30.6923	33.3675	26.4666	34.2119	32.8032	32.4654	29.0932	32.0817	30.0285	34.3718	28.3767	30.8066	30.3765	28.609	29.9644	31.9081	31.9025	29.7068	28.3621	31.9281	29.2389	29.6807
AKAP9	3.35659	8.99905	3.55065	3.90179	3.52422	8.52491	3.47394	3.96094	6.23067	8.52872	6.6176	4.38111	4.2076	3.76639	3.88454	3.98471	9.02844	4.18405	3.85632	7.8349	8.98017	3.47299	4.43445	4.05234	3.56503	8.56704	3.54633	3.5822	3.30169	8.36443	3.14005	3.12639	3.36969	3.77164	3.19791	3.50845	3.27732	3.21077	3.29809	3.76244	3.47489	3.36783	3.14864	3.1191	3.43776	3.89256	3.77206	3.57837	4.56495
AKIP1	7.12048	5.32049	7.51451	7.22891	7.58972	5.05624	7.5547	7.35612	6.66272	5.97303	4.83242	6.41308	6.36566	6.73124	7.35606	7.0018	4.45415	6.09699	5.18082	5.13557	6.1591	6.32489	6.54115	5.61572	6.95162	5.87764	6.2881	5.90806	6.94039	6.27283	9.56912	7.48499	7.24931	6.82964	8.13441	6.92652	9.15368	7.67041	7.75182	6.80915	7.74197	6.20301	6.76126	6.50859	7.46708	5.29417	7.01175	5.64683	6.66746
AKIRIN2	98.1857	73.5679	91.6019	94.6059	95.0744	71.3811	90.5564	89.8363	76.6159	81.002	77.2867	83.4432	87.7916	89.2845	93.4715	88.473	74.0321	84.5787	97.1477	69.8517	74.8752	96.2175	91.8392	91.2855	94.0494	71.5585	96.5388	93.5857	93.5128	70.4112	99.9885	96.7511	98.6629	93.5651	99.0868	91.33	85.3086	100.494	94.7082	97.7836	100.653	102.472	115.076	105.009	100.444	94.3065	97.9622	94.914	90.6287
AKNA	2.19156	1.66652	2.11911	2.04656	2.13953	1.74607	2.30056	2.10538	1.90946	1.51668	1.82157	2.03594	2.08376	2.67408	2.23914	2.24106	1.4884	2.07133	2.84884	1.61236	1.60771	2.46211	1.96429	1.93239	2.26598	1.63828	2.33765	2.52654	2.40347	1.87019	3.02306	2.09257	2.00029	2.3641	2.59961	2.37577	3.24716	2.04421	2.03579	1.82129	2.16572	2.01492	2.30299	1.73296	2.54923	2.00185	2.21771	1.88853	2.13217
AKNAD1	0.274323	0.465037	0.214374	0.18855	0.746159	0.994177	0.266594	0.372532	0.339017	1.01185	0.406453	0.443349	0.280182	0.277513	0.313045	0.475842	0.399952	0.51558	0.303176	0.601056	0.536469	0.149695	0.238856	0.3251	0.244529	0.85187	0.440676	0.306575	0.58833	0.739877	0.150414	0.179367	0.60424	0.303878	0.437352	0.252928	0.392648	0.259344	0.670416	0.587282	0.258024	0.0834503	0.630092	0.141468	0.263502	0.304547	0.690108	0.305899	0.413035
AKR1A1	13.9287	13.7925	15.7849	14.8219	15.7342	14.438	15.9952	15.487	13.5338	13.0832	12.986	16.3663	14.491	16.6778	14.5799	16.3247	11.9994	16.8699	14.8616	13.8404	13.3017	15.7023	13.6518	14.4048	14.078	14.5149	15.7881	15.5988	17.4073	13.4227	20.1609	17.7503	16.5936	16.7477	17.0399	14.3459	18.4346	15.811	16.0712	19.0236	16.8443	16.7213	17.692	16.2296	18.5233	16.5815	17.3861	18.2479	15.7015
AKR1B10L1	81.4003	68.9061	79.2312	81.5418	79.6265	68.4391	80.7246	73.4066	73.995	64.8626	73.3368	76.2288	74.4432	82.3405	79.4605	72.8611	66.796	75.0308	83.964	69.8074	66.1799	90.4178	75.9558	74.877	73.4428	68.5237	86.632	83.1394	83.2041	66.195	104.469	86.2841	78.566	83.7331	80.0157	81.5259	88.971	87.6317	77.2218	83.8796	84.2627	91.138	90.9764	87.6229	85.5851	81.8979	85.9417	85.8884	79.5954
AKR1B10L2	2.12714	1.7509	2.13466	1.77476	1.83065	1.86957	1.72267	2.62261	2.01541	2.33929	1.67963	2.19637	1.78902	2.18006	1.83099	2.55438	2.17952	2.1943	1.87443	1.46501	2.20793	3.05115	1.7496	2.03178	1.66136	1.87443	2.03376	2.02505	1.95055	1.80759	2.51062	2.18339	1.62501	2.21142	2.27499	2.51567	2.51379	1.9529	1.60528	2.10839	2.23418	1.91353	1.91113	2.77533	1.94107	2.5583	2.40804	1.95323	2.07752
AKR1B10L3	58.3881	41.8358	54.1094	58.161	52.6567	39.7826	54.1713	50.9581	46.4856	45.579	48.7307	51.4909	55.3153	55.5731	50.0461	54.7815	47.8247	53.7844	61.0442	49.3579	41.7355	56.8118	58.1553	57.3806	51.5346	45.4568	54.7326	59.2172	50.9208	46.6962	64.3095	62.1906	58.7529	53.2293	59.3591	49.9211	56.1328	50.5648	56.9317	58.5007	60.9637	55.7501	66.9149	58.1674	58.6927	57.9156	59.7687	58.1727	54.1449
AKR1B10L4	2.61991	3.07281	2.78517	5.58399	4.66387	3.47845	3.91229	4.20182	2.35052	2.89124	3.87719	4.84191	2.83541	4.40728	4.97738	4.07137	4.07127	4.48867	2.17655	5.24893	4.09017	2.83566	2.55937	2.43398	3.89906	2.93397	2.6716	6.05291	6.33435	4.01825	7.12873	2.44819	4.26496	3.8175	4.00287	5.83727	2.56213	5.48835	4.53964	3.96366	2.64456	5.84412	3.16909	6.63186	4.35795	2.41198	4.12598	1.91203	3.94867
AKR1B1L	0.499356	4.45026	0.7052	9.4917	5.13579	4.06528	4.36757	5.74623	0.626196	0.706059	4.53592	6.0173	0.837893	5.21657	8.75771	4.05667	3.5882	5.32641	0.58026	8.23243	3.97996	0.895337	0.816348	0.698004	4.28316	0.562444	0.762967	8.65886	10.049	4.18277	12.5257	0.536401	5.5644	5.13918	4.79568	9.22211	0.873142	8.81571	4.9287	4.8811	0.603883	6.06076	0.999837	11.2112	5.61884	0.673168	5.02487	0.542104	4.28851
AKR1D1	2.72118	2.42813	3.02948	2.35421	2.50052	3.24723	2.44715	3.13801	2.03724	3.10103	2.09298	2.51618	2.43822	2.66624	2.99166	2.1766	1.72511	3.39164	2.02348	2.12861	2.10785	3.02208	2.35294	2.32763	1.78431	2.52409	2.01397	2.59057	2.23456	1.96725	3.15198	3.63563	2.18822	2.74752	2.0788	2.61696	2.81126	3.23814	2.47317	2.98677	2.4831	2.84168	2.49592	3.17944	2.57482	2.525	2.52027	2.35338	2.56213
AKR1E2	10.5435	9.60521	11.6411	12.8933	12.2448	10.5736	12.2177	11.9677	8.98235	10.5255	9.89861	13.0544	10.9207	12.4329	13.2797	11.3248	11.7628	12.4499	9.43387	11.4566	10.6313	11.3967	10.4138	10.5832	10.8817	9.46323	10.8764	12.7333	12.2496	11.127	13.9493	11.3329	11.8054	12.6154	10.9695	12.9239	11.4259	13.4936	12.8407	12.3545	10.6538	13.8909	11.9087	14.6496	12.4039	10.1891	12.4453	9.78645	11.6084
AKR7A2	46.3241	38.302	46.1076	53.6371	50.4021	34.497	48.4877	48.5543	42.2031	39.7841	36.4495	34.0956	44.5359	43.7748	59.4458	35.7591	37.925	36.956	60.1023	37.3199	41.7999	56.1224	41.5485	50.1131	46.7956	39.0396	54.6137	59.7843	38.9943	38.3983	51.0648	56.741	39.1123	52.0702	56.9633	59.1538	59.3335	54.9269	48.9647	39.606	48.5156	55.751	43.6426	61.645	42.4622	51.9941	51.5747	53.4302	47.2672
AKT1	18.8125	22.9719	20.9948	18.0828	19.9517	22.7724	19.5719	18.6373	21.2735	24.0537	21.958	20.4824	19.2332	21.5001	19.5989	20.288	21.3723	21.0195	17.9475	22.5429	22.2569	19.0956	19.1491	19.9872	18.8984	23.4718	18.5909	19.8043	19.239	22.0869	16.0893	19.767	18.4051	20.5244	18.8241	19.6727	16.1201	17.8256	18.5896	20.8936	19.3439	18.5905	17.447	19.6439	16.5001	19.3596	18.2391	22.4164	19.8729
AKT3	1.24748	6.00986	1.67645	1.44559	1.4567	5.74247	1.54348	2.10295	4.24403	5.87955	4.25311	2.57066	2.57775	1.8717	1.55985	2.26632	4.98368	2.23556	1.40933	6.11197	5.77992	1.09765	1.78033	1.93346	1.61823	5.95709	1.28593	1.46802	1.26006	5.89913	0.689125	0.971934	1.19822	1.58308	1.21771	1.36605	0.809271	1.20976	1.06858	1.36648	1.32547	1.09103	1.13325	0.945333	0.993013	1.67987	1.28824	1.58547	2.30813
AKTIP	11.8089	11.07	11.1122	12.256	11.0198	11.9925	10.093	9.88001	11.8617	11.1838	11.2941	10.524	11.6771	10.2935	11.1185	10.4351	12.5285	10.0723	11.3851	11.846	12.4171	10.7162	11.4443	11.222	11.7026	11.3869	11.071	10.6811	11.761	11.6413	11.1213	11.7135	11.2397	10.8242	11.3488	10.0035	11.179	11.2188	11.4501	11.3557	11.0236	11.0698	12.9474	10.9073	11.5781	10.0979	11.2266	11.9779	11.2454
ALAD	23.3888	17.4505	22.4789	21.3157	20.0458	14.8017	22.0083	20.5213	21.4542	15.1791	17.473	18.3116	20.8339	22.6749	24.3602	19.9789	18.0513	20.6531	24.7718	15.9026	17.9028	24.3794	21.6406	20.1737	19.8893	19.2843	22.6057	22.8406	21.1742	16.0106	26.4708	26.1542	23.4354	22.6684	21.3063	24.4133	24.8355	22.5358	23.9473	20.5355	19.7731	23.7953	23.3652	25.5951	21.7084	20.041	21.403	22.7462	21.2976
ALAS1	26.1085	24.335	29.4473	27.6565	38.2803	28.7432	39.5554	37.1793	22.8523	23.6196	24.0518	30.4197	25.5905	27.6448	31.8119	37.3537	21.209	39.8157	26.7499	30.6034	25.4848	28.9939	28.0371	26.0852	27.6644	31.9496	30.1314	29.0973	30.6317	22.2076	46.3814	31.6217	41.8693	28.8536	37.7677	32.3197	40.2318	29.61	36.3682	40.0184	29.3369	31.6758	36.218	33.135	36.8605	27.54	26.9734	26.5365	30.9714
ALB	0.347913	0.35254	0.307365	0.388418	0.333773	0.285889	0.349572	0.227804	0.177472	0.478032	0.480327	0.224815	0.215482	0.33811	0.354477	0.365179	0.474573	0.39974	0.34775	0.291223	0.331543	0.232604	0.421757	0.317342	0.374205	0.284427	0.309609	0.319987	0.486655	0.335735	0.463357	0.439178	0.512127	0.352286	0.333354	0.192383	0.278748	0.252169	0.405116	0.395941	0.510276	0.353644	0.400528	0.14688	0.447473	0.255315	0.365918	0.392101	0.346898
ALC	0.124628	0.161975	0.112002	0.0547275	0.123758	0.0530017	0.0605583	0.102438	0.20838	0	0.0517939	0.237571	0.0542162	0.103563	0.158277	0.0371057	0	0	0.126718	0.0628054	0.161702	0	0	0.130655	0.182509	0.0578009	0.121176	0.17797	0.0591111	0.211811	0.120901	0.133874	0.100219	0.273731	0.238019	0.0508247	0.0526006	0.090331	0	0.0796963	0.117223	0.249139	0.134366	0	0.179568	0.0691797	0.052254	0	0.101629
ALCAM	23.0101	35.3548	25.475	22.7182	22.6393	33.8192	23.9045	25.4744	30.5485	30.4543	30.8118	25.5482	26.9124	24.5733	23.6931	26.9892	33.2738	29.5277	20.5982	33.6902	32.7451	21.6178	24.6105	26.5108	26.3611	33.9646	18.9919	20.6104	22.0856	30.846	14.4462	20.2025	23.1962	24.6784	22.7524	23.3053	19.9466	19.9762	22.1301	23.1543	21.9416	21.0802	18.0111	19.0797	19.8225	24.5215	21.4379	23.2361	24.7975
ALDH18A1	7.21326	8.41097	7.09282	7.49718	7.60476	7.82847	6.55482	7.00693	6.99948	7.34028	7.05637	6.75232	6.37776	6.86983	7.10855	6.74964	8.19365	6.60347	7.26276	6.80985	7.68777	7.05451	7.44553	7.3902	7.0765	6.77772	6.68329	6.5995	6.04273	7.50282	6.19098	7.55551	6.45025	6.87219	7.25483	7.31591	6.55344	6.73895	6.80145	6.79173	7.12613	6.71829	6.17353	6.59735	6.4563	6.734	6.79502	7.00764	6.99432
ALDH1A1	0.179486	0.0888657	0.0460862	0.101336	0.114578	0.11995	0.236725	0.115915	0.0535898	0.132934	0.0745922	0.256607	0.17847	0.0958818	0.184528	0.259559	0.272276	0.176336	0.195531	0.103372	0.144163	0.080454	0.19256	0.0806424	0.200263	0.142703	0.0997228	0.134256	0.158099	0.163417	0.223866	0.192802	0.154643	0.157688	0.14691	0.104566	0.194796	0.195139	0.240211	0.180363	0.180881	0.192216	0.0967554	0.121652	0.110832	0.0996308	0.182762	0.13396	0.151929
ALDH1A2	11.3063	9.27793	11.6392	10.5471	12.5491	12.0971	11.4673	13.9275	9.37708	13.4066	12.9899	9.92095	11.4114	11.6944	9.66123	13.2423	9.21088	12.0188	9.2149	11.9079	11.9013	12.8577	10.996	11.7067	10.8483	12.374	12.0837	11.4897	10.5407	10.7388	12.2883	11.5346	11.3167	14.545	12.2818	10.7342	12.2833	10.6012	11.9674	11.9736	12.0975	10.8525	12.4961	10.4836	12.2106	12.1369	12.3779	13.8937	11.635
ALDH1A3	2.1328	3.64155	1.477	1.53156	1.42024	2.6464	1.37774	1.77368	1.38447	0.650433	2.50267	2.85789	2.00845	2.2206	1.56145	1.99465	1.13589	3.69769	2.52573	2.93359	2.60447	2.72184	2.59323	2.30608	0.832887	1.66412	1.85415	0.418029	0.654555	3.88065	1.25357	2.31797	1.91685	2.18239	2.02227	2.71166	1.74739	1.87322	0.950057	2.16614	0.672626	2.09417	1.1903	1.51784	1.49432	0.543197	2.97729	2.89592	1.94858
ALDH1L2	11.6248	17.7414	12.3261	12.2932	9.92985	16.2734	12.0763	11.1311	16.2033	18.4843	13.6964	12.2466	13.3378	11.5235	11.1998	11.6766	19.0971	12.4744	11.4341	17.7766	15.2375	9.28514	12.7388	12.1907	12.4914	17.0435	11.3028	10.2933	11.5719	17.1882	9.55345	11.3195	9.83588	11.9453	11.4462	11.1161	10.5169	10.962	11.342	12.2902	11.9939	10.244	11.4351	10.2416	11.5512	11.1736	12.2736	11.876	12.5626
ALDH3A2	16.1325	12.8866	16.6856	16.2891	16.5383	13.4163	16.1663	15.4755	14.4743	13.6628	15.3562	16.5642	15.3363	16.6216	16.2391	15.175	13.5899	15.6634	16.9935	13.8391	13.8358	17.4406	16.22	15.7449	15.0745	12.0645	17.7225	16.9238	17.2533	13.8864	19.5181	16.5348	17.0977	16.6558	16.4122	16.0057	17.7328	15.6946	16.6244	16.5136	16.3894	16.5358	16.9638	17.1301	17.0256	16.9246	15.8867	16.8245	15.953
ALDH3B1L1	3.42739	2.79873	3.10231	2.92349	1.8364	1.9924	3.23497	2.63474	3.17452	1.81294	3.42261	2.53816	3.30379	2.56123	2.35905	2.17302	2.89394	2.95541	3.40964	2.51004	2.43143	3.51473	2.89225	3.22261	3.51462	2.40152	2.66117	4.6009	2.78342	1.88579	2.79864	4.44977	2.85526	3.74768	2.54295	2.81557	2.64337	4.1284	2.63722	2.50708	2.82948	3.10538	3.37618	3.30485	3.57641	3.47652	2.12971	3.8881	2.95387
ALDH3B1L2	8.30061	5.98697	7.89611	8.68599	9.27298	7.60467	9.35397	5.93356	8.45272	3.57924	7.50477	8.58478	9.14265	8.93391	8.42965	6.5333	7.15603	6.68008	8.552	6.51929	5.97687	9.32158	8.65258	8.11569	8.51326	6.59366	8.60731	9.22625	8.41844	6.77223	11.1576	9.28001	8.92945	8.02953	7.89266	7.77848	11.5909	9.24849	7.46255	7.22793	9.94617	9.31173	11.1627	10.1597	10.2209	9.31318	8.81176	9.47853	8.33966
ALDH4A1	14.8016	14.4279	17.0959	18.8585	15.164	14.4293	18.5632	15.4648	15.4024	12.2575	14.3821	16.815	16.7778	16.5008	18.9965	17.8138	12.9911	17.2556	20.6139	12.1868	13.547	17.6849	15.0969	17.029	17.0965	13.4153	16.52	18.6807	16.9083	13.6852	21.7911	19.8933	19.9914	16.6442	16.3639	17.9175	20.2813	16.2246	16.0515	16.3308	15.9076	18.7277	18.3463	19.5036	16.6708	17.4739	17.001	19.3574	16.7696
ALDH5A1	9.45995	23.4186	13.205	11.912	10.0527	19.2691	10.1247	10.6132	20.8088	20.8338	22.7717	12.623	13.6927	10.0764	11.4732	11.8001	21.3403	12.8908	10.0183	20.7159	22.1358	8.72307	14.2877	13.1974	12.702	19.3387	8.93513	9.84801	8.92709	17.226	5.60155	9.22035	9.59294	13.7294	7.89313	10.9323	8.40017	9.38554	7.31813	8.87766	9.57967	9.95898	7.07315	8.77242	8.56753	10.5431	10.0138	10.83	12.4731
ALDH6A1	10.4897	14.5336	11.3168	11.3279	10.4165	15.3174	12.4398	12.2296	14.7793	13.1839	13.7895	12.981	11.956	12.11	10.7341	12.2377	14.5676	11.6509	10.0565	13.3942	14.6148	9.54646	10.8516	10.3476	11.4584	15.4115	11.067	9.86988	11.783	12.5397	10.2472	10.8214	13.2231	11.4499	11.3571	10.7594	10.2375	9.56137	11.3103	10.3668	11.7639	10.8759	11.428	10.3973	10.8393	11.1704	10.9185	10.034	11.7451
ALDH7A1	29.5758	28.3698	29.4703	32.6987	28.8245	27.0861	28.9363	26.0726	27.5608	27.3618	28.3965	25.7648	28.2925	28.5556	28.2078	28.8076	29.0171	26.2147	32.3283	26.3405	28.0631	29.4431	29.1082	30.3785	29.337	26.3928	27.5443	28.7972	29.5222	28.2901	32.9489	30.0198	30.1401	26.7945	31.1476	29.2889	32.8173	28.3051	30.1175	30.283	29.7888	30.2099	31.7792	30.6138	28.984	29.8167	29.4434	29.2312	29.0935
ALDH8A1	0.0267467	0.0231745	0.0480737	0.117452	0.0796797	0.0909983	0	0.0219844	0.111802	0.0756364	0.0666935	0.101971	0.0930835	0.0222259	0.0226454	0.0955598	0.0597932	0.0262772	0.0815853	0.134788	0	0.0719345	0.0191299	0.11216	0.130562	0.0248095	0.0520117	0.0763888	0.101488	0.136371	0.103787	0.0383079	0.150558	0.0939934	0.0817307	0	0.248352	0.0387722	0.0626424	0.0513113	0.0503151	0.0802023	0.144183	0.063449	0.0513832	0.0593871	0.0448573	0.0508137	0.0716473
ALDH9A1	39.402	30.9782	36.9364	37.6804	36.7113	33.7812	39.7183	37.0229	33.8168	33.5438	33.604	36.6953	38.2042	37.7607	40.4264	37.5098	30.846	37.0828	37.0989	31.3643	31.2887	38.7074	36.2353	36.4636	37.3211	31.9384	40.5534	39.7866	39.5449	31.7542	46.4011	42.2274	43.6237	38.1539	40.7534	35.934	46.4295	38.3772	37.6036	39.3435	38.6783	40.3266	43.0459	39.8703	39.6403	35.8513	39.2833	38.6831	37.6668
ALDOB	3.68029	3.04513	3.84377	3.87285	3.78629	3.1021	3.60882	3.02502	3.32621	3.31287	3.52745	2.90733	3.72128	3.80215	3.70548	3.29708	3.59487	3.15966	3.70828	2.07187	3.12603	3.71549	3.62822	3.77715	4.33752	2.7679	4.06192	3.18801	3.49113	2.90201	4.34215	3.39534	3.94599	3.84504	4.05261	3.16398	3.89026	3.10006	3.98619	3.71039	3.77349	3.67856	4.14659	3.65736	4.58609	3.82812	3.80902	2.20464	3.54604
ALDOC	1891	1254.94	1754.3	1803.54	1751.94	1204.37	1808.35	1624.3	1553.47	1161.39	1414.53	1478.11	1684.01	1620.23	1748.73	1534.67	1270.76	1553.25	1876.81	1265.6	1306.2	1814.22	1744.45	1659.88	1760.47	1269.46	1901.64	1823.47	1812.06	1277.99	2486.41	2134.87	1989.76	1789.19	1838.38	1645.68	2533.5	1893.17	1771.8	1706.03	1822.16	1785.04	2117.56	1993.02	1774.03	1572.49	1729.75	1857.13	1709.67
ALG1	5.65256	5.18738	5.22529	6.18652	5.40956	4.01876	4.13046	5.13379	5.26667	4.87068	5.49625	4.57531	5.63129	4.49996	5.68088	5.11949	5.65508	4.7267	5.70346	4.94694	5.88777	5.25122	5.50107	5.2549	5.20257	4.84293	5.38062	5.20668	4.87084	5.50006	5.22188	5.1758	4.25922	5.01346	4.49948	5.36702	5.03552	5.58256	5.49084	4.10443	5.25584	5.77929	4.65209	5.28432	4.7457	4.83825	4.99329	5.3899	5.13968
ALG10	5.62978	5.94345	6.16461	5.59241	5.67188	6.69453	5.28524	5.50346	5.68896	7.36767	5.63337	5.41794	5.63528	6.38147	5.46068	6.28153	6.65936	5.85315	5.08506	6.16997	6.92627	5.43906	5.53164	5.30991	5.38955	6.31207	5.34099	5.98399	6.24776	5.80586	4.63953	5.4603	5.14251	6.43468	6.43029	5.92918	5.30587	5.5463	6.40063	6.04676	5.62946	5.70908	5.42145	5.543	6.16898	6.94788	5.33966	6.51596	5.85455
ALG11	8.79173	5.74856	7.66603	8.09451	7.30233	6.31032	6.67005	6.36672	7.10402	5.76107	6.22085	6.85317	7.30799	7.76745	8.77187	6.50014	7.48907	7.03194	8.10835	6.15991	6.04983	8.37982	8.32176	7.58364	7.94508	5.69939	7.84911	8.43198	7.40974	5.30466	8.81412	8.94074	7.49034	7.81014	7.26559	7.27736	7.80753	8.64641	7.06772	7.33586	7.56233	8.39559	9.86629	9.03239	7.91123	7.11165	7.92052	8.44445	7.49378
ALG12	15.1561	18.2225	15.5715	14.3778	14.5954	16.9905	16.1807	16.812	13.9526	14.2302	12.8953	15.3757	14.694	16.0368	14.9399	16.8164	16.0505	16.8858	14.7419	15.938	16.09	15.587	15.9823	16.1187	16.2161	14.9636	12.9741	15.8696	15.9073	15.3163	12.423	15.931	16.3517	17.7422	14.7885	16.2602	11.3478	16.5283	16.5277	15.5376	16.5597	15.6068	15.2667	15.8508	15.2852	16.6048	16.2164	17.5562	15.5807
ALG13	2.73631	2.35489	2.6164	2.27371	2.55252	2.33522	2.73979	2.46115	2.17974	2.17983	2.31264	2.60802	2.30056	2.93223	2.77696	2.35353	2.42007	2.55251	2.52926	2.41431	2.2792	3.08906	2.66215	2.65292	2.54549	2.15356	2.40074	2.55235	2.85785	2.25478	2.77065	2.62591	2.4597	2.66301	2.50561	2.56243	2.76862	2.59764	2.36637	2.46267	2.73838	2.5048	2.55279	2.75381	2.55757	2.23999	2.71947	2.47671	2.52925
ALG14	4.72381	5.02065	5.20747	6.2507	5.56644	5.35716	7.52876	6.00529	4.31771	6.53076	3.0887	5.40282	5.31552	5.65256	6.0792	5.77572	4.2241	5.1978	4.4828	5.01498	5.28458	6.66284	5.2706	5.63454	5.34967	6.2512	6.06272	6.71564	5.43695	4.92404	6.53773	5.45764	5.31808	5.75482	5.38896	5.08575	6.43311	6.11725	5.70383	6.04149	6.04268	6.61022	6.51892	6.05119	4.47697	5.10442	5.70412	5.26495	5.58225
ALG2	7.86656	6.06992	7.70266	9.83047	4.85798	6.82411	9.20432	9.42544	6.44561	5.09105	6.83125	7.31125	7.28694	8.78098	8.51594	8.64603	7.65559	7.26708	6.88423	7.06078	6.56747	4.87697	9.40527	10.5036	9.20837	6.06253	5.47965	9.53822	8.57599	6.65153	8.20077	8.12784	5.97967	8.35531	8.61067	7.43761	6.01264	10.2404	7.76068	5.83132	10.1969	5.82869	10.8863	11.141	7.8194	8.25534	7.64678	7.10073	7.74708
ALG3	6.72864	3.93004	6.15491	7.51871	6.97995	3.65358	6.56825	6.49352	5.29872	4.95515	5.09333	6.27004	6.11558	6.41509	6.73963	5.65224	4.73424	6.64004	5.74193	4.08718	4.49503	6.3284	5.82226	5.56343	7.39021	4.26304	6.92196	6.80604	6.18333	3.98205	8.65462	7.52897	7.15	5.75312	7.71035	6.34553	8.54504	7.07593	6.30825	6.14683	7.00695	6.12499	7.96688	7.44647	6.80946	6.96976	7.98495	6.44864	6.28132
ALG5	8.56364	7.1099	8.93939	8.33809	9.19079	8.46065	9.18009	7.43102	8.13642	8.29718	7.71269	7.88933	8.34321	8.78129	7.89681	7.41462	8.29233	9.04608	7.49451	8.10224	9.09935	7.84832	8.24052	8.1525	8.80304	7.89916	7.18997	8.24345	9.18699	7.74337	7.17361	7.67006	7.94144	8.63434	8.21857	8.1326	8.55772	7.53827	8.51055	8.02365	8.84013	7.84433	8.38408	8.51639	9.32566	8.26249	9.02141	8.17997	8.24588
ALG6	5.44691	3.88482	5.00524	5.95278	5.16539	4.08173	4.936	3.61334	4.04118	5.1344	4.64379	5.02462	4.37335	5.86524	5.36796	4.35934	6.67569	5.3341	4.73688	4.88968	4.3782	4.49058	4.53463	4.18633	4.73638	5.0849	5.09169	4.51854	4.05381	5.19419	4.17962	4.21422	4.85897	5.58553	4.77654	3.71409	4.36131	4.21453	5.98882	4.62554	4.76087	5.95202	5.28715	5.60891	4.87876	4.72486	4.24445	4.84132	4.8254
ALG8	8.52479	7.43157	8.57762	9.53088	9.78958	7.20633	7.64927	7.82371	8.37286	7.8878	9.21561	7.82604	8.03126	7.90966	8.72314	8.1437	7.92113	7.91272	8.455	7.95946	8.25594	8.48635	9.07091	8.29735	8.98639	6.64607	9.40738	9.06162	8.55792	7.66633	9.25914	9.40065	9.5678	8.54627	9.0494	9.747	7.30632	9.43878	7.55345	7.45801	9.07592	9.17421	10.9106	9.80117	10.1226	9.28984	9.40713	9.24037	8.61827
ALG9	8.63901	7.9569	9.6852	8.91759	9.26812	7.73047	9.38467	8.95548	9.74181	7.91282	8.07891	8.1212	7.78405	9.13254	8.05579	7.8314	7.31948	8.47962	8.15815	7.93581	8.75556	8.81281	8.35696	8.64046	9.45856	8.01332	10.1564	9.41108	8.96582	8.4474	11.0747	8.85334	8.79322	9.50981	8.1064	7.58026	10.236	8.72048	8.33346	8.55149	9.17206	8.53244	8.84621	9.76021	9.45013	8.79379	9.72526	9.3229	8.78061
ALK	2.64642	4.10403	2.28885	2.84358	2.89539	3.64532	2.87343	2.59872	3.24522	3.20102	2.72035	3.19759	3.11756	2.85108	2.55293	2.73332	3.60599	3.12342	2.86938	3.75309	3.37289	2.28852	2.57537	2.96263	2.75515	3.99169	2.70975	2.81482	2.49929	3.91062	2.49343	2.83856	2.55656	2.94743	2.54053	2.86047	2.43159	2.76687	2.27172	2.54971	2.72048	2.79734	2.72696	2.6945	2.58702	2.743	2.94582	2.36369	2.88715
ALKBH1	6.09645	5.85848	6.77378	6.42507	6.58222	6.24131	6.70027	6.77849	5.65267	6.79153	6.20964	5.8529	6.82796	6.61347	6.86968	7.12841	6.12059	6.49038	6.60439	6.16687	5.31168	6.55851	6.64357	6.58493	6.55789	6.49801	6.31558	6.41589	7.2131	5.55737	7.29048	6.57254	7.20213	6.17407	7.01133	7.19642	6.53093	6.39512	6.62858	6.77633	7.06875	6.95777	6.95523	6.91553	7.21881	6.37436	6.67379	5.93847	6.54837
ALKBH2	4.63674	4.68706	4.49912	5.04602	4.77119	4.68685	4.24487	3.97687	4.01678	5.5109	4.44041	4.80365	4.32651	4.94194	4.63694	4.64168	5.1828	4.42331	4.30452	3.96214	5.3476	4.97009	4.90238	5.3541	4.29716	5.2359	4.27963	5.08591	5.60957	4.76818	5.63886	5.14915	4.64726	5.10678	5.41591	5.50831	5.41716	5.23592	4.61661	4.79138	4.96171	4.9704	5.65108	4.18454	4.29246	4.84919	4.87431	4.97896	4.83085
ALKBH3	10.6652	8.36938	11.3923	12.3451	10.5675	8.39496	10.2283	9.24683	10.3239	9.5021	10.9058	9.34035	10.9275	10.534	11.2674	9.15002	11.4245	9.00736	11.2482	8.60412	10.439	11.637	11.3751	11.2463	11.6681	8.74291	10.4152	11.467	11.1154	9.14245	12.2293	10.9539	10.1938	10.7877	10.2915	11.0833	12.2997	11.9343	10.3347	10.0656	10.6695	10.2627	11.1707	11.7346	10.9184	10.5939	11.3165	11.1084	10.5967
ALKBH4	3.17658	2.22529	3.15844	3.4131	2.71815	2.64438	2.89003	2.88875	2.34487	2.70764	2.10662	2.64115	2.82258	3.17322	3.00422	3.03853	2.26639	2.65602	3.19548	2.35013	2.36769	3.18103	2.85205	3.30657	2.67235	2.13152	3.64717	3.18497	3.14153	2.81423	3.11435	3.17023	3.5599	2.85017	3.14954	2.70114	3.05225	2.98822	3.29776	3.19827	2.89249	3.17509	3.78912	3.44711	4.02508	2.77623	3.99562	3.40266	2.98554
ALKBH5	3.65435	9.7008	4.68321	4.33929	4.83227	8.91238	4.87409	6.70467	8.70535	9.675	8.8875	8.3255	7.12133	5.7945	5.15404	6.71126	8.11733	7.07966	3.72509	9.98776	9.40221	4.0199	6.36085	6.31995	5.25142	10.7224	3.94289	4.41081	3.51073	9.31609	2.36939	3.66509	5.00766	4.9059	3.36853	5.10954	3.40735	3.42573	3.38419	4.1968	4.10363	3.45695	2.25136	2.76432	3.46542	5.19541	4.49496	4.46308	5.60996
ALKBH8	1.70319	1.75681	1.95985	1.93904	2.36244	1.75525	2.11935	2.04435	1.71769	1.94525	1.64035	2.08715	1.76411	2.25402	1.61751	2.00154	1.6318	1.79724	1.57598	2.21616	2.15138	1.92276	1.91426	1.67533	1.80356	1.99778	2.06782	1.69865	2.02597	1.36309	2.25545	2.078	2.39138	1.78927	1.95512	1.59496	2.41898	1.9203	2.06132	2.14371	1.80542	1.69338	2.46779	1.614	2.24193	1.92085	1.97987	1.68635	1.92766
ALMS1	2.52097	8.69938	3.84405	2.85148	2.60427	5.27208	2.86845	2.85959	5.27492	5.05825	5.03128	3.19602	2.88378	2.62965	4.12953	2.80347	7.44217	2.85226	2.76494	4.64277	8.20338	3.5744	4.39517	4.22724	3.82641	5.26024	2.79458	2.75927	2.74941	5.47691	2.18739	2.46023	2.7315	4.34033	2.46553	3.90314	2.63856	2.72152	2.65182	2.65794	2.63515	2.66971	2.57188	4.11503	2.4587	2.69665	2.52785	2.82673	3.64075
ALOX15B	0	0	0	0	0	0	0	0.0170797	0	0	0	0	0	0	0	0	0	0	0	0	0	0	0	0	0	0	0	0	0	0	0	0	0	0	0	0	0	0	0	0	0	0	0	0	0	0	0	0	0.000355828
ALOX5	2.87069	2.94649	3.59856	3.51674	2.09048	3.0302	2.43214	2.40797	3.98755	2.90027	3.02233	3.21317	3.67601	3.81678	3.41518	2.65613	3.4556	2.87816	3.53252	2.90816	2.77598	3.23344	2.86394	2.74714	2.38582	3.07244	2.31883	3.04124	2.47177	3.44023	1.9708	3.35249	2.34397	3.09113	2.27174	3.26595	2.26167	3.81993	2.64337	2.55119	3.75249	4.32609	2.79343	2.68904	2.63018	3.21967	3.01214	4.06936	3.01605
ALOX5AP	3.00767	2.35262	3.00327	3.66873	3.11111	3.23327	2.47636	4.29193	3.38749	3.347	2.46517	3.74258	3.59812	4.54736	3.67825	3.15904	3.2218	3.28319	3.86509	3.24189	2.63771	4.34412	2.3603	2.21885	3.2626	3.64228	3.57422	3.02238	3.60597	2.91081	4.13342	2.6325	3.69509	3.00939	3.70178	3.91818	3.59668	3.08829	3.75036	3.41924	4.08629	4.88516	3.64801	3.31968	4.05265	3.06079	3.81819	3.01572	3.39776
ALPI	0.328346	0.268688	0.442619	0.448576	0.706448	0.387884	0.496369	0.809651	0.350748	0.378287	0.33356	0.625904	0.380901	0.530539	0.324331	0.358448	0.326235	0.483873	0.482228	0.312549	0.220899	0.310712	0.391402	0.229482	0.427412	0.507608	0.673974	0.416781	0.415292	0.341023	0.54857	0.522525	0.278706	0.352573	0.822179	0.371953	0.662113	0.581744	0.512671	0.828207	0.72062	0.328191	0.413001	0.41109	0.578221	0.384773	0.428302	0.381208	0.454946
ALPK1	0.0933263	0.27291	0.083871	0.133192	0.208518	0.277828	0.102034	0.153419	0.165795	0.131958	0.135748	0.244615	0.101498	0.213269	0.148155	0.215343	0.143436	0.148993	0.0830296	0.176367	0.232086	0.209166	0.133499	0.236445	0.125281	0.238059	0.113427	0.166588	0.110662	0.257745	0.192387	0.116958	0.0844289	0.143486	0.151502	0.171268	0.118168	0.194475	0.145717	0.164119	0.153617	0.186565	0.150928	0.332086	0.201701	0.142462	0.176084	0.0997326	0.166291
ALPK2	0.161686	0.25917	0.159835	0.241402	0.176613	0.316303	0.149274	0.152832	0.162204	0.16003	0.167987	0.269685	0.140674	0.114204	0.164272	0.163672	0.153618	0.174733	0.172616	0.187405	0.181812	0.195683	0.156117	0.180805	0.173637	0.24746	0.110045	0.215496	0.130369	0.144266	0.203905	0.237364	0.214531	0.134947	0.154397	0.15825	0.143307	0.152348	0.0631131	0.175769	0.182495	0.113127	0.122024	0.143833	0.186369	0.206425	0.176258	0.168945	0.173361
ALPK3	0.75247	1.10215	0.853343	1.02276	0.818379	1.25718	1.27101	0.883561	1.0784	0.911955	0.975379	1.34901	0.919676	1.20591	0.978386	0.92814	0.901165	1.02089	0.929032	1.45361	1.14678	0.95566	0.685547	1.00172	0.80459	1.17159	0.940665	1.54357	1.0452	0.837346	0.799484	0.898103	0.979679	0.960146	0.68433	0.898678	0.937641	0.766148	0.706332	1.03111	0.994238	0.904331	1.0334	0.956263	1.01534	1.19339	1.05916	0.89347	0.988673
ALPL	15.1254	10.9594	18.6009	14.4233	12.5604	12.3133	16.1892	10.1543	13.1132	7.22607	12.2778	11.6342	19.0599	16.2195	16.7752	15.0637	15.7532	16.5689	19.3961	13.105	13.1087	20.3793	16.7016	17.0623	14.1622	11.5138	16.9712	17.1221	15.8303	12.2769	15.8457	19.2774	15.2927	16.3968	16.2848	15.4388	16.7	18.0792	13.8108	12.1799	14.6704	20.7471	16.8794	22.1719	16.5678	15.9081	15.2301	17.2524	15.4246
ALPP	0.235742	0.204257	0.370751	0.491721	0.555977	0.12532	0.257737	0.411756	0.197081	0.138885	0.220435	0.505551	0.358936	0.440767	0.399187	0.22811	0.131752	0.289504	0.419464	0.1188	0.101956	0.449098	0.147532	0.370712	0.201382	0.328001	0.487075	0.25248	0.167718	0.0751225	0.628899	0.464255	0.213267	0.207111	0.49525	0.408586	0.596983	0.38445	0.345076	0.471095	0.637488	0.235631	0.222391	0.489327	0.424579	0.229001	0.370656	0.447865	0.33239
ALS2	10.1758	16.5458	10.5716	10.9539	10.6914	15.5578	10.0398	10.197	14.9459	16.2743	14.8903	10.4237	10.1063	9.67088	9.79713	10.7863	15.6251	10.8532	9.74573	15.3171	16.8437	8.83785	10.3888	10.4408	10.7203	15.1377	9.19031	9.61006	9.82088	16.7169	8.0877	9.41298	9.65549	9.32923	10.1091	9.49214	9.41865	9.38257	9.71396	10.3132	9.23086	8.99005	9.91202	8.99527	9.80276	9.28021	9.39993	10.4797	11.0809
ALS2CL	8.7845	13.4077	8.6052	9.00084	10.1346	21.1517	11.8708	13.9577	13.0171	20.802	11.2098	16.1953	11.7433	14.1821	8.76758	13.3635	11.6228	15.0138	8.02991	17.8476	11.0187	9.49435	8.30841	10.9197	8.17972	16.2767	11.5857	10.4485	10.2996	15.0205	9.34076	10.6607	10.6046	11.661	8.83341	10.0499	9.28251	8.15632	10.1451	11.8363	11.9214	9.95536	9.4248	10.2039	9.84431	11.7099	10.4491	9.70474	11.5426
ALX1	0	0.0639957	0.0331885	0.016217	0.0183361	0.0157056	0	0.0303547	0.0154369	0.0348113	0.046043	0.0351987	0.0160655	0.0153441	0.0312674	0.0109952	0.0206397	0	0	0.0372213	0	0	0.0132067	0.0129053	0.0180272	0	0	0	0.0525478	0.0156911	0.0179128	0.0132233	0.0296972	0	0.0141061	0.0150605	0.0155867	0.0267671	0	0	0.017368	0.0553691	0	0.0219016	0	0	0.015484	0.0350801	0.0173074
ALX3	0.0600429	0.0520239	0.0539597	0	0.178871	0	0.0583512	0.197409	0.150589	0	0.0499062	0.057228	0.10448	0.0997889	0.0508362	0.0715066	0.0671141	0.058989	0.122099	0	0.0519361	0.107656	0	0.0419643	0.0586191	0	0.0583799	0	0	0.0510228	0.0582471	0.128995	0	0.0527509	0.137606	0.146917	0.0506835	0.0870388	0.0468748	0.153583	0.169427	0.0600147	0.129469	0.0712175	0.115349	0	0.251748	0.456281	0.0816453
ALX4	1.76631	2.00131	2.03508	1.8297	1.52911	2.19574	1.5845	2.01021	2.99116	1.40883	3.12445	2.33101	1.53678	1.3925	1.72555	2.21142	3.23993	2.22476	1.47358	2.28236	2.46804	1.7865	2.13792	2.12078	1.59178	2.05849	0.924749	1.42284	1.03109	2.42464	0.615097	1.58923	1.12902	1.1539	0.830367	1.55146	0.841068	0.951968	1.27287	1.04262	1.40577	1.3128	0.976579	1.23554	1.04408	1.10616	1.78499	2.15107	1.68449
ALYREF	27.1341	21.0332	27.4332	28.0435	26.0786	19.5348	26.8876	25.5288	22.7653	22.6085	21.5061	24.1533	26.1795	25.2859	26.9118	23.5724	20.2017	23.4684	28.5251	21.3412	23.3448	29.1037	25.1598	25.1952	24.5985	19.7306	28.8324	29.4298	28.1755	20.2579	31.634	28.2102	27.8202	25.2435	25.9478	27.5454	31.6573	27.8498	27.9922	27.2357	25.5219	28.768	28.3662	31.7817	28.2047	27.2727	26.6948	28.2143	25.9996
AMACR	3.48355	2.76678	3.60021	3.54384	2.99799	3.06172	3.04686	2.62469	2.69384	3.25632	3.32975	3.07122	3.08137	3.61845	3.58843	2.99048	3.34218	2.5668	3.36485	2.75029	3.13876	3.56539	3.71652	3.2868	3.65601	3.06969	2.59675	2.98471	2.91897	2.51619	2.92877	3.38857	3.52494	3.64707	3.0382	3.14906	3.40612	3.78734	4.21532	2.95162	3.33118	3.24978	3.50536	3.47766	3.62498	3.77067	3.50539	3.44692	3.25372
AMBP	0	0	0	0	0.0443641	0	0.0434172	0	0.0373494	0	0	0	0	0.0371249	0	0	0	0	0	0	0.038644	0.0400517	0	0	0	0.0414403	0.0434386	0	0	0	0.0433398	0.0319936	0	0	0	0.0364387	0	0	0	0	0	0	0	0	0.0429137	0	0	0	0.0100107
AMBRA1	4.27548	5.85185	5.00476	4.54409	4.67705	5.33303	4.98985	5.2267	6.52953	5.66831	6.07324	5.89139	5.43805	4.79181	4.31377	5.8914	5.66195	5.35482	4.08612	6.18015	5.8676	4.29324	5.19778	5.12057	5.01276	6.26471	4.43547	4.60608	4.29925	6.93073	3.97518	4.48305	4.43063	4.86662	3.98278	4.75963	4.62588	3.79309	3.73095	4.03478	4.31865	4.37216	3.60886	4.16938	4.29651	4.5273	4.76928	4.84917	4.90428
AMD1	69.2253	67.1042	69.7278	71.6362	69.7995	69.3772	65.6157	67.7261	67.0118	66.4494	65.3619	69.458	67.9282	65.3987	72.9581	74.2445	65.0884	71.4107	69.6533	70.0394	64.864	63.3797	70.5822	68.8401	70.3665	63.6304	62.2217	69.0934	69.7527	64.9212	53.6782	68.2033	65.3145	66.9549	70.3757	71.2541	59.4128	70.7555	70.7699	74.544	69.1928	67.7212	70.2947	68.3806	67.5927	66.0374	71.301	80.7538	68.2376
AMDHD1	0.827593	0.979987	0.371873	0.775291	0.903996	0.375422	0.455756	0.702915	0.807184	0.624089	0.619087	0.736208	0.600038	0.596018	0.700693	0.689921	0.801717	0.542044	0.589028	0.639491	1.0022	0.890317	0.552455	0.366325	0.861832	0.793242	0.643737	0.787872	0.70655	0.351633	0.722556	0.513638	0.44367	0.533195	0.80082	0.675003	0.908166	0.759801	0.732238	0.723272	0.415159	0.55147	0.565097	0.458088	0.529965	0.826898	0.578322	0.838545	0.663967
AMDHD2	9.73398	7.63231	10.6186	9.8016	10.891	9.62367	10.6024	9.49011	8.55663	7.9945	8.57127	8.59789	10.0287	11.0039	9.90601	10.284	7.79937	9.65781	9.68159	7.32405	8.15296	9.14116	9.58136	8.76997	9.42787	7.92048	11.0949	9.83563	9.98332	8.61563	12.5094	11.0704	11.2221	9.68641	10.4695	9.19695	12.203	9.16482	8.44189	9.79915	10.606	10.0955	11.2011	9.41936	10.6646	9.15873	10.0213	8.91679	9.6702
AMER1	2.00009	3.75544	2.05544	2.24429	2.15436	3.5705	2.13125	2.17391	3.20647	3.13632	2.77332	2.40421	2.36664	2.12741	2.04404	2.18299	3.69275	2.27013	2.30158	3.39613	3.88344	2.34997	2.25853	2.29909	2.24671	3.56205	2.02706	2.04746	2.01782	3.41924	2.00875	2.05242	2.1079	2.05074	1.97373	2.24546	2.09352	2.23079	1.82965	2.11261	2.11143	2.12616	1.97879	2.08207	1.99804	2.24658	2.30466	2.30223	2.41571
AMER2	16.5161	28.0756	18.5434	17.9639	18.2545	29.1571	19.2279	18.3262	21.7274	25.4017	20.4941	17.6494	18.1261	17.2874	17.5333	18.4003	28.6653	17.5649	16.9351	28.8657	27.929	15.9162	17.496	17.913	18.0833	28.2415	15.2724	16.2128	17.8309	29.0835	14.9811	15.9845	15.5451	17.2246	17.1585	17.0289	14.1691	15.7804	18.0219	16.7855	17.408	16.1242	16.4613	17.0205	15.5721	16.6845	16.834	18.268	19.078
AMER3	2.89426	6.55864	3.46453	3.00499	2.86241	6.14935	3.54151	3.44801	4.72168	5.85405	5.0158	3.99825	3.48666	3.49563	2.8969	3.76083	5.64508	4.34001	2.65684	5.57434	5.18941	3.0674	3.42773	3.79994	3.03154	6.10837	2.60902	2.83343	2.47873	5.75534	2.09156	2.46704	2.91161	3.39721	2.42586	3.65084	1.97822	2.87913	2.28696	2.85488	2.64515	2.97488	2.17291	2.6129	2.3974	3.62942	2.74144	3.17224	3.56167
AMFR	36.8246	30.4326	35.729	34.6605	33.2695	29.4474	34.2441	33.5172	32.7901	27.6718	32.3582	33.7857	34.1394	32.9026	33.6745	32.7034	31.4732	32.5174	34.7076	30.7631	29.7647	34.0878	33.9624	32.0777	37.1376	32.5496	34.513	34.3631	35.1624	30.6455	35.3932	34.7359	34.9929	34.7578	34.6416	34.6598	34.2982	35.3566	33.3271	32.458	34.6977	36.2244	36.0689	33.6665	35.9789	33.5796	36.3681	33.4256	33.6772
AMH	2.12737	1.61688	2.24725	2.47477	2.74256	1.42851	2.39386	2.11671	1.8565	1.60073	1.79924	1.86756	1.88338	2.40359	1.72217	2.18906	1.54355	1.92503	2.29585	1.69274	1.61416	2.71019	2.21559	1.91723	2.24089	1.64441	2.68535	2.16739	2.53138	1.68092	3.20423	2.27183	2.56607	2.1969	2.66585	2.43527	3.05594	2.48872	2.50579	2.17186	2.12384	1.9585	2.43443	2.56756	2.31232	1.78168	2.34727	2.2867	2.18145
AMHR2	0.366923	0.357659	0.469892	0.330307	0.400797	0.397914	0.588365	0.41469	0.276075	0.423693	0.404095	0.428408	0.462899	0.335396	0.33396	0.371431	0.276841	0.369495	0.307787	0.508497	0.380859	0.452298	0.354285	0.474422	0.519422	0.391401	0.481626	0.384243	0.504692	0.280621	0.676302	0.387575	0.508978	0.427129	0.371404	0.344161	0.55751	0.345732	0.336582	0.504471	0.414147	0.385088	0.365924	0.38081	0.343638	0.458269	0.492299	0.461819	0.412726
AMIGO2	10.8024	7.65596	8.11979	10.2086	9.56529	8.99752	8.97412	8.08114	8.01125	6.61636	7.50982	8.46926	8.8572	8.29403	9.08277	8.12204	8.06827	9.78137	9.51566	8.47926	9.30083	9.03716	9.29275	8.99371	9.74433	8.61168	9.29315	10.2839	10.3416	7.50864	9.19957	10.1422	9.52735	10.1465	8.1002	8.91218	8.11004	9.34504	10.1821	9.10434	10.2308	11.9666	9.12396	10.0967	9.44384	8.67666	9.51764	10.0012	9.11348
AMIGO3	1.63399	1.30399	1.89352	1.76235	1.70798	1.30446	1.82475	1.83787	1.41396	1.31056	1.32239	1.32514	1.63365	1.60794	1.94167	1.58749	0.913212	1.45041	1.53022	1.11236	1.06623	1.8889	1.68125	1.53269	1.58125	1.44917	2.42491	1.85576	1.76755	1.43724	2.79481	1.786	1.67127	1.47332	1.75194	1.71851	2.57709	1.56871	1.94702	1.6315	1.90091	1.6762	1.93165	1.81909	2.0101	1.47986	1.56251	1.33429	1.6612
AMMECR1	3.39978	8.28332	4.05905	4.0778	4.15728	8.22106	3.88424	4.41107	6.08967	8.42234	6.32305	5.59035	4.44307	4.42451	3.62188	4.20364	8.46402	4.6306	3.55677	7.7877	7.97771	3.35644	4.3357	4.42823	3.84035	8.57452	3.81785	3.69133	3.32498	8.49402	3.40031	3.36024	3.87494	3.70275	3.63824	3.94742	3.87783	3.68099	4.23899	3.92141	3.86509	4.06518	3.2489	3.44097	3.78521	4.29685	3.45762	3.80331	4.73955
AMMECR1L	4.38976	7.36102	4.90166	5.0128	4.68126	7.36401	4.22667	5.63307	7.74655	7.97001	7.97143	6.96683	6.24495	4.5071	4.36041	5.77119	8.40832	5.74696	4.27781	7.7963	8.26937	4.06263	5.5905	4.94568	5.25563	7.88035	4.57375	4.01499	4.23145	8.02057	3.32416	3.69538	4.24742	4.80966	4.13571	4.2915	3.67982	3.47564	3.98106	4.44733	4.56759	4.28637	3.28998	3.47517	4.2945	4.16435	4.76074	4.07356	5.23298
AMN	3.34661	1.67402	2.35643	4.06029	2.22691	1.37922	2.21291	1.92836	2.48051	1.33339	2.23676	2.17032	2.88169	1.63417	2.04476	2.03387	2.50668	1.99984	2.66604	2.08639	2.17853	2.84556	3.23257	2.36307	2.15571	1.56811	2.28109	3.54728	1.93094	1.81772	3.38039	2.91543	2.49695	3.24328	2.31938	2.25119	2.79582	4.22611	2.31638	2.2945	2.01198	2.79328	2.86416	3.84668	3.08203	2.52796	2.3145	2.19578	2.48032
AMN1	6.33799	6.03333	6.21021	5.86422	6.27269	6.86023	4.68651	5.63638	5.05936	7.90254	5.32964	6.57625	5.59735	5.87445	5.70714	5.26976	5.67464	6.46623	4.63383	6.12091	5.94064	5.13087	5.97338	5.59262	5.16331	6.9702	6.53343	5.71091	6.38422	5.71008	4.52393	5.8898	6.13646	5.17718	5.35999	6.00792	4.89376	5.83828	5.25414	6.01846	6.43993	5.20149	6.30759	4.80219	5.61967	6.74214	5.78583	5.38623	5.80434
AMOT	6.40343	12.7894	6.95714	7.13471	7.21991	11.5433	6.84565	8.74016	10.5143	10.8308	9.53849	8.1815	7.74252	6.92717	6.73124	8.0581	10.1132	8.12027	6.4712	10.225	10.1592	6.02306	7.48379	8.56978	8.08316	12.664	7.30333	7.07335	6.20525	11.3702	6.16383	6.57809	6.56969	7.27709	7.12542	7.212	6.57358	7.00675	6.30619	6.82244	6.69885	6.83207	6.51832	6.97379	6.71866	7.06965	6.65493	7.65964	7.89132
AMOTL1	8.90244	10.6536	9.1562	9.36336	10.1008	10.9523	9.78042	10.1338	11.6943	11.1289	11.2682	10.3592	9.91834	10.5347	9.16707	9.98952	9.92305	9.84658	9.49035	9.96773	10.5137	8.29336	9.93363	9.53298	9.04772	10.551	9.66423	9.56515	9.01152	11.8305	7.75082	8.5439	8.9469	8.90005	8.41711	9.28437	9.46171	8.91206	7.71433	9.03007	9.04463	8.78215	7.66591	9.18155	9.01349	9.14642	8.88452	9.81992	9.55781
AMOTL2	3.10781	2.31252	2.79941	2.93794	2.97181	2.74739	3.34884	2.80873	2.77256	2.59044	3.00768	3.20895	2.96683	2.92926	3.20991	3.05004	2.56516	3.27236	3.57685	2.60301	2.25884	3.88897	3.03575	3.10726	3.14649	2.33554	3.28054	3.95856	3.37117	2.86101	4.12449	3.74536	2.52806	2.94527	3.24799	3.1685	3.50997	3.32148	2.80252	3.01324	2.70663	3.24297	3.6066	3.13157	2.54987	3.12277	3.14299	2.75395	3.05616
AMPD1	0.127646	0.129031	0.133832	0.205526	0.14788	0.235235	0.206749	0.157378	0.19564	0.16043	0.141461	0.121661	0.259135	0.212142	0.234158	0.12668	0.309137	0.209009	0.151417	0.257304	0.147215	0.133506	0.152159	0.11895	0.207698	0.197335	0.12411	0.141772	0.141266	0.253096	0.227018	0.258996	0.153969	0.261668	0.22753	0.173518	0.143665	0.200456	0.0664343	0.122439	0.240123	0.106321	0.0458732	0.201869	0.163481	0.141709	0.303276	0.181877	0.178308
AMPD2	31.3049	21.0898	29.5968	30.3997	30.7079	21.1451	35.2212	32.7512	26.5187	22.0132	26.855	28.0705	26.453	32.1177	31.0077	31.9278	18.8029	29.4108	31.636	20.4292	18.9113	30.8291	28.0403	26.7223	29.4124	23.3329	36.7882	32.4742	31.1585	24.2907	38.0826	35.9659	33.2538	29.6186	35.9583	28.246	44.3393	30.2867	33.9609	34.2211	33.5839	30.6841	34.6475	33.5556	31.1517	31.0805	34.0087	33.4723	30.1154
AMPD3	7.92462	12.1577	7.47747	7.56286	7.81313	11.708	7.82694	8.24662	10.0692	12.0692	10.622	8.55402	7.9631	8.35736	7.57125	7.98013	12.1627	8.37281	7.01436	12.6361	12.7031	6.89434	7.84607	7.71784	8.64364	13.1877	6.95896	7.18282	7.74718	11.5118	6.49645	6.3692	8.47724	7.79964	7.83734	7.46497	6.64161	7.03191	8.05968	8.21867	8.01604	7.06502	7.17646	6.45794	7.70513	8.161	7.71555	6.71426	8.49773
AMPH	79.648	80.7959	78.6959	73.3015	78.4045	72.7152	74.7132	71.7778	74.2971	78.7048	79.1125	69.5008	76.5102	76.5391	73.3227	77.9273	77.8366	76.0043	68.3808	76.1064	81.0773	70.0906	77.8048	80.4732	79.095	79.2994	73.0439	70.2317	76.9742	73.8928	70.4417	79.4126	76.1774	77.9935	76.8565	72.1443	76.3093	72.4182	74.4202	80.8253	77.5956	76.7627	76.6213	79.197	75.6711	76.2536	76.6028	80.6581	76.0966
AMT	16.3242	9.48811	15.1825	17.3042	15.6847	11.4263	14.5191	14.4215	11.1287	8.90255	12.6885	14.2785	14.4861	14.6814	16.0269	13.6959	9.96513	15.5577	17.3015	11.119	9.68338	17.0067	14.8491	13.5713	13.9101	11.6302	15.872	19.1449	16.4505	10.4125	22.8258	18.0454	18.6266	17.4174	17.0732	16.8339	21.3051	16.6708	15.8268	12.5735	14.7799	16.1537	17.5119	17.5274	14.5853	13.4678	13.5522	11.2528	14.8488
AMY1A	12.0912	17.1502	12.5726	13.9858	12.5582	15.9063	12.6035	11.2488	16.368	13.5757	16.4967	11.5073	13.559	12.9353	12.5425	13.3651	17.4396	12.8997	13.2774	15.6891	16.9198	12.012	12.9271	11.7057	12.5914	14.0568	12.453	11.9031	12.4553	18.1597	11.9902	11.7247	13.209	11.2051	12.2474	12.6086	9.72259	11.1787	11.7469	12.0505	13.2093	12.7301	12.1862	11.4095	11.6831	11.7728	13.3387	11.1282	13.0854
AMY1AP	7.25217	5.39745	7.10232	10.1254	7.06304	5.37757	7.13819	5.84629	6.95673	6.09113	6.14374	5.84876	7.96806	6.79902	6.69119	7.64023	6.23558	6.62248	7.98823	5.15403	6.99681	7.79348	7.34816	8.1877	8.75947	4.6571	7.0513	8.09903	8.37877	6.79476	8.56858	7.65701	8.71032	6.28973	7.74204	7.81087	5.88626	7.74983	7.0771	8.08601	8.43915	8.36396	9.27233	9.31869	8.39503	6.96738	9.55088	7.77207	7.35761
AMY2A	0.763447	1.25395	0.859116	1.03199	1.00203	1.91701	1.00968	0.744833	1.40137	1.25782	1.04564	1.17058	0.85773	0.670267	0.820625	0.695742	1.47297	0.988105	1.03275	1.98389	1.25183	0.693352	0.933011	0.647252	0.832839	1.49944	1.11022	0.752085	1.14928	1.84472	0.779253	0.717871	1.24653	0.93902	0.712546	0.812197	0.902219	0.765066	0.951031	1.16744	1.09586	0.696733	0.998457	0.563005	1.2084	0.655939	1.32493	0.882856	1.02319
AMZ1	1.34109	1.35565	1.04739	1.05162	1.30002	1.03204	1.3964	1.29915	1.01438	1.2491	1.327	1.1717	1.11125	1.12769	1.21656	1.1218	1.08858	1.39598	1.29864	0.836746	1.11859	1.31678	1.33601	1.57332	1.21577	1.3032	1.11767	1.30712	1.24187	1.05822	1.67269	1.22335	1.27101	1.4307	1.4026	1.26311	1.23986	1.52747	1.18408	1.44974	1.39656	1.16493	1.32539	1.496	1.3802	1.20526	1.1112	1.47106	1.26222
AN1ZNF5L	87.8177	60.5601	84.7664	86.8858	86.2624	64.8673	88.1091	80.4525	73.1611	68.5356	71.6119	78.5339	80.8861	80.9422	84.105	78.5995	55.5557	80.7841	93.9749	63.0703	62.1284	92.7603	77.9545	81.1955	80.2444	62.7272	95.202	92.2146	87.7711	62.4178	120.49	94.8905	91.5966	78.849	90.795	85.6086	119.172	90.1471	81.9154	85.8171	87.5076	89.2664	103.811	101.509	88.6493	83.2754	87.2774	88.8253	83.6146
ANAPC1	5.07014	7.91617	5.34494	5.49014	4.70803	8.37376	5.20604	4.99256	7.23606	7.74541	7.18724	5.18624	5.50491	5.49607	5.17839	5.5961	7.33631	5.37069	5.27523	7.5589	7.99768	4.61341	5.20715	5.10601	4.67812	8.03646	4.93791	4.73042	4.86556	8.19397	5.0167	4.97203	5.04724	4.71379	4.91729	4.97477	4.94209	4.63485	4.67608	5.13576	4.91967	5.22797	5.32078	4.71294	5.22669	4.86078	5.46131	4.87226	5.62027
ANAPC10	0.367131	0.38444	0.462263	0.424164	0.321677	0.385741	0.343431	0.314673	0.41525	0.320159	0.363896	0.336821	0.416785	0.305079	0.468748	0.330842	0.441091	0.362616	0.443153	0.373983	0.463607	0.394252	0.369299	0.347151	0.41401	0.382426	0.370325	0.398105	0.29984	0.423756	0.371387	0.381011	0.32996	0.415685	0.349455	0.446759	0.333105	0.40982	0.393904	0.369104	0.347165	0.423867	0.368301	0.377242	0.369621	0.416299	0.360543	0.393498	0.38128
ANAPC11	10.6048	8.71049	9.97113	10.0136	9.8612	7.82083	9.82946	10.4801	8.14825	9.47636	9.17113	9.46498	9.06671	8.96522	9.18633	8.21286	7.05744	9.21422	11.7175	9.26745	9.86231	11.4855	9.77701	8.31146	8.91705	6.99377	11.98	12.6636	12.1531	9.42842	15.2828	9.6137	10.6968	9.8016	11.5667	11.1494	16.7134	11.1964	11.1983	8.66308	11.1279	9.2519	11.4996	11.7787	10.7164	8.43863	8.58437	4.71654	9.99601
ANAPC13	9.93892	7.14039	9.37857	10.4019	12.3369	9.96823	12.1943	11.4711	9.79768	8.97833	7.53814	11.0518	9.04367	9.66996	9.74728	10.4802	6.66565	9.07281	8.84236	8.306	7.9164	9.98681	9.77429	7.84359	7.96473	8.71972	11.8782	8.98879	11.9029	9.50154	13.418	9.46035	12.5213	9.35037	13.0974	9.42369	13.3186	12.0663	13.2876	12.6584	11.9192	8.69247	11.3406	9.57828	11.138	10.4363	10.8694	8.81164	10.1644
ANAPC15	31.5372	22.7373	35.9699	37.5456	39.1269	31.328	41.1675	39.171	29.6202	27.1587	31.0671	38.4454	28.5228	34.0364	36.2611	36.9556	28.114	35.2678	41.9628	36.2594	26.0667	41.1876	35.3659	28.1913	36.1109	24.197	32.1022	41.3657	51.8547	25.079	47.515	30.9492	53.6014	35.9166	45.3292	32.6452	40.9506	45.4908	44.8036	42.0772	33.6185	32.0672	52.6392	36.0211	35.6786	36.2222	34.2163	37.2803	36.2666
ANAPC16	42.851	33.1633	39.8375	51.4903	48.989	39.123	43.4965	46.8574	35.0665	38.3257	36.2505	45.0217	45.0789	46.3423	46.4502	45.0151	34.9508	42.0052	43.8117	36.271	32.6538	44.398	46.3984	44.9065	38.7635	37.8905	45.5571	50.7773	47.1142	36.2921	58.6317	48.8119	47.1073	38.4425	52.2527	47.3519	58.9043	45.7069	48.1519	47.3364	47.3887	47.5951	55.7063	47.6034	47.2043	43.0214	47.9241	45.1869	44.5724
ANAPC2	29.6583	20.6221	27.12	27.4964	28.402	20.6066	29.6513	25.8099	23.5703	21.4393	26.9161	27.9852	25.9654	27.3257	29.4422	26.1485	20.5744	26.8796	28.7232	21.6905	22.7519	29.9453	27.0989	27.7889	27.3082	20.2888	26.8904	28.3054	28.1339	21.4067	35.083	31.9382	29.1413	27.2778	27.415	28.2721	35.6596	28.2276	27.0756	27.358	28.0008	28.3289	29.8973	32.2539	28.2747	26.9376	29.2226	30.2151	27.2193
ANAPC4	3.76	3.8172	3.66915	3.70647	3.85246	4.14888	3.53206	3.57696	3.80804	4.91916	3.95496	3.6407	3.65104	3.74541	3.40614	3.59155	4.25626	3.61765	3.48267	3.93424	4.37436	3.25827	3.89065	3.22532	3.54828	4.30276	3.7256	3.51693	3.52704	4.15521	2.87048	3.11214	3.83597	3.40839	3.59848	3.45191	3.08812	3.53114	3.60273	3.45181	3.97516	3.24439	3.24174	3.3466	3.74948	3.82254	3.39359	3.28773	3.6585
ANAPC5	9.24641	10.5365	9.2351	9.39074	12.4238	10.4923	10.0719	9.32902	8.46276	9.99645	11.0546	9.50208	10.9997	11.1066	10.2588	9.61573	9.55163	9.68685	9.08953	9.49599	9.87429	8.87862	10.6408	11.0411	11.6369	8.65802	10.5881	9.72042	9.45704	10.2965	10.6916	9.1792	10.9241	10.2217	9.85897	9.007	11.6522	9.70337	10.7594	12.0498	12.2624	10.3371	12.2839	11.0192	11.0916	10.4841	11.1344	11.1143	10.294
ANAPC7	10.3384	10.7355	9.90087	10.9372	10.7207	10.5386	10.4612	9.98955	10.2527	10.8016	10.3772	10.7413	10.684	10.401	11.065	9.99073	11.2207	10.2189	11.4264	10.1972	10.4852	10.5276	9.87782	10.4467	11.5417	9.85311	9.42279	9.70691	9.49254	10.2875	9.87602	10.0485	10.7251	11.0796	10.4541	10.788	10.0725	10.4334	10.634	10.1236	10.6742	10.0022	10.8058	10.4277	10.8705	10.3384	10.5885	11.7995	10.4663
ANGEL1	3.29911	6.21635	3.74788	3.74237	3.75825	6.31079	3.66922	3.58825	4.70428	5.78334	4.60543	4.33388	3.73505	3.69178	3.74224	3.88305	5.68617	3.86091	3.479	6.14256	6.19016	3.38886	3.87534	3.59661	3.62404	6.49076	3.85193	3.4475	3.40504	6.06588	3.38973	3.49999	3.6273	3.74365	3.45285	3.60504	3.02235	3.52925	3.49315	3.7928	3.85006	3.48807	3.66942	3.55248	3.7182	3.49635	3.63793	3.78475	4.08895
ANGEL2	8.22001	8.6036	9.37683	9.02887	9.05506	8.27805	8.8405	9.9635	8.53958	8.78153	8.50845	8.12714	8.23888	8.39717	7.99888	9.61973	8.37953	9.82009	8.64756	9.14645	9.11998	8.70546	8.98337	8.22685	10.1009	8.55996	9.88919	8.22197	9.54415	10.0027	10.6109	8.91616	9.18362	8.7816	10.131	8.42076	9.67716	8.19807	9.1553	9.15328	8.8656	8.85153	8.50781	8.29387	9.4328	7.22754	10.0178	8.26632	8.92952
ANGPT1	1.80169	4.04861	2.79073	1.65952	2.26911	3.5134	2.84703	3.41931	2.82876	3.29999	2.70284	2.6945	2.52338	2.58048	2.34394	3.11384	2.81615	2.53277	2.14466	3.21841	2.74942	2.61321	2.00102	2.96886	2.60269	3.07066	1.9939	2.17539	2.7651	3.0496	1.4636	2.035	1.81397	2.81829	2.38347	2.31774	1.42193	2.74976	2.75594	2.83818	2.3973	2.47433	1.95826	2.38024	1.5055	3.30113	1.90388	3.28373	2.56128
ANGPT1L	0.214082	0.0927451	0	0.094009	0	0.136567	0.104025	0	0.223717	0	0.0889698	0.102023	0.0465654	0.0444745	0.0906277	0	0	0.0525811	0.0544178	0.107885	0.277766	0.0479807	0.114838	0.112217	0.313508	0.0496442	0.0520381	0.101903	0	0	0	0.191637	0.0860766	0.141062	0.0408861	0.218262	0.0903556	0.193959	0.0417828	0.102675	0.0503406	0.106991	0	0	0	0.0594173	0.0448801	0.101679	0.0831789
ANGPT2	33.9516	29.7838	34.2563	35.0069	36.155	34.9689	30.132	33.164	32.0711	38.2632	34.7267	29.3814	32.9805	31.8783	35.9664	32.1086	31.4916	38.8403	36.0764	33.0874	33.2109	28.9344	36.7854	36.9015	31.9388	34.3308	30.5741	36.3971	32.6233	29.1	29.9677	36.1206	33.5189	37.8072	34.4041	36.6921	26.9007	35.945	32.5284	34.4609	32.8682	32.5365	35.6568	31.7761	29.3604	32.7775	34.3801	40.816	33.6168
ANGPT4	16.111	12.7519	13.7456	11.5972	12.2858	12.8071	14.9634	14.1365	10.741	9.16327	11.7807	11.5006	12.3169	13.2467	14.3888	13.5301	10.201	14.2087	15.1024	10.3629	8.34969	16.1955	12.228	13.0061	14.2523	10.1362	16.3753	15.1436	13.2516	11.4378	17.8383	17.8417	13.3109	14.244	14.9563	16.093	15.7802	13.5004	14.2096	10.3678	13.4274	17.0207	13.5404	15.3198	13.3207	13.207	11.4151	15.0779	13.4539
ANGPTL1	4.44281	3.87292	4.60133	5.85286	3.09363	4.03232	3.94905	3.20643	4.48423	3.21754	3.73778	3.40827	5.09108	3.1291	4.83957	2.98428	4.29986	4.09867	5.09573	4.06828	4.3116	4.46867	4.12702	3.52163	3.99363	5.10103	3.50321	4.97748	3.6491	3.61423	4.49388	5.0246	4.24798	4.06984	3.04219	5.74481	4.98511	4.57499	4.73739	3.37808	3.61826	4.03456	3.53405	5.07687	4.31959	3.39848	4.27076	4.34891	4.15987
ANGPTL2	9.26567	10.4823	9.74763	10.6637	10.1603	9.39368	9.7941	9.16797	12.8674	7.16111	9.78186	8.55922	10.0483	10.7283	10.5032	10.5248	9.3261	9.16774	11.3633	8.45354	9.19215	9.60573	9.31241	8.97714	13.1831	8.94082	9.3506	11.0575	9.76833	9.29172	8.88203	10.0317	10.0111	10.1851	10.3156	7.79009	7.74721	11.2991	10.0105	9.02812	11.1521	9.85386	9.96598	10.4172	9.4696	9.33589	7.91711	10.8246	9.79326
ANGPTL3	0.0340554	0	0	0	0	0	0	0	0	0	0	0	0	0.0282993	0	0	0	0	0	0	0	0	0	0	0	0.0315889	0	0	0	0	0	0	0	0	0	0	0	0	0	0.0217775	0	0.0340394	0	0	0.032712	0	0	0	0.00380151
ANGPTL4	6.33993	4.40715	6.49755	7.21135	7.48624	4.66627	5.49044	4.98713	5.60395	4.41793	5.17899	5.52327	6.44855	5.64574	5.76768	5.37613	4.8936	5.13997	8.23786	4.41252	4.58827	6.66084	5.72982	5.92917	5.53338	4.36423	6.25264	6.31234	6.16915	5.00157	7.03144	7.53227	6.33992	5.34652	6.14778	6.31186	7.9585	5.42472	5.37497	7.02808	6.4075	6.62747	6.60028	6.37787	6.43882	5.24354	5.8648	7.0577	5.94558
ANGPTL5	0	0	0	0.0480534	0	0	0	0	0	0	0	0	0	0	0	0	0	0	0	0	0.0236637	0	0.0195667	0.0191202	0	0.025376	0	0	0	0	0.0265391	0	0	0	0	0	0.023093	0	0	0	0	0	0.05899	0.0324489	0.0262782	0.0303716	0	0	0.00694793
ANGPTL7	0.274367	0.195273	0.334631	0.129088	0.116765	0.108348	0.0761819	0.0966497	0.344059	0.0554198	0.293203	0.0373578	0.196085	0.0814263	0.506075	0.0758528	0.186198	0.0770146	0.0697418	0.0395044	0.20342	0.21083	0.21726	0.21915	0.32526	0.0727131	0.0952742	0.279856	0.111542	0.158209	0.0665402	0.231567	0.0866765	0.309916	0.0598852	0.415591	0.0578998	0.170454	0.145347	0.075193	0.0829497	0.225267	0.0950803	0.255695	0.0847106	0.217569	0.115037	0.158235	0.167508
ANGPTRL1	0.152694	0.198452	0.205836	0.134104	0.037907	0.0324688	0.037098	0.0941303	0.28722	0.0359834	0.222102	0.0727678	0.464979	0.0634429	0.323202	0.0227309	0.213346	0.0375035	0.0776271	0.0769491	0.264156	0.0342223	0.0546054	0.0533593	0.335415	0.0708176	0.185581	0.25439	0.0724229	0.0973165	0.111095	0.382718	0.0306971	0.13415	0.0583241	0.280217	0.225562	0.249015	0.0596033	0.024411	0.107717	0.267089	0.288094	0.181112	0.110003	0.211897	0.0320108	0.181306	0.148914
ANGPTRL2	0.107368	0.139543	0.0964901	0.165018	0.106618	0.114153	0.130429	0.0882511	0.291721	0.101208	0.111552	0	0.116769	0.0892207	0.159083	0.0479502	0.150016	0.0527417	0.109168	0.0541073	0.255397	0.0721909	0.0767924	0	0.314466	0.0497959	0.0521971	0.178876	0.0254623	0.0456192	0.0260392	0.249889	0.172679	0.141493	0.0615165	0.328394	0.0679737	0.252918	0.0838209	0.102988	0.151483	0.0536588	0.115757	0.222863	0	0.148997	0.15756	0.10199	0.11963
ANK1	9.35038	14.4652	10.7554	10.8704	11.7453	13.2433	11.3838	11.5794	13.9613	12.5466	12.0153	14.2375	12.0586	11.2975	9.6632	10.4813	13.4758	11.3148	10.4874	13.9533	12.8402	10.1343	11.0917	11.8022	10.8542	14.7405	10.573	10.7322	9.49911	14.2353	9.30201	10.9683	10.1366	9.74028	9.57029	10.7928	10.0061	9.87652	8.87783	10.0163	9.79912	10.4288	9.50541	10.1008	9.82791	9.56924	9.78802	10.8465	11.1363
ANK2	53.6255	96.1569	56.8023	54.9193	53.9033	90.8495	53.4888	54.6069	68.1177	82.5708	65.3595	58.9748	58.9707	53.1765	55.8591	58.6125	83.9912	59.651	51.8745	83.8133	86.6149	48.63	56.218	56.897	58.9175	87.2516	51.7172	53.302	53.9329	79.6133	40.39	52.1571	51.4728	56.3347	51.3182	55.7425	44.0516	53.5838	55.5726	57.9685	51.8875	52.1702	50.3643	48.5305	51.2972	53.5563	53.2932	56.0856	59.6707
ANK3	12.6808	24.8397	13.424	13.3534	12.4377	23.4533	12.7747	12.8043	17.0348	20.6058	17.3071	13.9626	14.3186	12.057	12.8797	13.5574	23.6285	14.3846	12.6877	21.669	23.1398	11.7565	14.3159	14.5131	13.593	21.8262	11.8302	13.2327	13.0747	21.3752	10.1049	12.3092	12.1953	13.0868	11.9025	12.9342	11.1573	12.2855	12.2952	13.7152	11.4516	12.2704	11.6079	11.3091	11.7321	13.0096	12.5693	13.8983	14.549
ANKDD1A	2.4316	3.39301	2.65533	2.42113	2.24616	2.70552	1.84101	2.6029	2.49376	3.59805	2.84362	2.76226	2.10331	2.02061	2.75298	2.35709	3.28685	2.65281	2.48674	2.25129	3.10603	2.8643	3.06373	2.7962	2.84321	3.97333	2.36425	2.28798	2.05182	2.5108	1.64573	2.2779	1.89852	3.46526	1.98718	2.46755	1.9929	2.41823	2.05284	2.92004	2.28713	2.2185	2.16434	2.36433	2.29494	3.45286	2.07461	2.84695	2.55411
ANKDD1B	0.0581965	0.108051	0.0821863	0.116826	0.165115	0.134356	0.0565567	0.123003	0.0903548	0.125389	0.110563	0.0713162	0.0723338	0.0967202	0.0844677	0.0742581	0.1301	0.0898464	0.152157	0.134069	0.11506	0.0819856	0.130817	0.075537	0.113633	0.115675	0.0889186	0.0712327	0.086751	0.105972	0.0645209	0.0714444	0.0935969	0.0730409	0.101619	0.101714	0.0982498	0.090388	0.123319	0.14886	0.101658	0.182817	0.143414	0.0986106	0.0798583	0.147676	0.104574	0.11846	0.104276
ANKEF1	2.91762	4.99271	2.19594	3.25105	3.67588	3.86199	2.7468	2.45809	3.96361	4.10815	4.03164	2.46799	2.90337	2.96999	2.54743	2.682	4.4638	2.70517	2.74404	4.02498	4.25873	2.33771	2.15197	2.49794	3.3469	4.33009	2.44674	2.34358	2.80225	4.86565	3.0957	2.59866	2.75677	3.02787	2.86966	2.43916	2.33968	2.51121	2.91837	3.10179	2.60706	2.73398	2.77205	2.72523	3.24042	2.55077	2.92062	2.73682	3.06333
ANKFN1	0.996881	2.08434	1.22816	0.970052	1.213	2.07796	1.11434	1.18484	1.50638	2.09996	1.47433	1.21333	1.26232	1.11619	1.11348	1.15377	1.80482	1.11732	0.966008	1.92929	2.24275	0.99859	1.2151	1.13177	1.13773	1.99262	1.1968	1.0827	1.24754	2.07604	1.13505	0.935096	1.24197	1.24176	1.13339	1.02685	0.896798	1.14996	1.22401	1.06845	1.07852	1.01512	1.19083	0.993669	1.03398	1.27298	1.16561	1.07587	1.28809
ANKFN1L	8.36789	6.47765	8.4313	7.33839	8.22454	6.49914	8.50607	8.17827	7.52665	6.01085	8.41729	7.87662	7.77468	8.67924	7.60192	7.98333	6.79314	8.29302	8.18524	5.98989	6.89995	8.35596	8.77644	8.30296	8.99236	7.08196	7.69071	7.73948	6.57619	6.22325	7.42435	7.94327	8.59053	7.41602	7.85299	7.63208	8.9918	6.83539	6.70437	6.97197	8.11775	7.79008	7.06592	7.61418	7.10494	8.04216	7.23209	7.82687	7.64482
ANKFY1	8.35875	16.8968	9.38495	9.22276	8.56814	16.0167	8.44193	9.00289	12.4224	14.2128	12.7019	10.3076	9.8721	9.09575	9.2921	9.87653	16.5195	8.91367	8.8916	15.4244	15.5635	8.03581	9.66342	9.32576	9.41982	15.8041	8.70825	9.16472	8.22637	15.7666	6.48275	8.23518	8.31563	9.1683	8.50105	8.32137	6.62519	9.38612	8.67042	8.95215	8.54757	8.81372	8.1319	8.70427	8.14802	8.859	8.90983	10.0168	10.1227
ANKH	13.2203	26.5669	14.0277	12.9903	15.4027	24.9386	14.5015	13.6906	11.7635	23.5664	13.9803	15.969	12.8974	15.8805	13.2988	14.283	21.1783	13.567	14.1407	21.438	23.1255	16.2524	14.6982	14.5686	13.4819	25.0417	14.8268	14.4861	13.9998	23.275	14.1582	15.5603	13.8151	14.5759	14.9992	13.3717	14.3914	12.7604	15.2515	12.7648	15.482	13.3122	15.1001	13.8177	12.9503	12.3882	14.9003	14.019	15.7224
ANKHD1	6.16029	10.5777	6.26759	6.64241	6.86296	10.116	6.38001	6.67488	8.25885	9.76993	7.58698	7.33721	6.7212	6.37456	6.33497	6.63493	9.18774	6.47183	6.56989	9.0731	10.1437	6.49012	6.63794	7.03015	5.9703	9.94758	6.54054	6.48961	6.04413	9.6558	6.68269	6.5046	6.34951	6.28914	6.28619	6.89856	6.67274	6.2119	5.92909	6.58473	6.50482	6.57987	6.54468	6.45877	6.76816	6.27492	6.73812	6.67179	7.12298
ANKIB1	1.90662	7.22829	2.32798	2.14788	2.01314	7.15734	1.99363	2.71771	5.9857	6.83252	5.66359	3.21275	3.08672	2.17934	2.34307	2.72094	6.39349	3.18515	2.11854	6.7785	7.08389	1.44964	2.86542	3.12614	2.44261	7.35023	1.97896	1.90701	1.57205	7.04135	1.20185	1.85507	1.82432	2.2829	1.79455	2.32278	1.49398	1.88339	1.8339	2.16581	1.95224	1.62429	1.41377	1.59352	1.75414	2.29531	2.09802	1.78819	3.08309
ANKK1	0.0624617	0.0811794	0.0140334	0.0548571	0.0620256	0.106255	0.0910527	0.141186	0.0522183	0.0883171	0.103833	0.0595334	0.0407585	0.116785	0.039663	0.046492	0.104727	0.0767067	0.0635089	0.125908	0.0270142	0.0979938	0.0223371	0.109137	0.0609805	0.0869068	0.10628	0.0594638	0.074064	0.0928869	0.0454451	0.0782781	0.100457	0.0685949	0.0596458	0.089154	0.0263626	0.0792269	0.0243816	0.0599139	0.0587506	0.140473	0.134685	0.166695	0.0749972	0.138687	0.0261889	0.074166	0.0773889
ANKLE1	3.00892	2.4546	3.35242	3.41528	3.09275	2.3198	3.57395	3.06617	2.44192	2.4548	2.0768	2.784	2.78631	2.92439	3.02428	2.90234	1.84882	3.02525	3.75712	2.4474	2.1765	3.48621	3.48608	3.64019	2.80014	2.13813	3.33619	3.46756	3.30494	2.10832	4.30157	3.32665	3.53744	2.59712	3.84447	3.8032	3.59447	3.34146	3.66778	3.0831	3.24391	3.28891	4.36331	3.77762	3.4987	3.51625	3.54127	3.04205	3.12648
ANKLE2	2.46632	3.90287	2.26263	2.57219	2.23651	3.51082	2.26368	2.2454	3.35768	3.68097	3.58029	2.83227	2.4662	2.3697	2.30566	2.54966	3.80972	2.81846	2.2987	3.67687	3.89629	1.83486	2.74397	2.2983	2.4162	3.64602	2.33973	2.39687	1.99025	3.755	1.91903	2.2568	2.14856	2.17432	1.89719	2.29098	2.47223	2.29037	2.13268	2.22334	2.36006	2.31109	2.40975	2.27526	2.33613	2.30073	2.3195	2.44853	2.60605
ANKMY1	2.17802	3.25083	2.42884	2.10833	2.25754	3.55632	2.17846	2.01237	2.605	3.19199	2.52387	1.86378	2.33761	2.41759	2.11326	2.25306	3.05649	2.29598	2.13372	2.8842	3.31411	2.23763	1.98986	1.84445	2.01773	4.23226	2.39593	1.96754	1.8097	2.85054	1.97408	1.62804	2.1989	2.30459	1.71244	2.17841	1.90562	1.78605	2.09752	2.43992	2.03366	1.98631	2.36535	1.92339	2.42806	2.45329	2.06637	1.72158	2.32314
ANKMY2	19.8305	21.0565	20.0596	20.4818	19.7857	21.9383	18.9783	17.9591	19.7174	22.7301	19.133	18.0016	19.88	18.517	20.3841	19.0213	22.904	19.7419	17.0934	19.6635	20.5967	17.8793	21.8349	20.0048	20.2628	19.0418	17.0797	18.4116	20.082	17.3484	14.8261	19.1194	18.4197	23.8704	17.1959	20.6371	16.7712	22.1684	19.7679	21.863	19.6106	19.6325	17.7386	16.9862	16.1303	20.151	18.3853	23.0848	19.4954
ANKRA2	18.7734	17.1014	18.3533	16.7997	17.8361	16.9389	16.8145	16.4317	16.3945	17.8159	17.4385	17.4338	16.731	16.549	17.9138	17.8106	18.262	17.5217	17.4889	16.2366	16.5239	17.9901	16.3667	19.1847	18.353	15.6723	18.4261	17.4859	18.4101	17.2897	18.2857	17.877	18.4219	17.0729	18.586	17.6916	16.6608	18.5166	18.0429	18.5916	18.3261	17.9785	19.8847	19.8299	18.7639	18.307	18.104	19.568	17.7678
ANKRD1	0.312133	0.35585	0.28051	0.21642	0.358894	0.307406	0.542817	0.513116	0.315881	0.588451	0.218474	0.501053	0.31445	0.450496	0.194727	0.46955	0.514158	0.435772	0.300663	0.380825	0.24157	0.456557	0.328994	0.436303	0.32077	0.548577	0.495165	0.437908	0.576596	0.488604	0.462165	0.376465	0.369896	0.505152	0.476898	0.388574	0.332815	0.5001	0.538658	0.357181	0.479012	0.295566	0.531351	0.448167	0.583861	0.383	0.537261	0.405733	0.414053
ANKRD10	21.0304	21.3284	19.724	21.8388	21.6453	22.8382	20.292	21.1927	22.0292	23.8169	21.7494	19.2496	20.0532	20.2198	19.7401	22.5033	23.7867	21.3985	20.4334	21.6837	19.6335	19.3021	18.9062	20.2115	22.9251	22.3072	19.9452	19.6876	23.3191	22.3494	21.3721	19.4913	20.3045	19.6045	21.213	20.4175	21.9615	18.8572	22.4464	21.2763	21.0515	20.3704	19.6888	19.5242	21.1299	21.4404	21.8867	21.7354	21.019
ANKRD11	14.6873	21.1083	14.7715	14.3427	14.9379	20.0917	15.6373	16.2004	19.6274	21.0841	17.1292	17.0129	15.3837	15.4518	14.4413	14.292	19.8283	16.0207	14.3423	20.8775	20.7235	14.1839	15.7124	15.5252	14.4423	20.743	15.1871	15.2681	13.6315	22.5154	13.9217	14.5207	14.3538	13.6805	13.4745	15.5425	16.1059	12.5579	13.3272	13.2769	13.887	12.9799	12.2337	14.2399	12.6722	13.5204	15.3308	15.1888	15.7503
ANKRD12	3.98673	5.76272	3.71036	3.92061	3.79874	5.07544	3.93709	4.10407	4.38458	5.63699	4.46648	3.6707	4.01307	3.49515	3.83421	3.67616	5.92723	4.03083	4.09948	5.58511	6.52862	3.67817	3.71422	4.23812	3.96776	5.66665	3.8324	3.58657	3.40241	5.89852	2.96632	3.4186	3.6261	3.91628	4.11993	3.9041	3.32716	4.40453	4.03906	3.89011	3.36152	3.5206	3.48449	3.7799	3.81087	4.00343	4.21405	3.76863	4.14968
ANKRD13A	6.90243	14.8339	8.9119	9.21224	7.97665	16.3181	8.12863	9.26581	12.0323	10.9671	11.111	10.6583	10.4112	8.90424	9.13609	10.1766	12.988	11.697	7.89159	13.7618	12.4885	7.22831	9.63646	9.91161	8.0041	14.3847	7.53184	8.60848	8.04875	14.8302	5.58486	7.09072	7.68353	8.69901	7.27628	8.44466	7.0096	7.4716	7.22408	9.03022	8.406	7.63731	6.36937	7.02513	7.22368	8.43256	7.73431	8.47498	9.34949
ANKRD13B	28.3835	15.4279	28.1097	24.795	24.991	14.0505	24.4209	25.4917	21.261	14.8758	21.0752	19.9109	21.6987	22.2968	26.0499	25.059	19.0146	19.7428	30.0715	15.0665	16.8258	29.5508	25.5247	22.2311	26.0848	17.3588	25.2976	28.8046	26.8349	18.2826	35.593	29.1883	26.8112	24.5208	30.9924	26.2369	34.9963	23.7818	29.0427	25.931	28.9041	25.8358	30.4381	28.2346	27.3548	24.9565	29.228	26.746	24.7371
ANKRD13C	9.98332	14.1729	10.5129	10.0452	10.7071	13.8825	10.0685	11.3715	13.4649	13.7773	13.0662	11.9198	11.498	10.2133	10.4288	11.3013	13.0758	11.2987	10.2694	14.0253	14.25	9.52142	10.9031	11.2504	10.3075	14.0236	10.0734	10.2136	10.177	14.2893	9.22313	10.0039	10.1	10.3326	9.44409	10.4419	10.155	9.9169	9.37786	10.1559	9.68572	9.83506	9.59219	10.0417	9.90858	10.8441	10.585	10.3019	11.0424
ANKRD13D	89.9845	56.0399	80.6833	81.3959	86.935	59.0946	87.7235	79.8064	71.5155	65.8301	71.1023	75.2714	75.5665	80.9604	82.9448	72.7015	59.0696	71.0821	96.608	57.6862	60.2745	90.4263	78.3839	69.9582	79.1056	63.9694	95.0785	91.2365	94.2946	62.377	122.848	90.6315	93.557	84.6933	97.3096	81.3063	128.149	85.74	92.4709	80.0116	82.6103	86.1711	101.996	88.4051	91.3902	79.8108	85.4222	63.876	81.7397
ANKRD16	1.07456	1.27553	1.13951	1.21741	2.08075	2.13869	1.7335	2.01377	1.25767	2.00555	0.9378	2.65262	1.24344	1.65193	1.11904	1.51006	1.21312	1.94248	0.983314	1.77617	1.52433	1.07893	1.85221	1.24668	1.05956	2.05326	1.7866	1.07413	1.5086	2.14585	2.07441	1.30048	1.37392	1.33112	1.5679	1.1306	2.15879	1.16048	2.18112	1.74536	1.61714	1.03109	1.21644	1.70788	1.70308	1.02593	1.80216	1.02073	1.53012
ANKRD17	2.94171	7.12429	3.24569	3.12861	3.19037	6.85454	3.26598	3.54495	4.97475	6.82356	4.69089	4.0765	3.63738	3.23016	3.3082	3.48734	6.58882	3.71989	3.05025	6.81046	6.90103	3.18555	3.51091	3.57642	3.27222	6.90994	3.18481	3.13111	3.09017	6.9872	2.92762	3.19604	3.12585	3.25762	2.90793	3.22529	2.77062	2.99282	2.95246	3.31241	3.10831	3.06573	2.87445	2.96036	3.03226	3.41505	3.2089	3.26894	3.8968
ANKRD2	1.01979	0.883595	1.52746	1.04491	1.06893	0.505979	0.908472	0.698516	0.805189	0.480643	0.800537	0.512992	0.591513	0.776809	0.959358	0.607249	0.538283	0.445286	1.1233	0.314061	0.882105	1.19359	0.850947	1.1285	1.16155	0.446691	1.10172	1.29446	1.23609	0.529584	1.2641	1.66346	1.20732	0.671957	0.800695	1.36317	1.17169	1.29351	0.641336	1.26803	0.932559	1.64223	0.977313	1.37759	0.870725	1.82402	0.97393	1.04943	0.967316
ANKRD22	0.306311	0.293338	0.231812	0.325653	0.352199	0.219398	0.36035	0.490293	0.269555	0.27354	0.227798	0.322682	0.434824	0.308125	0.423137	0.297594	0.558628	0.190064	0.163919	0.292477	0.306788	0.303511	0.265204	0.18028	0.267568	0.328988	0.376202	0.322305	0.305859	0.232895	0.297149	0.404078	0.337067	0.26911	0.381791	0.276132	0.340215	0.2337	0.339821	0.381446	0.288111	0.306167	0.191194	0.229464	0.263256	0.304264	0.297417	0.290966	0.305472
ANKRD24	3.36443	2.63645	3.69053	3.45453	3.5129	2.60914	3.61824	3.43641	3.11257	2.42519	3.07402	3.28923	3.60521	3.91614	3.6654	3.33653	2.10154	4.02235	4.09998	1.98222	2.36452	4.01419	3.31755	3.1381	3.55032	2.68477	3.58394	3.50912	3.1915	2.71185	5.39967	3.6406	4.29696	3.9882	4.06319	3.1073	5.19969	3.81921	4.03642	3.52777	4.24653	3.42467	4.33411	3.34505	4.02776	3.37808	4.15931	2.99615	3.5002
ANKRD26	4.6325	9.16631	4.7243	4.89369	5.31468	8.63405	4.28236	4.8928	6.43311	8.6998	6.91493	4.89709	5.10149	4.43756	4.59684	5.18764	9.97059	4.87835	4.18412	8.66077	10.0304	3.69985	5.09539	5.02068	5.12063	8.62706	4.85689	3.84402	4.50157	8.93939	3.42093	4.01159	5.00201	3.83479	4.82456	3.96753	4.32703	4.12918	4.47076	5.02346	4.31811	3.5723	4.17381	3.71012	4.7982	4.25164	4.40822	4.05021	5.34444
ANKRD27	2.21915	3.28101	2.53348	2.45888	2.49833	3.50617	2.32589	2.65651	3.03091	3.55125	2.85254	2.74841	2.57622	2.47663	2.26666	2.65052	3.63422	2.59849	2.37442	3.49801	3.42613	2.20343	2.50075	2.6601	2.63888	3.40478	2.22668	2.30916	2.3927	3.40426	1.93374	2.06502	2.31884	2.41438	2.22259	2.4519	2.01481	2.43605	2.32674	2.54528	2.43923	2.12783	2.17694	2.39495	2.42904	2.70715	2.50463	2.48178	2.60199
ANKRD28	10.2556	16.1703	9.75244	10.6304	9.80339	15.7652	9.88389	10.194	14.4202	17.1344	14.0607	10.952	11.4649	9.85294	9.65667	10.1037	17.1285	10.8455	9.73471	16.0113	16.423	8.61374	11.5449	10.0848	10.4781	14.9488	9.3587	9.52012	9.93858	14.911	7.99051	9.14988	9.34297	10.3946	9.09701	9.34431	8.97337	8.87184	10.1344	9.62486	10.0229	9.2036	8.54068	8.04218	8.78742	9.98602	10.5499	9.64479	10.9863
ANKRD29	1.73136	3.55977	1.74098	2.18634	1.85868	2.58704	1.93724	2.06156	2.69926	2.5936	2.48919	2.08727	2.19034	2.022	2.11563	2.12322	2.29094	2.26184	1.827	2.76373	2.44473	1.94649	1.87421	1.92955	2.50348	3.03832	1.56512	2.3343	1.86431	3.06182	1.69774	1.73582	1.79114	2.05553	1.9232	2.16782	2.10137	1.87218	1.96538	1.8732	2.04222	1.47798	1.68503	2.10909	2.04063	2.26499	2.25233	1.74242	2.13515
ANKRD31	0.177068	0.607373	0.255041	0.249242	0.132476	0.451819	0.186222	0.199371	0.395422	0.379546	0.274188	0.228875	0.141395	0.167296	0.186883	0.155989	0.685945	0.116768	0.101116	0.327591	0.690272	0.163089	0.249817	0.240726	0.227334	0.373485	0.174522	0.196279	0.172568	0.540033	0.0988276	0.165017	0.169696	0.242935	0.127856	0.187944	0.0737096	0.210969	0.176107	0.161314	0.182518	0.111525	0.11245	0.178375	0.125815	0.0915563	0.16272	0.103684	0.231891
ANKRD33	0.0135278	0.0468842	0.0972577	0.0594039	0.0671665	0.0690368	0.0394398	0.0444766	0.113093	0.0765098	0.0337318	0.0386807	0.0823886	0.112413	0.125988	0.112774	0	0.0664516	0.110036	0.0409033	0.0117013	0.0727652	0.00967541	0.0567277	0.0660348	0.025096	0.0657654	0.103028	0.141157	0.0114955	0.0918621	0.164688	0.0761481	0.0237697	0.0723402	0.0551677	0.0228382	0.166685	0.0739267	0.0865064	0.0763441	0.0405642	0.102093	0.0160454	0.0909589	0.0600729	0.068063	0.0771006	0.068308
ANKRD33B	0.672222	0.739254	0.662204	0.442785	0.551994	0.494795	0.515087	0.658789	0.367449	0.609283	0.709162	0.554458	0.596112	0.580087	0.53631	0.585028	0.577991	0.546118	0.630915	0.521171	0.424913	0.509927	0.656464	0.786043	0.49221	0.695482	0.678741	0.566116	0.55183	0.538279	0.652116	0.666546	0.582146	0.601939	0.553035	0.695892	0.698384	0.534078	0.534888	0.686135	0.547167	0.723591	0.501748	0.582663	0.422191	0.559714	0.542017	0.368393	0.581331
ANKRD34B	0.826842	0.754119	1.52525	1.52115	0.924782	0.592233	0.769711	0.708238	0.643948	0.709667	1.32024	0.692679	0.757254	0.755798	1.41485	0.717799	0.739375	0.637036	1.49557	0.912311	0.997522	1.55274	1.33838	1.3048	1.61872	0.710444	0.774321	1.31331	0.879289	0.650855	0.835884	0.763525	0.87487	1.38021	0.907585	1.18551	1.03959	0.763317	0.879926	0.801463	0.888233	1.42672	1.04628	1.36269	0.735703	1.28512	0.853922	1.31868	0.998093
ANKRD34C	12.9456	8.59186	11.5203	11.3866	10.911	7.05898	11.142	10.2083	9.25909	9.00757	9.90997	9.07068	10.0344	9.56768	11.4719	8.94411	8.38381	8.97657	11.5681	7.40254	9.47892	12.2519	11.0844	10.1507	11.545	8.77337	11.3842	12.4448	10.6355	7.39184	13.2861	11.7122	10.9585	12.2292	11.3556	11.2182	16.0174	10.6115	11.6274	9.10685	9.14382	11.4012	11.8043	12.1661	10.1145	11.3008	9.69579	9.88213	10.5444
ANKRD39	11.7781	6.57797	6.82275	7.9139	13.4573	8.50923	12.7564	8.39799	13.2276	12.6406	8.43327	11.2936	12.1612	10.7307	8.77064	7.43591	9.51702	10.2469	13.8513	10.6553	7.30335	8.20548	7.05384	4.61178	10.529	13.5576	18.6955	11.9558	16.3552	10.4911	17.8959	4.36973	13.4652	6.91924	13.2797	10.3588	21.1421	13.8852	13.0171	8.52997	12.8802	8.86489	14.6873	14.3909	15.6072	11.0278	12.4946	1.95455	11.0147
ANKRD40	5.13637	4.66716	5.10536	5.5063	5.67048	3.9682	5.87842	5.14121	4.55241	4.35612	4.51387	4.75529	4.55852	5.17323	5.75683	5.01281	3.8659	4.98838	5.65644	4.27203	4.06096	4.90818	4.85261	4.92702	5.11514	4.20465	5.52356	5.43627	4.99801	4.45229	6.75311	5.24866	6.166	5.39181	5.5541	5.26968	6.09982	6.00565	5.58399	5.5433	5.24648	5.3399	5.17276	5.72571	5.71128	5.27747	5.75109	4.97693	5.16316
ANKRD40L	6.18354	4.99531	6.34349	7.26731	7.96777	8.35711	6.66589	7.7111	6.70794	8.55209	7.99552	10.5975	8.20711	6.94565	6.53741	7.91202	6.76073	7.99674	6.87602	7.88602	5.28186	5.92998	7.83279	6.36787	8.46171	6.98309	7.97673	6.57282	9.40588	6.14585	5.96738	6.41879	6.63858	6.33704	8.12535	8.47569	8.04403	6.34735	7.82633	8.34045	6.6695	6.85593	9.17104	6.76958	8.10902	8.06492	6.62051	6.39331	7.30416
ANKRD42	0.0666048	0.100991	0.104749	0.0877437	0.0661397	0.155791	0.258913	0.218983	0.139205	0.18835	0.207601	0.206317	0.086924	0.30441	0.183273	0.148727	0.241959	0.196307	0.101582	0.26852	0.100821	0.149277	0.0833656	0.151289	0.195076	0.169897	0.27523	0.047556	0.110567	0.155647	0.161532	0.155016	0.06695	0.0877737	0.152645	0.12223	0.140556	0.193102	0.116995	0.127776	0.125295	0.133147	0.125666	0.0790006	0.175938	0.129401	0.0837781	0.0632683	0.146081
ANKRD44	9.96769	14.4383	9.62712	9.70606	10.5518	15.6723	10.7466	11.4942	11.5462	16.742	11.1976	11.3891	10.0088	11.0126	10.2352	10.6433	13.6167	10.4591	8.86372	14.3825	14.4139	9.79438	9.76869	10.7913	9.79623	14.4207	9.3748	10.3312	10.3447	14.5503	7.80531	8.41429	9.22929	10.1242	10.2816	10.6789	8.18942	10.2128	9.98793	11.0132	10.6138	9.35818	9.707	9.56706	9.74056	10.4237	9.98113	9.58838	10.8501
ANKRD46	36.4267	35.9939	35.2543	33.4369	33.5354	33.5603	32.4556	33.2349	33.5173	37.0548	31.8477	30.3868	33.3371	32.2057	33.2825	33.9718	36.0732	34.3789	33.0289	34.2674	36.2855	33.2988	33.8949	33.6338	35.4515	35.3147	33.0259	32.8793	34.1989	33.0725	28.8892	34.5675	32.7902	34.7937	32.731	34.3078	31.8762	35.5415	36.5266	34.1178	32.822	33.218	31.4746	31.8249	31.7505	35.8644	31.2563	38.1921	33.7677
ANKRD49	10.9523	8.13388	9.72785	9.50667	10.305	7.16996	8.90592	8.34606	7.82143	8.06648	7.56391	9.0997	9.11226	8.96843	10.2191	9.62086	7.49516	7.90531	9.02557	8.17436	7.623	9.56098	9.2036	8.65882	10.8796	6.81217	10.2142	9.48424	10.2379	7.59748	10.0981	10.2899	9.88564	9.65018	9.78159	8.85477	9.46066	9.83601	9.99611	11.4346	9.25035	9.73431	10.8785	10.2258	9.41605	8.72041	10.9245	10.3733	9.27506
ANKRD50	3.91937	8.1568	4.37859	4.00008	4.2894	8.43947	4.32132	4.26055	6.04872	6.83812	5.43826	4.28658	4.4546	4.50795	4.3295	4.73197	7.54062	4.76173	3.94632	7.15146	7.51115	3.95218	4.84773	4.9946	4.1179	7.6481	4.13815	3.93686	4.05536	7.0228	3.3338	4.01225	3.84645	4.52047	4.08115	4.33138	3.56044	4.02405	4.39382	4.41146	4.81575	3.96197	4.04755	3.50355	3.94171	4.47108	3.62753	4.60401	4.82322
ANKRD52	0.961534	12.4079	2.13149	0.82195	1.51498	11.5915	2.08069	3.65661	7.75981	10.9973	4.92309	6.09748	4.31675	2.32247	1.16144	2.49635	11.149	4.10611	0.782123	11.5777	11.4	0.80454	2.70501	3.03753	1.81488	12.8314	1.02216	1.07405	0.474298	13.7379	0.149244	0.817112	1.02064	0.856021	0.587638	1.41165	0.454525	0.483201	0.540474	1.08218	0.95264	0.858567	0.276444	0.577846	0.640365	1.19557	1.39759	1.32743	3.4664
ANKRD54	20.9143	15.0287	21.0427	20.7439	21.4681	16.9187	20.7669	17.4895	17.9406	17.6787	18.5171	21.9489	18.8689	20.1752	20.0363	18.0578	16.8978	18.8052	21.2418	17.9861	16.7534	19.8093	20.2427	19.7172	19.7303	16.6583	22.0149	21.3605	20.8313	17.5599	23.8834	21.2774	20.913	21.5099	21.6039	21.879	21.991	21.4694	18.049	20.5409	20.8263	21.0863	21.2495	21.5171	20.6134	20.6948	21.8652	20.536	19.9731
ANKRD55	0.229859	0.441616	0.33231	0.280869	0.238178	0.374016	0.310793	0.365544	0.2966	0.348558	0.282426	0.28576	0.30433	0.35295	0.262305	0.318377	0.346296	0.299463	0.299762	0.402907	0.337137	0.327019	0.285915	0.324792	0.307342	0.468138	0.262361	0.32824	0.322327	0.356686	0.295696	0.307745	0.4179	0.355596	0.255761	0.317898	0.316352	0.427373	0.319886	0.278	0.239702	0.24973	0.307081	0.361542	0.292789	0.355039	0.331028	0.32277	0.321766
ANKRD6	2.12077	2.52551	1.89687	1.90671	2.12592	2.27403	2.16846	1.81752	1.83179	1.75276	1.87969	2.30874	1.91513	1.92101	1.68495	2.11869	2.04472	2.30078	2.00303	2.11723	1.91267	1.63994	2.01285	2.13551	1.97235	2.06972	1.98385	2.04769	1.86875	2.40005	2.12559	1.66989	1.64883	1.81022	1.81208	1.95109	2.26531	1.559	1.68705	1.96677	1.85296	1.91885	1.93971	2.19358	1.76678	2.26516	1.99753	2.28186	1.98896
ANKRD60	0.0883043	0.0655807	0.0226737	0.110791	0.112741	0.0429188	0.0245189	0.114057	0.0738229	0.083238	0.104852	0.132258	0.076829	0.104827	0.0854446	0.120187	0.112804	0.0371804	0.166743	0.0508575	0.0654701	0.0565458	0.0992476	0.105799	0.110842	0.0585063	0.073593	0.0720566	0.071799	0.0643188	0.061188	0.0271015	0.162308	0.0443314	0.12528	0.061734	0.0958366	0.0914334	0.157573	0.0564682	0.0711924	0.0756539	0.136006	0.0748133	0.0363518	0.154053	0.137519	0.0718979	0.0864489
ANKRD61	0.170057	0.712168	0.229242	0.323598	0.337739	0.458037	0.358075	0.605706	0.450201	0.774785	0.683178	0.540282	0.246596	0.471047	0.263965	0.438804	0.887061	0.445526	0.316998	0.714158	0.907095	0.254091	0.445974	0.475415	0.470402	0.999023	0.358252	0.458702	0.376404	0.626209	0.302446	0.466831	0.433044	0.423312	0.389737	0.254288	0.406722	0.308145	0.420411	0.543734	0.47986	0.254966	0.213902	0.0672355	0.435597	0.346122	0.237672	0.646153	0.446437
ANKRD66	4.4175	3.74309	2.83151	3.36619	4.03185	3.26004	3.21978	2.40284	3.20427	2.96995	3.13176	3.56027	3.81518	3.10403	3.63013	2.51441	3.95746	2.90395	4.06222	3.2083	3.11866	3.34875	3.57768	2.67878	3.96392	3.1033	4.45306	3.40149	4.591	2.8154	6.04994	3.07044	3.63068	3.05344	3.74689	3.47055	5.67562	4.02582	3.24583	2.97027	3.14683	3.44144	5.07785	3.66005	4.11844	3.20937	3.26853	2.06725	3.52742
ANKRD9	7.43455	5.01015	8.13232	7.6836	7.64364	5.71671	7.15209	6.14169	7.62789	6.54788	6.52271	5.18924	8.13451	6.73959	8.58349	5.7685	5.58204	7.19338	9.50625	5.26035	6.39828	7.87683	7.06298	6.27198	8.248	5.39845	9.45563	8.86501	8.54838	6.0305	10.5997	8.12053	8.51478	6.23475	9.43715	7.87066	12.0759	6.50441	7.29905	7.46744	7.87576	8.89475	8.58221	7.972	7.28554	6.21109	7.43079	4.20874	7.3815
ANKRD9L	3.50112	5.61949	3.79116	3.40252	3.61916	4.46686	3.70925	3.98639	4.39043	4.57166	4.17424	4.23961	3.44563	3.62478	3.52311	3.77654	4.29837	3.89077	3.589	4.07828	5.21284	3.19018	3.63299	3.57014	3.95042	5.08428	3.73898	3.44236	4.00173	4.77976	3.17369	4.00747	3.11541	3.4541	3.37616	3.6046	3.22184	3.59844	3.56223	2.82612	3.23912	3.75763	3.83657	3.23367	3.36301	3.95059	2.81557	3.81642	3.79697
ANKS1A	5.58008	15.9969	6.38863	6.10911	5.91558	14.9147	5.81904	7.4348	12.4186	16.9134	11.2668	9.2624	7.77675	5.49656	6.04039	6.80627	15.5276	7.72505	5.49228	15.2646	14.9561	5.24462	7.1328	7.12674	6.06466	15.1307	5.38588	5.87501	5.02739	15.7324	3.99932	5.30614	5.67558	5.90077	4.8195	6.41744	4.52529	4.18482	4.96499	5.3378	5.18623	5.29731	4.0272	4.63603	4.86557	6.25711	5.75181	5.53774	7.67743
ANKS1B	21.3413	26.7355	21.5375	18.9315	21.4217	26.4558	22.0713	23.0969	22.1396	33.3103	24.4742	22.2206	22.4811	22.0957	21.3598	24.3789	26.9356	24.7854	17.856	28.4714	26.569	18.9769	23.3384	22.5694	23.1072	26.7769	20.2928	19.5627	20.9019	24.0891	15.6673	19.4849	20.8513	23.0344	20.8803	21.0411	19.9721	19.9723	23.0198	23.7321	21.4938	19.5413	18.0262	17.5899	19.9683	23.9033	19.9997	21.5108	22.2494
ANKS3	5.49761	6.2729	6.61069	5.66701	5.0107	5.47732	5.882	5.431	6.47328	5.99723	7.34763	7.3063	6.29898	5.55501	4.8513	5.70962	6.24603	5.5279	5.01243	5.37187	5.98324	4.90543	5.2704	6.20541	5.40504	5.86555	5.15712	5.30746	6.09645	6.93081	5.3457	5.01825	5.30298	5.805	5.02794	5.16815	5.14175	4.84524	4.99716	5.2486	4.8311	4.95326	4.57756	5.06661	5.08241	5.67351	5.63814	5.68804	5.58511
ANKS4B	1.20244	0.67629	1.23229	1.13016	0.921721	0.538288	0.861047	1.02303	0.881798	0.556786	1.05204	0.683622	0.954413	0.771318	0.89304	0.778818	0.730977	0.994811	0.900866	0.722903	1.22257	1.00233	0.875107	0.663469	0.988572	0.567462	0.964027	0.923818	0.800449	0.663276	1.20741	0.830885	0.916049	0.667207	0.773548	0.722651	1.13966	0.688055	0.922265	0.809401	1.25005	0.906681	0.682315	1.05091	1.03343	0.585494	0.990631	1.08209	0.884093
ANKS6	1.76864	2.06711	2.12918	1.67913	1.71799	2.28227	1.84732	1.50355	2.72227	3.39147	2.84393	1.69623	2.04215	1.90925	1.36216	2.05711	2.46347	1.87834	1.85992	2.33236	3.42667	2.33144	1.68664	1.652	1.67291	2.29983	2.28752	1.33756	1.53139	3.20253	2.33042	1.5625	2.16217	2.46389	1.7552	1.43805	2.05106	1.49757	1.78509	1.74759	1.6221	1.93854	1.62764	1.856	1.74121	1.91457	2.05141	2.05164	2.01206
ANKZF1	5.31382	3.74293	5.06748	4.53258	5.3906	3.34914	4.81116	4.49338	3.94701	3.40537	3.97186	5.37441	4.32393	4.71747	5.38911	4.86009	4.01672	4.39427	5.32517	3.50626	3.83582	4.79807	4.8806	4.67571	4.94521	4.20203	4.98079	5.76846	4.95003	3.89831	5.71117	5.44796	5.37979	4.58451	4.97934	5.20712	7.74477	5.08451	4.99902	4.68148	5.21385	5.52148	5.17261	5.32789	5.0124	4.41385	5.24136	4.73896	4.81937
ANLN	7.98415	11.949	10.798	9.54233	11.8649	18.9672	12.9464	12.8314	11.4732	9.25233	9.50418	11.3136	11.0562	11.6083	9.25584	15.5727	12.7938	15.1614	8.48133	14.0008	11.2623	8.31898	9.63991	10.1379	8.86319	14.0867	9.92361	8.67463	12.2663	15.0023	8.9261	8.27658	12.6074	10.1342	10.5438	7.3955	10.3497	9.41289	11.6206	12.5392	11.522	9.26395	10.763	8.03963	10.458	7.83487	9.96318	10.4269	10.9294
ANO1	0.757972	0.944902	0.535211	0.821924	0.706597	1.11835	0.616351	1.02988	0.9699	1.2467	0.887152	0.89936	0.706576	0.78411	0.720328	0.718465	0.890464	0.927034	0.699902	0.919856	0.903167	0.644846	0.641694	0.778408	0.498365	1.1407	0.706897	0.640596	0.586949	0.860995	0.735301	0.764353	0.740131	0.767844	0.644034	0.744385	0.744281	0.616652	0.627968	0.647918	0.52379	0.850385	0.416937	0.587127	0.646349	0.85007	0.557775	0.697961	0.759728
ANO10	7.4614	7.55784	7.02629	7.06511	6.77118	6.14391	6.4185	7.0719	7.15304	6.77531	7.47768	7.56528	7.74457	6.71449	6.87144	7.07192	6.30497	7.33043	7.1267	6.69264	7.74066	7.35053	6.96224	6.96971	6.66871	7.72679	6.81505	7.02397	6.31027	7.12926	6.46477	6.79203	6.40197	7.50663	6.82729	6.96893	6.64991	6.77085	7.24644	5.81391	6.9957	5.95918	6.45349	6.29524	7.05276	6.32821	6.05724	7.38153	6.896
ANO2	0.217253	0.282356	0.262356	0.214653	0.128093	0.323375	0.191338	0.184151	0.221355	0.217587	0.191861	0.213538	0.242182	0.152324	0.195436	0.194049	0.242838	0.166749	0.158768	0.369504	0.21141	0.188679	0.189375	0.189798	0.218729	0.258195	0.17823	0.148656	0.199646	0.138461	0.171238	0.194475	0.196541	0.244549	0.155594	0.10521	0.114617	0.177149	0.164306	0.173659	0.197959	0.162863	0.19763	0.185211	0.234768	0.165817	0.153714	0.13543	0.196285
ANO3	7.26619	15.5098	7.13735	6.7614	6.57121	13.8045	6.64113	6.95896	9.51863	15.5179	8.89294	6.91007	6.85346	6.33906	6.93017	7.23699	15.0352	6.54376	5.95878	12.7507	15.624	5.53503	7.38557	7.31149	7.1361	14.0114	5.71923	6.73215	6.91835	12.2114	4.06463	5.5984	5.67352	7.07245	6.39343	7.07295	4.65036	6.79481	7.07812	7.24637	7.08873	5.4741	5.58984	4.99539	5.70205	7.0344	5.95259	6.90733	7.87734
ANO4	3.50232	5.76391	3.76237	4.0695	4.13038	6.21713	4.2134	4.25406	4.51936	6.40481	4.54392	4.65529	3.80751	4.36835	3.65929	4.02981	5.11875	3.9999	3.41639	5.98791	5.97686	3.21268	3.99241	4.19485	3.94174	6.09516	4.02446	3.77276	3.99062	5.29033	3.36471	3.56567	3.77514	3.50549	4.07282	3.387	2.72193	3.80529	3.86598	4.37098	3.81035	3.52099	3.84171	3.45508	3.92377	3.82803	3.86853	3.88028	4.1975
ANO5	13.4824	26.8819	13.5733	14.5615	12.3443	26.6415	13.7654	15.0132	20.6306	26.0985	19.0439	14.9767	14.6838	13.0108	13.7796	15.4496	25.6552	15.4376	13.0067	23.9339	25.2885	11.2667	14.1143	14.2914	14.2125	25.0118	12.2116	12.9651	12.7894	25.0825	7.98761	11.5458	11.6485	13.2551	12.0898	14.2628	9.61268	13.7914	14.2283	15.2572	13.8438	12.1124	11.0749	10.8134	11.748	14.5847	13.2439	15.0101	15.5274
ANO6	1.95825	2.33699	1.7997	1.97944	1.80516	3.42549	1.74509	2.20483	2.53289	2.75144	2.42612	2.31721	1.64591	2.48696	1.59542	1.95811	3.24615	2.18524	1.51773	2.97916	2.71656	1.78868	1.71242	1.65785	1.68096	2.78976	1.35077	1.65322	1.78049	3.13976	1.67746	1.64578	1.66386	1.62305	1.6484	1.79006	1.43468	1.59074	1.93262	2.01305	2.27979	1.94256	1.44203	1.75299	1.93779	1.87047	1.74126	1.57938	2.01529
ANO8	20.6347	16.9958	20.79	20.2192	20.9897	17.1117	22.6177	21.9181	18.628	16.7662	19.588	20.825	18.1597	21.0336	21.8915	21.565	13.8108	22.2065	21.4349	15.38	14.8779	23.8933	19.3917	19.0956	21.7946	16.2394	22.3166	23.3127	21.7196	16.5383	22.0762	25.3349	21.3086	23.7096	21.5869	21.7835	26.8462	21.2402	20.7524	21.2036	21.234	21.6856	21.1181	22.6204	20.5986	21.0018	21.1317	19.9459	20.5609
ANO9	0.0103469	0	0	0.00908723	0.0102747	0.0176013	0	0	0	0	0	0	0.00900233	0	0.00876038	0	0	0	0	0.0312856	0.00894993	0	0	0	0	0	0	0.00985033	0	0.0175851	0	0	0	0	0	0	0	0	0	0	0	0	0	0.0122726	0.00993879	0	0.00867653	0	0.003409
ANOS1	1.38524	17.0298	1.43281	1.7675	0.908396	11.9601	0.99061	1.69716	11.6026	8.91865	9.64552	2.79007	2.13757	1.19455	1.08432	1.9143	13.9062	2.13127	1.14272	11.6435	12.6378	0.421764	2.16846	2.19205	1.35239	13.0674	0.787795	0.995288	0.694211	11.9047	0.380324	0.655099	0.987832	1.07924	0.738768	0.831389	0.706001	0.511488	0.673352	0.785544	0.762097	1.04498	0.535399	0.775025	0.552325	1.04459	1.35886	0.968268	3.45615
ANP32A	55.2773	51.2686	53.7882	55.411	56.8112	49.8422	53.9051	47.7629	49.9455	48.4354	54.7041	48.7928	55.6041	52.8811	55.6774	53.4594	49.4603	49.2241	54.5706	48.2756	54.621	55.1948	54.9801	53.2877	55.6945	44.7825	50.3838	55.9683	52.9527	47.783	53.1749	55.1661	52.969	57.6309	53.9398	54.3246	55.7631	55.815	54.3362	54.5375	54.4262	55.9046	51.2882	58.9439	54.4569	56.682	50.0753	56.9314	53.2731
ANP32B	20.9434	17.4232	21.7172	20.695	20.6045	20.0919	21.1267	22.7027	18.8557	18.8819	19.9728	21.8301	20.9745	24.4037	21.0188	20.9661	19.1575	21.4149	22.38	18.5458	18.7705	22.1688	20.2269	21.5831	20.5226	17.8782	21.2126	22.2665	20.806	19.7764	24.6666	21.823	21.6958	19.713	23.0872	21.0556	23.2004	20.9198	21.3508	21.6096	23.1862	23.1259	22.2241	22.3088	21.9258	20.2557	21.2571	22.0884	21.1336
ANP32E	57.9416	65.8192	56.2977	55.0424	53.7059	64.4806	55.4469	59.3491	59.1162	69.058	54.655	53.3597	54.9692	54.689	58.928	60.6447	65.0014	58.6676	50.6093	60.8536	62.2858	46.2511	55.0973	56.5463	59.4131	63.7758	44.686	49.9998	49.8878	58.4265	33.5476	50.387	46.3331	56.1498	51.3844	57.0547	40.6611	54.8146	56.8974	59.3554	53.5587	52.3833	42.7339	46.1619	45.7014	60.5269	51.7755	62.3152	54.9322
ANPEP	6.59177	4.16933	5.4204	6.59973	7.96944	5.84496	6.96657	5.54001	6.48892	4.0699	5.71177	6.98954	6.35168	5.80629	6.3205	5.81904	5.17608	6.02274	7.07091	4.60079	4.20506	6.60383	5.69289	5.28655	6.16195	4.64691	5.91248	7.29514	5.28375	4.73327	9.19226	6.79756	6.0296	6.86259	5.7029	6.7877	7.67867	6.29468	6.14961	5.72221	6.30863	7.70875	8.04848	8.34632	6.5217	6.67771	6.06653	6.33983	6.22058
ANTXR1	4.18366	5.15733	4.24389	4.60471	4.93898	5.28421	4.88592	5.05483	4.781	4.91684	5.1414	4.92878	5.25688	5.28941	4.65192	5.08934	4.86703	5.6714	3.72436	5.23009	4.74481	4.90961	4.5526	4.92558	4.09321	4.64679	4.94942	4.49567	4.32631	4.89788	4.80752	4.09542	4.18729	4.55896	4.73233	5.48455	4.25904	4.87386	4.29644	4.42636	4.41642	4.64832	4.50088	4.89839	5.26043	5.28249	4.36649	4.67338	4.75443
ANTXR2	6.22871	6.0055	6.25703	6.05992	5.92169	6.18749	6.46283	6.313	6.42095	6.54825	6.60443	6.30867	6.20704	6.96611	6.39708	6.42329	5.75826	5.96601	6.19029	5.97888	6.04938	6.35371	6.31953	5.8371	5.82191	5.96583	6.22315	6.52422	5.53835	6.48689	6.43615	5.89148	5.56114	6.47344	6.11784	6.90102	5.79806	7.15094	5.5086	6.81818	6.54875	6.60027	6.14316	6.73987	6.37288	6.32573	5.58968	6.45053	6.24486
ANTXRL	3.69893	7.19725	4.00477	3.80169	4.02933	6.64489	3.74965	4.55395	5.71813	6.08671	5.45318	5.09072	4.70252	4.02103	3.78644	5.12667	7.2711	4.26838	3.38809	7.06249	6.35075	3.74486	3.89993	4.00037	4.31944	6.35923	4.40258	3.80978	3.86422	7.10617	2.63709	3.65935	3.63476	3.88704	4.18379	4.04424	3.38478	3.62859	3.5474	4.20056	3.7341	3.71313	3.36053	3.72545	3.68319	4.77908	4.07107	3.4682	4.47616
ANXA1	1.22432	1.46641	2.10347	1.54964	1.60911	1.56203	1.71474	2.24944	1.77614	1.32379	1.10741	2.02495	1.34718	1.40638	1.85976	1.71538	1.48926	1.20283	1.75743	1.19768	0.809834	1.90464	1.3135	1.53519	1.54684	1.53646	1.96067	1.74833	1.46881	1.59119	2.02607	1.41829	1.73741	2.18289	1.78807	1.4685	1.67179	1.98358	1.82728	1.84216	2.03219	1.61966	1.31998	1.70844	1.79862	2.11877	1.57019	1.67607	1.6436
ANXA10	0.108547	0.03135	0.0325166	0	0.0359297	0	0	0.0297401	0.0907459	0.0341065	0.0300739	0.0344861	0.0314804	0.120267	0.0306343	0.0215452	0	0.0355473	0	0.0729353	0.0938914	0	0	0.025288	0.0353243	0	0	0.0688915	0	0	0.0351001	0	0.0290959	0.0317881	0.0552818	0	0	0.0524503	0.0282471	0.0694129	0.0680652	0.0361654	0	0	0	0	0	0.0343698	0.0292349
ANXA11	26.3697	25.0069	26.9889	23.9014	25.497	25.5251	24.6159	25.8421	23.7842	25.6125	22.9624	24.5552	24.6018	26.198	27.1144	26.424	22.8875	21.8835	23.0885	24.2409	24.8522	26.0489	25.4157	26.3955	24.2847	20.7617	25.1547	26.8574	26.4942	24.8939	26.674	25.8355	26.3452	25.166	23.4718	26.9686	22.1312	26.9967	24.7816	27.2269	27.6766	26.4872	26.094	27.3452	21.9994	29.0104	27.0365	28.2596	25.3701
ANXA13	0.0792747	0.171718	0.320594	0.104435	0.393606	0.471994	0.231123	0.423539	0.265096	0.448359	0.461238	0.453349	0.344864	0.296441	0.302036	0.283231	0.177222	0	0.201509	0.639198	0.411428	0.248742	0.255147	0.470946	0.270882	0.0367666	0.077079	0.0754698	0.4512	0.437875	0.230711	0.0851558	0.286868	0.383059	0.0908409	0.258633	0.133835	0.114917	0.402277	0.50694	0.149129	0.277331	0.256407	0.0940285	0.342664	0.088009	0.531812	0.527125	0.282586
ANXA2	9.02485	8.25932	9.37862	9.39719	8.09488	7.77976	8.40553	7.75174	7.86732	6.71761	7.46747	9.50159	8.91194	8.284	9.79837	8.11836	8.86219	7.38038	9.54774	7.81704	7.67462	11.4398	8.16108	8.84754	8.50359	6.56326	8.61695	9.57746	9.43729	7.56554	10.1238	9.05825	9.15937	9.34689	9.02707	10.5569	7.81516	11.4122	8.59102	9.16632	8.63187	10.2382	9.76285	11.2102	9.30267	9.66981	8.95545	9.97101	8.89067
ANXA4	28.627	21.1628	21.0706	25.9805	32.1495	27.3748	27.2404	28.652	19.9603	24.3289	21.8096	26.6478	23.4112	33.0936	25.4504	22.1218	25.4867	28.1949	23.0865	23.5105	24.3282	27.3977	24.0097	27.8504	22.89	27.8382	26.5573	25.7529	34.1993	22.3179	26.4969	31.3236	31.2185	26.7865	29.1285	26.0752	32.4883	25.2484	32.5819	32.2611	30.8562	25.8692	37.5309	29.8768	28.3922	22.928	23.1846	20.4798	26.7756
ANXA4L	1.21957	1.59501	1.22009	1.11151	2.33071	1.99634	2.14679	1.58875	1.36584	1.32313	1.22406	2.43445	2.00205	1.93127	1.61704	1.64425	1.13171	1.80855	1.77814	1.73942	0.955389	1.48529	1.2508	1.28659	1.10079	1.81426	1.56614	1.11722	2.16098	1.95539	2.00903	2.09278	1.8504	1.496	1.93366	1.42638	2.23375	1.98472	2.33535	2.01592	1.38519	0.942999	2.38164	1.2282	2.25451	1.58386	2.06466	1.15848	1.67248
ANXA5	42.2875	33.8648	46.9182	49.859	38.0238	32.1831	35.7249	38.4158	35.8739	27.3579	38.7291	35.0102	38.0005	40.1567	36.5472	36.522	43.4977	36.8394	55.1577	33.9368	48.5173	46.9815	51.6113	51.6419	42.1148	30.8908	40.1242	40.5007	37.264	33.3095	40.6103	48.6113	37.1278	47.1619	41.2905	34.2826	38.0644	43.3869	40.4701	36.2671	40.868	53.6561	41.0998	63.672	41.0278	38.86	39.2633	48.8384	41.0921
ANXA6	56.6651	45.4714	59.0657	58.3668	60.639	44.4725	63.3067	56.664	53.0887	36.0905	44.6244	56.0233	58.7224	62.5025	60.888	61.2672	43.7124	58.6372	62.5717	45.3503	45.8611	63.7946	57.0976	61.6288	58.8591	45.4982	62.8765	63.4735	62.9806	50.022	76.816	68.0285	63.3636	62.6128	63.1446	58.2686	69.9002	64.8351	58.8882	62.747	61.4341	64.5941	62.6043	65.5224	59.9411	54.3593	60.7212	69.1938	58.4833
ANXA7	28.1686	21.4614	24.8338	25.209	26.6592	23.0488	26.549	26.0246	22.2861	24.0604	22.1835	25.6781	26.0141	25.8921	26.2209	26.3125	20.932	25.8498	26.7848	24.7427	22.7047	28.018	25.2568	28.3539	23.5982	22.2165	26.3173	27.2061	29.0793	20.8879	31.631	27.3395	28.0425	27.485	28.5156	25.7986	30.8977	30.8189	28.453	27.734	26.7614	28.8474	30.0642	31.4698	25.576	25.7864	28.0549	29.6874	26.3649
ANXA8	0.854618	1.05783	0.789976	1.2438	0.751662	0.934587	1.30513	0.842943	0.632812	0.552401	0.95388	1.28001	0.871025	0.831913	1.26109	0.988705	0.927972	1.22344	1.58893	1.03363	0.971559	1.68555	1.04785	0.767952	0.619804	0.860668	1.02088	1.11579	0.671715	0.850727	1.04224	1.32894	0.84432	1.26568	0.876713	1.51358	1.2573	1.36275	0.857815	1.15547	0.918675	1.12268	1.0267	1.24537	1.31345	0.894561	1.49472	1.2525	1.04817
AOAH	0.818861	1.26405	0.685147	0.909291	0.747718	1.46503	0.997023	1.17593	0.75539	1.51714	1.24388	1.31873	0.77796	1.0637	0.780958	1.17136	1.03102	0.924698	0.727319	1.59372	1.2782	0.852234	0.922263	0.809122	0.964844	1.31831	0.960907	0.896044	1.11605	1.50367	0.858284	0.815576	0.915822	1.28171	0.913167	1.02869	0.873954	0.900504	0.925846	1.04126	0.938415	0.573874	0.801663	0.893112	0.876968	0.898632	0.820839	0.903011	0.996914
AOC1	0.0722408	0.0156482	0.0162304	0.079307	0	0.12289	0.0351027	0.0296891	0.0301968	0.017024	0	0	0.0314264	0.0300153	0.0152909	0.0322625	0.0201871	0	0.0918149	0	0.0312435	0.0323816	0.0516685	0.037867	0.0528957	0.0167522	0.01756	0.120354	0.0342638	0.015347	0.07008	0.0905334	0.0435691	0.0952009	0.0965775	0.0294606	0.045735	0.0916307	0	0.069294	0.0169872	0.0722068	0.0389427	0.0856855	0.0346955	0.0401	0.0302891	0	0.0416801
AOC3	0.652415	0.759251	0.626554	0.69657	0.666914	0.870457	0.808081	0.956843	0.732577	0.705423	0.685813	0.993706	0.684497	0.621871	0.617361	0.70842	0.7221	0.678667	0.565801	0.921872	0.630719	0.923201	0.690787	0.804663	0.643188	0.747554	0.73385	0.822046	0.7645	0.695723	0.843869	0.732879	0.756094	0.854152	0.708512	0.599944	0.728891	0.77885	0.788966	0.875306	0.8543	0.799153	0.717185	0.743489	0.737269	0.880517	0.729452	0.741249	0.750031
AOX1	0.582936	2.32777	0.698502	0.549064	0.453025	1.64555	1.25618	0.527753	1.22188	1.83164	1.60103	1.02264	1.07317	0.554612	0.886961	0.59865	2.52136	0.846606	0.781689	2.46934	1.57846	0.848274	1.09369	0.909307	0.404152	2.06883	0.607862	0.563	0.929636	2.12503	0.573696	0.992211	0.835626	1.13561	0.709938	0.737301	0.584778	0.716438	0.896991	0.886008	0.635712	1.11466	0.728678	0.480992	0.819623	1.05047	0.885555	1.07537	1.02996
AOX2	0.639162	1.68415	0.778988	0.776655	1.00856	1.68306	1.86346	1.00034	1.28096	1.42782	1.06979	1.15998	1.59212	1.01133	0.748721	1.00102	1.43866	0.937613	0.836828	2.32089	0.908817	0.627949	1.27124	0.7588	0.880444	0.958337	1.32805	0.550136	1.71926	1.77079	2.03001	1.04084	1.37296	0.961536	1.50496	0.82839	0.569093	0.793266	1.18936	0.83425	1.31767	0.875152	1.34045	0.778886	1.48861	0.94287	1.87224	0.798435	1.15777
AP1AR	13.4047	13.9708	14.5051	14.4297	14.9251	14.2484	12.9176	13.3459	13.5472	14.82	13.79	14.4327	14.5609	14.121	14.4966	14.2488	14.6236	13.5647	12.9422	13.4455	14.2813	13.633	13.5006	13.215	15.0035	14.5236	13.1586	14.9674	13.2042	13.1276	11.271	12.3306	13.9109	12.8795	14.3094	13.0201	11.1658	14.8711	14.5102	14.1288	13.3348	12.5781	13.9837	13.2464	15.3491	14.1313	13.4807	14.2924	13.7864
AP1B1	45.3192	30.5173	43.1023	40.8178	42.1094	28.9737	44.778	41.0068	37.6961	27.8287	35.2583	39.0017	39.9269	42.6917	42.5784	42.3711	27.5074	41.2122	41.795	30.7054	30.6759	44.2776	41.3213	40.5081	41.7904	31.902	43.3418	45.306	42.1363	32.2361	50.3789	49.2694	44.7702	41.8732	42.6842	42.2871	52.8432	41.1915	41.3122	42.2513	43.5804	43.0994	42.8856	47.4685	42.3791	41.9243	43.644	46.0609	40.8041
AP1G1	15.1209	29.8618	16.5091	16.5973	15.7841	27.2389	16.4162	17.9535	24.3408	28.6946	24.4634	20.539	19.0347	16.9127	15.9706	18.392	28.0863	19.7189	15.6845	27.9382	28.259	14.0605	18.3659	17.8566	14.8882	28.9219	15.5575	15.2103	14.8666	28.5296	13.7127	14.3147	15.6496	17.2111	14.4996	16.1505	12.4965	13.757	13.8469	15.633	15.6127	14.9379	14.2282	15.6531	14.5356	17.5812	16.4079	17.3609	18.4451
AP1M1	28.6025	30.4417	32.2466	32.2286	31.8355	34.9866	32.6259	32.7307	30.7756	35.9069	30.2662	31.586	28.4716	31.6126	31.8152	33.4004	31.7852	34.1255	28.5075	34.4228	30.9366	25.4333	31.3813	29.7707	32.7594	34.2698	28.6829	28.9859	29.8125	31.7484	25.2158	26.4814	30.7387	32.079	30.1665	30.9063	28.4369	30.8138	33.6307	32.3193	32.2493	28.5558	27.6838	26.2969	29.4378	31.1634	29.239	33.6582	30.8589
AP1S2	5.94088	6.99176	6.57769	6.635	5.51823	7.34586	5.43437	5.80093	5.90742	4.62147	4.94516	5.42123	5.92786	5.55294	5.91626	6.20763	6.30899	6.188	6.1824	5.69757	5.96127	5.7952	6.14587	6.35925	6.01292	6.51401	5.16562	6.13743	5.93344	5.67111	4.52762	5.92868	5.45781	6.2004	4.96496	5.99819	4.95592	5.95629	5.91836	6.2592	5.66176	5.99913	4.82497	5.81521	4.91046	6.47922	4.98178	6.66255	5.84001
AP1S3	0.585276	0.383424	0.487493	0.626854	0.439436	0.63137	0.485549	0.610135	0.441558	0.524785	0.308491	0.612261	0.447118	0.545664	0.483446	0.467513	0.54251	0.673174	0.609603	0.589891	0.518602	0.332734	0.510494	0.438983	0.515651	0.556128	0.527426	0.557185	0.514569	0.630787	0.401594	0.398685	0.493606	0.413865	0.665216	0.628724	0.433795	0.57941	0.679805	0.492939	0.671344	0.470855	0.477103	0.660339	0.562189	0.396196	0.706257	0.406798	0.523684
AP2A2	86.5147	117.117	90.0936	84.1702	87.1463	113.333	87.1096	87.5925	108.494	123.549	114.277	91.4621	92.8657	89.4165	87.3447	91.8838	112.742	91.3683	80.1339	117.612	122.252	80.9995	92.5905	90.0032	90.3075	117.684	86.7675	82.811	89.4636	110.393	78.2021	84.1936	88.8109	87.0068	85.9974	83.235	78.1776	82.8089	81.5246	85.5388	84.7706	81.8003	81.5048	82.757	80.8562	86.1354	88.5482	82.8793	92.1301
AP2B1	87.4414	83.6224	92.8313	84.5585	90.6702	85.1447	89.0627	83.2162	88.6994	75.8902	88.7473	86.033	90.5605	87.676	81.5438	85.3477	80.2758	95.5736	79.2347	86.0391	89.7236	86.5129	91.6179	89.7039	85.3987	84.1182	83.9337	89.4427	80.7184	75.3527	89.8236	92.3591	86.9203	91.9919	76.2399	88.7107	90.5476	80.7496	71.9656	87.7888	89.0835	87.116	77.543	85.7337	82.9397	88.7832	81.4435	84.4221	85.6844
AP2M1	193.567	162.843	190.436	178.371	185.112	160.595	193.076	178.95	160.492	166.677	166.094	177.517	184.601	182.153	186.448	182.562	144.774	178.958	181.257	155.733	166.127	197.013	187.564	188.572	186.534	160.908	192.889	192.917	188.932	149.819	225.983	215.885	197.134	196.649	186.045	187.554	214.962	193.013	176.551	190.821	186.578	202.775	209.071	203.624	183.906	190.267	190.696	195.81	184.767
AP3B1	1.16932	1.82567	1.34738	1.69804	1.61527	1.67403	1.33889	1.49878	1.4373	1.75702	1.41937	1.55037	1.52604	1.57778	1.39681	1.54768	1.74055	1.55826	1.40669	1.78531	1.66737	1.48939	1.49048	1.43219	1.56544	1.72896	1.5084	1.55957	1.26846	1.54951	1.3365	1.34726	1.40114	1.53587	1.6141	1.57222	1.44148	1.63631	1.51392	1.52141	1.52998	1.49857	1.27941	1.44187	1.40677	1.39455	1.53877	1.47916	1.51291
AP3B2	33.8543	25.1639	31.8974	31.9466	34.151	25.7215	36.4681	31.9233	27.8537	24.0876	29.557	32.1941	32.2486	33.8272	33.7434	33.2463	23.6669	32.3655	32.541	24.8954	25.4779	32.9452	31.1924	31.4519	31.9379	25.6411	34.3891	33.6712	34.6692	24.1095	40.2618	35.4392	35.2476	33.6586	32.9798	32.5141	43.4807	31.0404	32.2065	34.588	35.4852	32.8325	36.4996	35.7097	35.0692	32.8278	33.2999	33.6699	32.1594
AP3D1	25.9897	37.6322	28.0687	27.3142	27.3308	35.8313	27.6673	30.223	36.1836	36.3554	35.5812	32.006	31.4398	27.8731	25.7708	29.6443	34.3084	32.7956	25.9154	34.3602	35.7595	25.5311	29.6428	30.3687	29.3005	37.7062	27.0275	26.8507	24.5282	37.069	24.3034	25.9184	27.209	28.1218	24.894	27.7517	25.5416	24.8948	24.7749	25.8374	25.6029	25.2112	23.3368	24.7871	25.6009	26.3525	27.2781	27.0523	28.9697
AP3M1	32.0723	29.5794	32.3552	30.0715	29.5548	26.9519	29.239	29.7257	28.5233	27.0046	26.2872	29.9894	29.9492	31.7359	29.556	30.2573	28.7611	29.3994	31.58	27.7306	30.0378	34.6375	30.8509	33.7011	31.6084	27.8513	29.805	29.8193	32.8262	27.7362	27.2804	31.4845	30.0105	33.3392	29.9492	30.0587	26.9532	35.6842	32.5041	31.6256	31.1577	33.1305	32.0445	33.0668	30.9044	33.2217	30.9041	32.4095	30.5193
AP3M2	29.7484	27.6554	29.896	29.532	29.8339	28.0219	29.559	27.4593	29.4101	29.0098	29.9659	28.3415	30.887	28.3265	29.3068	28.6544	30.1089	26.9179	31.409	30.5911	30.4407	27.9123	29.7986	29.6659	29.983	28.2488	30.2352	28.7484	29.8026	29.218	28.5722	28.9074	29.4663	30.3542	29.9839	27.6249	24.9595	29.8254	29.6592	29.9348	29.2248	29.0029	33.2217	27.7162	30.0055	30.1325	29.8014	28.3923	29.2807
AP3S1	36.2946	29.8521	33.6154	31.3111	31.0499	30.2741	32.1196	32.0181	29.2186	32.0085	28.1754	28.549	30.2813	34.2154	32.6839	33.4795	34.4281	31.1501	32.4462	30.4839	32.38	33.8739	32.02	32.1267	36.1186	30.3589	29.152	33.0503	35.6765	30.6683	29.681	34.0692	30.0556	33.5298	35.741	33.7499	30.637	37.0239	37.6199	34.0666	34.3031	33.7947	32.3882	31.8884	30.905	35.2973	30.4841	36.6138	32.5193
AP3S2	73.5431	51.0618	67.8559	70.287	63.1227	48.4099	64.7954	65.0194	59.2492	48.7167	58.3631	45.9854	59.1479	58.8477	69.0052	51.6156	52.6497	58.2195	74.9978	43.4078	53.3335	72.5288	65.1553	59.1343	64.3477	51.6302	69.5979	71.6222	66.9187	44.798	76.4734	74.1384	65.0138	66.6231	68.3014	64.8745	84.7666	74.2468	69.2035	56.6507	64.2509	70.675	68.1807	76.9488	70.066	68.6334	60.8474	63.6447	63.4772
AP4B1	6.53293	4.92007	6.95	6.87747	7.34656	5.93382	7.05312	6.52548	6.60089	5.25071	6.55376	7.18539	6.77558	7.32519	6.392	6.62092	5.85152	6.47139	6.65345	5.65782	5.81927	6.27367	6.78443	6.41795	6.59976	6.11997	6.58334	6.19877	6.28948	6.18569	7.46024	7.00983	6.78423	6.11012	6.99032	6.48406	6.93888	5.99726	7.01697	6.85436	6.979	6.68121	6.86847	6.63264	7.283	6.38815	6.87502	6.89404	6.56246
AP4E1	2.4465	3.94899	2.51671	2.634	2.20744	4.19874	2.49825	2.51618	3.36901	4.07378	3.22568	2.05956	2.49053	2.4045	2.22382	2.67326	4.06723	2.88549	2.48751	3.65487	3.78119	2.0207	2.56696	2.61688	2.2733	4.24487	2.16139	2.11627	2.13226	4.18431	1.75891	1.95654	1.9224	2.31304	2.20576	2.512	2.03893	2.19629	2.55468	2.28317	2.45883	2.25915	1.82762	1.7897	2.29631	2.10252	2.33792	2.44781	2.62379
AP4S1	4.04817	3.46788	4.09022	3.33436	3.11145	3.38484	2.93391	2.33105	2.8298	3.81591	2.69939	2.94284	3.74099	3.00285	3.2338	3.30937	3.37452	3.41537	3.04633	2.76616	3.5016	3.17807	3.76233	3.32481	3.14834	3.54283	3.33563	2.41683	3.08075	3.40115	3.28367	3.43948	3.43924	3.59672	3.77394	3.07793	3.18548	3.51433	3.08894	4.02198	3.46346	3.72622	3.0576	3.79786	3.4491	3.42777	3.54806	3.64985	3.33569
AP5M1	13.3112	10.4201	12.1699	13.1953	14.3961	11.35	11.3992	11.4015	10.054	11.6779	10.9544	12.3731	12.6707	13.1422	13.3623	13.0863	10.7909	10.3585	13.2664	10.1618	10.9725	14.4146	11.7121	10.6389	13.4781	10.1772	12.3338	13.0487	13.3146	9.0996	14.7989	14.0628	12.6913	11.6946	13.9445	13.4637	14.3513	13.063	14.3275	11.8622	15.5884	13.7002	14.6	15.7104	13.8305	13.0952	14.9198	12.1123	12.6364
AP5S1	0	0	0	0	0	0	0	0	0	0.0895371	0	0	0	0	0	0	0	0	0	0	0	0	0	0	0	0	0	0	0	0	0	0	0	0.0834509	0	0	0	0.0688469	0	0.0607415	0	0	0	0	0	0	0	0	0.00630368
AP5Z1	8.34277	7.75823	8.46704	8.51139	10.9448	9.08411	11.7247	13.4043	8.23725	11.6606	8.54832	11.5505	8.86989	10.9967	8.69239	9.61442	8.26012	9.78614	8.39123	9.40526	7.35633	8.70428	8.5518	8.9724	8.56622	8.38897	12.2025	9.00361	11.1716	8.37289	12.6282	8.94882	10.8729	8.0562	9.28527	9.41492	10.8063	8.31446	10.4855	11.3943	11.8214	8.35682	11.0301	8.87178	12.2278	7.74491	10.2677	8.64219	9.6398
APAF1	0.798461	1.31696	0.717566	1.01386	0.754675	1.66102	0.916198	1.03584	1.20636	1.75014	1.14342	1.302	0.962535	1.335	1.01811	0.962364	1.45165	1.00182	0.909661	1.52225	1.43956	0.681317	0.908224	0.927839	0.976756	1.66865	0.823114	0.778455	0.876053	1.74124	0.867902	0.730247	0.77359	0.878976	0.823094	0.8474	0.860769	0.801853	0.931269	0.984278	0.904845	0.721162	0.777877	0.775907	0.86861	1.03595	0.879298	0.849844	1.01904
APBA1	24.0711	35.2345	22.5039	21.257	23.6561	32.854	21.7093	23.8731	31.6752	34.4883	31.5611	25.4154	25.0898	21.7177	22.0855	24.0865	32.3168	23.2903	20.8675	33.8099	34.9671	20.0116	24.4253	23.6072	23.3465	32.2383	20.9221	21.3928	20.6637	30.9078	19.4914	21.9095	20.9764	21.4827	22.1437	23.4392	20.5918	21.6824	21.6264	22.3259	21.6664	21.4169	22.0913	20.9806	20.7807	22.665	21.7003	21.5189	24.4278
APBA2	63.0201	72.9668	66.251	64.0467	67.3416	72.2232	64.2135	66.3257	68.296	75.9344	65.9769	62.2854	65.5701	64.083	63.9238	66.8862	68.4512	66.4363	62.1683	70.1725	76.4699	60.5992	66.9049	69.2177	67.1298	74.1626	62.4068	64.3124	64.0565	65.0899	55.4868	63.8887	62.8289	66.4638	58.9649	66.4632	60.8408	64.5638	61.9159	65.5045	59.2371	63.8943	61.6816	62.5777	58.6128	68.4882	62.301	66.318	65.3532
APBA3	4.04192	2.60413	3.24434	3.76221	3.56773	2.336	3.81053	3.71979	3.11914	2.11668	2.82833	3.06219	3.60683	3.41617	3.14428	2.84909	2.37481	3.02065	3.47742	2.29804	2.28597	3.90228	3.33564	3.6579	3.40644	2.22708	4.4674	3.48615	4.11272	2.46595	5.09398	4.24282	3.77812	3.23236	3.37806	3.53618	4.33045	3.48047	4.26124	3.45731	4.1917	3.53933	3.24037	4.0566	3.8327	3.50926	4.40331	3.1175	3.42562
APBB1	93.1608	63.774	85.2897	82.1824	85.8637	66.4246	97.1889	83.0069	75.3311	69.854	70.4561	81.0215	82.4769	87.0168	86.2041	78.8809	55.7825	79.9804	93.193	65.7685	62.516	96.6329	82.0218	76.6149	84.0977	70.0934	94.6081	94.8538	98.1133	67.9566	119.625	99.0493	96.6371	90.4469	95.3357	82.8124	123.673	94.3399	88.9332	80.8631	84.6317	85.4026	97.7134	98.1121	86.6377	77.9863	82.472	63.6419	84.5558
APBB1IP	1.95429	1.35881	1.66957	1.86469	1.3896	1.70328	1.80544	2.02279	1.75482	1.7512	1.86501	1.77069	1.65835	3.28806	1.69548	1.99698	1.72599	1.9674	2.08519	2.04266	1.46087	2.1846	1.27697	1.39959	1.53107	1.70085	1.71249	1.86049	1.73941	1.82473	2.24692	1.64141	1.37752	1.84413	2.3408	1.96786	1.97552	2.09849	1.99659	2.14458	2.20128	2.41158	1.66479	1.83151	1.73815	2.0089	1.88158	2.47519	1.87309
APBB2	13.494	23.7557	14.9465	13.9464	13.8568	22.3153	14.9254	14.8809	19.4836	20.2619	19.1351	16.5611	16.2323	14.3305	13.5357	17.2077	20.7854	16.3095	12.636	22.6621	20.3912	13.5139	14.3644	14.948	15.1886	21.1481	13.8362	13.6423	14.3649	21.2843	10.1806	13.9814	14.0528	15.07	12.7581	15.317	11.2934	13.5225	12.9182	14.3539	13.5869	13.1042	13.7957	12.4021	12.5637	15.0999	12.898	15.5798	15.5505
APBB3	18.7014	11.6393	15.9951	19.0353	19.916	11.9806	18.3208	17.6088	15.4353	14.5899	14.3244	16.2944	14.8961	18.4902	18.8179	16.5434	11.6927	16.3029	19.3338	11.4029	10.806	19.1608	16.4797	16.9101	16.6048	12.5187	19.6835	19.3561	20.215	13.7389	27.0123	20.4526	19.3657	18.557	19.6046	18.0461	23.42	18.9459	20.3185	17.9265	17.7083	17.464	21.9477	17.7039	20.0239	16.7376	18.1119	13.4873	17.3673
APC	7.72648	12.4179	8.41034	7.9343	7.93154	11.7195	7.95752	8.29773	9.21463	11.9681	8.6516	7.95553	8.23126	7.88216	7.83395	8.62025	11.682	8.94834	7.3901	10.7183	11.4914	7.69777	8.32456	8.26762	9.04708	12.0091	7.74895	7.86569	7.82755	10.1721	6.67472	8.01948	7.42638	8.42011	7.79014	8.0096	7.32842	8.24699	8.56363	8.53382	7.59564	8.01527	7.32693	7.66352	7.3709	8.34297	7.91267	8.47449	8.6179
APC2	107.104	42.113	61.1077	52.2821	57.5593	41.2065	64.0321	58.2943	47.356	42.5016	51.4202	49.9058	48.669	56.3384	57.2564	54.2245	36.5209	54.4437	61.212	41.3398	38.9236	63.1132	51.5258	51.3435	55.6107	46.4982	61.9604	62.445	59.9289	43.666	71.492	115.652	59.4172	61.7175	61.1568	57.1455	86.8034	51.4394	59.4209	53.538	55.2759	56.9484	59.8501	62.1299	56.0073	54.8667	54.8714	56.7238	57.3825
APCDD1	10.754	12.6587	9.64859	11.4719	12.5583	14.6606	11.998	12.6774	12.9755	14.1802	12.0037	13.9334	12.0419	12.8313	10.2806	13.6551	12.0403	12.0076	10.3408	14.841	11.1839	11.2979	10.9681	11.237	10.8271	13.0103	11.7546	12.1659	10.9143	14.5494	12.1139	10.5638	10.5608	11.4215	12.0325	11.4617	9.52561	10.3522	10.3011	10.5416	10.8804	12.1456	10.8029	11.4757	12.0543	11.8309	10.6568	11.4922	11.785
APCDD1L	3.25769	2.97942	2.89279	2.634	3.24778	3.32062	2.80157	3.43208	3.534	3.80193	3.32017	2.80925	2.93557	3.60943	2.86762	2.56335	2.83216	2.24798	2.7734	3.04885	3.79067	2.76983	2.95871	3.37908	3.07947	3.59732	3.5194	2.80597	3.12703	3.15278	3.54901	2.71247	3.54485	2.57812	3.10095	2.55161	3.17546	2.68913	3.02767	2.73627	3.25868	3.04942	3.12199	3.00532	3.56379	2.82727	3.33883	2.9103	3.07981
APEH	18.4987	11.6148	19.9327	21.2282	18.3465	12.3471	18.0674	16.0233	15.465	12.0905	16.5687	16.3074	19.358	17.6422	19.2885	15.2339	11.0762	15.3307	18.7617	10.874	11.9557	18.3689	17.6354	16.1327	16.862	12.0692	19.5846	18.1618	18.624	12.1586	23.7175	20.9238	18.2827	18.937	18.1113	16.0132	23.6865	17.2004	16.5564	17.4258	18.6191	18.2817	20.0439	19.1679	19.7037	16.2958	19.3757	18.1878	17.2112
APELA	0.270645	0.418747	0.208478	0.288629	0.153574	0.164428	0.225445	0.238346	0.177776	0.236894	0.224953	0.313233	0.252293	0.2249	0.310982	0.299295	0.367343	0.208917	0.196559	0.253294	0.183938	0.190638	0.221225	0.324265	0.434086	0.179316	0.225556	0.147231	0.165043	0.131421	0.112521	0.207659	0.202092	0.322695	0.177218	0.252278	0.228457	0.32227	0.105644	0.247243	0.290931	0.193227	0.18758	0.366873	0.315676	0.493619	0.340427	0.312177	0.248251
APH1A	13.858	10.7622	14.0896	14.6666	12.2075	9.94017	13.933	12.8865	11.6921	9.54132	12.7658	11.8083	12.696	12.8954	12.7874	13.2144	10.8144	9.88164	14.1877	10.0088	11.324	14.3128	13.9082	12.8097	13.1241	10.3367	12.4185	13.9528	14.6601	10.7179	17.1296	14.886	12.7871	14.2789	13.6601	12.5529	14.9592	14.0019	14.3336	12.6597	12.524	14.6813	15.4916	14.8085	13.5873	14.3568	13.3611	13.5277	13.0373
APH1AL	8.80748	6.36392	8.68667	9.01973	7.95663	5.9227	8.68292	8.49377	6.56565	5.96437	6.58057	7.54602	7.44161	7.266	7.99538	8.33065	5.54432	8.02813	8.82582	5.83249	5.44559	8.20939	8.34605	8.77782	7.82257	7.10784	8.37804	9.59554	8.71672	5.48492	10.6724	9.44949	8.66775	8.15685	8.33147	7.52071	10.2796	8.84961	6.75178	7.76707	8.13465	9.34362	9.05002	8.6741	7.84921	7.48342	8.15881	9.30258	7.96213
API5	28.8552	37.3377	30.5039	28.1264	30.1618	36.0718	31.8242	32.1903	32.1377	36.3975	31.3051	31.1031	29.4658	31.3135	29.5096	33.234	33.463	32.6383	27.4474	34.5166	35.1072	27.5193	30.3596	32.9439	30.5803	35.1119	26.2471	29.8558	29.1909	34.151	22.67	28.5216	29.1879	31.3049	28.932	31.1219	26.0879	31.5917	32.1453	32.7525	29.5156	28.8416	27.1392	27.3353	26.6776	31.1914	30.0231	35.272	30.8121
APIP	6.54236	8.98894	7.58183	7.90853	7.36483	8.39035	8.89273	8.02431	7.63773	8.91399	7.14549	6.58283	8.253	7.32544	6.30405	9.59615	6.95453	7.57273	7.25947	7.79818	7.18407	7.79846	8.14963	8.36082	8.03736	8.0418	8.38708	9.18299	8.59729	8.75406	7.64711	6.73032	6.92485	7.80882	7.38001	6.00162	6.67871	9.54722	8.46327	8.53504	7.35971	7.20923	6.03244	6.75755	7.36198	7.69994	7.92987	7.68177	7.73501
APLF	3.24417	3.69303	3.24115	4.34957	4.57523	3.94822	4.37697	3.91471	3.77968	4.09907	3.49967	3.68417	3.34806	4.00074	3.71099	4.31567	2.60394	4.357	3.05292	4.035	3.55246	2.67632	2.81399	3.15983	3.74003	3.64946	2.95297	3.36773	4.27237	3.446	3.8	3.69492	4.16295	4.04785	4.21843	3.08232	3.46679	3.37699	3.97415	3.96152	3.87919	2.58721	3.86974	3.15203	3.94497	3.37171	3.87805	3.22918	3.64915
APLN	13.4046	8.85995	12.4274	10.3301	11.8378	8.47217	13.1814	9.0582	10.2319	10.9375	13.0792	10.7562	11.6165	11.139	13.9061	7.79264	9.94935	9.42152	11.259	8.01005	9.66993	13.6321	11.4441	8.55388	13.2419	8.55128	13.5485	12.4081	12.5146	9.18472	15.7792	10.5479	12.4835	12.149	13.1544	11.1492	20.081	11.8278	10.7957	8.09754	10.6646	11.4918	14.1664	11.8774	11.6544	10.2935	10.7963	5.68712	11.2733
APLNR	0	0.0621455	0	0.0314962	0.0712239	0.030503	0.0348519	0.0294771	0	0.101415	0.0596158	0.0341811	0.031202	0.0894027	0.0607267	0	0.0400859	0.105699	0	0.0361451	0	0.0321503	0	0	0	0.099795	0	0.136564	0.0680381	0.0304748	0	0	0.0865157	0	0.0821894	0.0585003	0.0302722	0.0519864	0.0279973	0	0	0.0358455	0.0386645	0.0425367	0.0688954	0	0.0300727	0.0340659	0.036932
APLP2	290.705	323.655	299.281	289.79	287.695	303.373	281.852	279.202	304.693	300.44	305.787	290.635	300.089	278.086	285.618	290.107	296.014	310.413	267.47	296.838	327.415	268.569	295.434	287.118	298.284	298.028	284.952	277.507	283.849	292.8	273.673	284.622	289.76	292.381	275.44	278.89	278.176	271.824	262.635	276.984	276.625	283.813	279.627	270.42	280.587	277.933	283.234	282.14	287.801
APMAP	81.1101	71.5041	84.1583	82.4709	79.3168	66.2739	79.4751	74.518	74.1568	68.7163	70.0697	72.7196	78.6769	81.1762	78.3713	77.988	64.8246	71.9984	87.3642	73.8107	69.5577	85.3836	86.4381	80.3278	81.7248	65.3745	85.3958	82.8043	84.9746	61.4004	90.7951	85.2563	80.3143	83.4263	84.6358	79.256	75.8979	87.9129	83.0557	81.2995	82.9492	88.096	89.0851	90.9235	83.3254	80.1303	84.3773	83.6	79.5087
APOA1	1330.75	872.11	1190.72	1363.29	1058.35	1002.39	1416.11	1337.38	1096.21	894.725	1092.07	939.704	1299.96	1354.22	1311.04	1087.71	871.754	1102.4	1270.62	902.895	888.377	1486.41	1224.96	1158.58	977.008	1060.73	1407.74	1329.21	1252.05	777.559	1963.3	1533.88	1196.32	1451.52	1161.99	1165.93	1979.1	1446.29	1478.37	1190.25	1680.01	1557.23	1539.14	1561.97	1444.76	1382.33	1140.63	1264.99	1260.31
APOA1BP	49.8115	39.4323	46.6454	49.6685	48.3094	40.1923	50.0461	47.2966	40.7681	39.3381	37.972	43.9862	46.6254	43.3244	50.0965	46.4468	33.7185	41.9706	53.1878	36.9063	39.4663	50.9085	48.8046	51.7125	44.3177	42.6995	51.8792	55.6654	48.4091	36.1545	69.917	55.5256	51.2732	47.8983	48.2208	49.4924	67.1182	54.8084	48.9607	47.4266	51.7176	50.3691	55.2703	57.7721	52.7038	45.4915	49.3733	52.8926	48.1665
APOA2	0.114355	0	0.308308	0.200865	0	0	0.222266	0	0	0	0.095049	0	0.198989	0	0.0968203	0	0	0	0.697634	0	0.0989152	0.205037	0	0.159847	0.111643	0	0.111188	0.217733	0.108477	0	0.221869	0.0818924	0	0.100467	0	0	0.0965296	0.248655	0.0892756	0.073127	0.107561	0.228603	0	0	0	0.126954	0	0	0.0900429
APOA4	0.309844	0.42187	0	0.388744	0.263726	0.489431	0.258097	0.509352	0.33304	0.876201	0.183953	0.295318	0.0770225	0.147128	0.262333	0.289929	0	0.217432	0.135016	0.267674	0.153148	0.158727	0.0316583	0.185615	0.302496	0.123173	0.258224	0.37925	0.377894	0.413752	0.128818	0.380377	0.889855	0.233326	0.135257	0.252715	0.0747274	0.0962469	0.58745	0.65102	0.249801	0.0884852	0.429498	0.367509	0.212587	0.737103	0.222705	0.168184	0.291994
APOA5	0.862511	0.883194	0.70466	0.872275	0.882442	1.24492	1.32081	1.67568	0.677363	1.18258	0.738621	0.946631	0.773165	0.738448	0.774514	0.918241	0.584296	0.847371	0.664372	0.921997	0.949527	0.562352	0.841213	0.694148	0.995158	0.630336	0.991097	1.04505	1.04132	1.0883	1.11562	1.34763	1.68142	1.42367	1.0183	0.831389	1.25756	1.09875	1.83641	1.43738	0.639178	0.783732	1.12716	1.36404	0.954015	1.21869	0.964355	0.943441	1.00199
APOB	0	0.00322805	0	0	0	0.00316886	0.0144826	0.00306228	0.00311465	0.00702376	0.00928995	0	0	0	0	0	0.0124932	0.00366024	0	0.011265	0.00644522	0	0.00532934	0	0	0.0034558	0.00362244	0	0	0.00316594	0	0	0.00299595	0.00327316	0.00284614	0	0.00314489	0.00270035	0	0.00238244	0	0	0	0	0.00357867	0	0	0	0.00236935
APOBEC2	1.00448	4.0515	1.21399	0.912604	0.894277	4.53697	0.942513	1.16727	3.53273	5.19133	2.76379	1.45258	1.47666	1.12253	0.997083	1.38188	5.6913	1.36117	0.880445	5.23653	5.42285	0.962609	1.63504	1.01674	1.01447	3.91967	1.14504	0.98924	1.05142	4.97429	1.10884	1.21542	1.05843	1.18679	0.952577	0.649768	0.613997	0.828469	0.919387	1.04103	1.07511	0.796279	1.12031	0.739502	1.19775	1.49968	0.958494	1.18447	1.79353
APOBEC4	0.0439314	0	0	0	0	0	0.0426936	0	0	0.0414109	0	0	0	0	0	0	0	0	0	0	0.0379999	0	0.0314209	0.0307039	0	0	0	0	0	0	0	0	0	0	0	0	0	0	0	0	0	0	0	0	0	0	0	0	0.00475335
APOC3	2.94747	1.38636	2.19476	4.58557	4.18128	2.36374	2.6189	3.25331	2.81612	2.14331	2.23988	2.00664	3.00406	2.51927	2.78072	3.25949	1.7885	2.5648	2.56876	2.03706	2.11246	2.56689	3.13205	2.82515	3.04201	1.71851	2.94772	3.36721	3.91437	2.21843	5.06507	3.01537	3.45372	3.32937	2.83068	2.95352	4.69171	2.68569	5.4568	3.5004	3.56445	3.872	4.53969	3.79569	4.44904	3.64619	3.10719	2.07987	3.06544
APOD	120.289	152.194	174.119	150.189	163.002	157.673	159.944	175.501	141.88	81.6169	97.9611	149.863	134.875	201.038	135.915	176.094	132.101	147.417	155.697	124.069	102.366	186.865	141.78	161.233	155.405	145.346	214.221	160.898	163.448	149.495	183.552	166.366	191.897	149.006	172.109	146.395	204.445	129.663	177.949	167.487	181.576	228.966	168.239	198.094	206.496	103.62	157.17	179.374	158.852
APOF	0.632612	0.411093	0.379013	0.648192	0.366447	0.403555	0.66602	0.303319	0.57294	0.64601	0.350541	0.200985	0.0458669	0.700918	0.580244	0.282523	0.235705	0.776885	0.964827	0.265667	0.1824	0.567132	0.603281	0.147379	0.463208	0.440096	0.461318	0.752811	0.650104	0.627172	0.920536	0.377524	0.678283	0.509468	0.765184	0.601968	1.246	0.34389	0.288092	0.337115	0.595026	0.263465	0.568369	0.437703	0.759572	0.468208	0.309448	0	0.495794
APOH	143.803	172.55	216.941	207.027	207.131	206.391	198.9	205.112	178.548	131.893	136.926	182.737	210.392	199.489	182.21	240.796	167.546	205.374	187.199	173.364	156.949	196.892	198.435	186.085	201.708	169.824	211.692	204.772	221.191	195.882	233.845	185.546	224.85	169.912	222.504	168.762	219.641	199.934	200.372	230.821	212.126	243.072	234.283	230.296	211.62	179.297	211.395	221.459	197.864
APOLD1	0.512205	0.443797	0.424903	1.0035	0.665129	0.73727	0.78495	1.14967	0.872881	1.46702	0.998832	0.713511	0.976985	1.08045	0.917368	0.609997	2.81859	0.987074	1.62247	0.536099	0.340806	1.042	1.09903	0.605816	0.980883	0.511654	1.11096	0.993996	0.54194	0.937477	0.496885	0.945221	0.649515	1.15961	0.617035	0.851599	0.532139	0.385527	0.599808	1.1086	0.796777	0.590728	0.84958	0.88793	0.548769	0.656121	0.69383	0.804673	0.847117
APOO	18.879	15.9169	17.5041	19.2345	21.0349	19.3659	21.2547	21.7886	14.1321	21.7443	15.1944	21.6441	19.237	22.0031	21.0252	20.4525	15.2165	20.1937	17.8266	18.7867	17.0029	18.6415	17.911	19.1751	15.744	15.4025	23.767	20.7643	21.0874	15.4581	27.37	20.526	21.7497	18.3211	20.0907	22.9142	23.8159	25.9143	21.6758	23.2269	20.2901	20.0664	23.3541	20.9376	22.244	20.4609	19.72	19.8659	19.9986
APOOL	4.31542	5.85514	4.29018	3.74838	4.21465	7.73093	3.70225	4.33313	4.69135	7.6067	5.20293	4.28637	3.94717	4.76824	4.32289	4.14159	7.68603	4.01449	3.76898	5.3691	6.28964	3.37275	4.22274	5.56812	4.38284	6.93538	3.77323	3.36338	3.97365	5.65516	3.6573	3.82618	3.48294	4.31211	3.96086	3.93877	3.53599	3.66633	4.34391	4.07874	4.78757	3.80779	4.10725	3.96548	4.0389	4.63294	4.04954	4.21186	4.54036
APOPT1	13.1703	12.8752	13.3379	8.24838	9.25408	8.9926	9.19781	8.33179	8.86913	10.24	11.1733	8.38014	11.8381	9.04225	8.78225	8.85925	11.5538	9.45897	12.7816	10.0884	12.7277	8.01255	11.5116	9.61109	13.4965	9.28451	7.82463	8.57786	8.37488	10.0031	8.406	11.409	7.87377	11.4112	9.13147	9.05293	9.5686	13.2063	9.27501	8.72411	8.56042	8.02559	7.77541	8.5541	7.79988	12.766	7.82989	9.19744	9.84306
APOV1	0	0	0.0618494	0	0	0	0	0	0	0	0	0	0	0	0	0	0	0	0	0	0	0	0	0	0	0	0	0	0	0	0	0	0	0	0	0	0	0	0	0	0	0	0	0	0	0	0	0	0.00128853
APP	621.761	565.732	627.178	579.42	580.197	505.522	603.197	557.818	542.355	549.091	538.7	516.324	573.923	566.161	602.928	582.452	510.634	602.504	578.534	526.706	558.224	584.445	589.067	538.612	596.045	534.47	584.233	588.648	581.183	511.003	609.782	632.146	601.23	623.874	591.829	585.654	617.988	608.917	595.811	602.127	599.148	608.038	613.714	622.567	577.713	603.028	597.318	591.575	580.823
APPBP2	5.41791	19.3177	6.26243	5.94786	5.41547	18.1753	4.67638	5.46402	11.9791	17.5723	10.6952	6.67571	5.95432	5.87948	5.94518	5.18945	17.9289	6.04069	6.16109	17.4776	19.6397	5.64	5.74881	6.22796	5.67222	18.8126	4.74799	5.4463	5.15634	16.9621	4.84093	5.06684	4.95871	5.44885	5.54126	5.39288	5.08487	5.29618	5.69061	5.52742	5.53185	4.91658	5.49538	5.43271	4.70774	5.46084	5.14103	5.73903	7.86466
APPL1	10.917	16.8208	11.0761	10.6791	9.13622	14.7836	8.84351	10.579	12.9335	15.4766	12.1722	8.7349	11.048	9.2449	10.6052	10.1744	16.7627	11.05	9.49346	13.9566	16.1339	9.58742	10.8697	10.7422	11.149	14.7365	8.20539	9.82552	9.04777	14.1108	5.93625	9.47411	8.44966	10.3042	9.30006	10.3042	6.82053	10.5989	10.8105	10.164	9.07942	9.88531	8.30097	8.87673	8.62366	10.86	8.13672	11.5777	10.7583
APPL2	16.1387	17.4422	16.8259	17.381	15.1348	17.0698	15.1877	14.359	16.519	15.9275	17.9926	16.031	17.4475	14.6582	14.699	16.2531	17.5724	16.0834	15.6384	18.1998	17.6404	14.3434	16.6779	16.6001	15.1064	17.1801	15.1952	15.5409	15.2798	17.5537	14.8754	16.178	15.5411	16.7208	14.7167	14.8037	16.1439	15.4433	15.0515	16.5144	15.0488	15.9765	15.4646	15.6001	14.6549	15.9242	15.9596	16.2856	16.0121
APRT	15.0113	9.8761	14.4051	13.9435	13.8959	9.86813	14.0444	15.9774	10.465	11.6079	11.039	13.2891	11.8209	14.0809	15.2084	12.2111	10.8638	13.698	16.5047	11.8473	11.2679	14.5524	14.376	16.2173	12.8172	9.67607	16.4262	13.0797	17.5704	11.8049	18.1165	14.9771	13.3398	13.6353	13.9555	15.3563	16.3224	14.3103	15.8109	12.3652	14.4545	14.3939	13.3863	15.2701	15.3967	13.5017	16.2576	14.936	13.8173
APTX	8.26619	6.41433	9.03975	10.6127	10.4501	7.00263	8.22685	7.23098	8.15948	7.00961	8.11233	8.0685	8.34731	8.49664	8.79754	7.86762	8.7573	6.65342	9.82244	7.12683	8.35615	10.595	8.83267	8.93273	10.3065	6.55894	8.03723	9.92371	8.40815	6.96795	10.9174	10.0562	8.48922	10.033	9.05378	9.47683	9.66785	11.2128	8.44892	7.87593	8.14976	9.95458	10.1648	10.3559	9.91716	10.3194	8.93603	8.54586	8.8116
AQP1	80.1465	74.3866	81.1755	60.7075	63.1672	61.0544	72.2798	64.2774	71.448	80.4381	82.6229	60.2583	74.0753	70.4258	82.1312	65.5628	72.19	64.5971	67.9744	69.6027	78.9164	79.2334	77.8218	73.372	75.4604	59.4854	66.8933	73.707	65.4472	64.0287	68.1879	78.8018	68.4123	82.718	60.3349	77.6392	68.146	67.6783	58.0134	67.8792	64.5892	72.6553	61.7306	76.4499	58.4238	79.9783	66.2288	90.976	70.8694
AQP10	0.187163	0.189195	0.588704	0.383546	0.588546	0.23879	0.636615	0.717915	0.15647	0.529276	0.466696	0.535167	0.217121	0.492509	0.0792322	0.520094	0.383543	0.306464	0.444036	0.408718	0.269822	0.643197	0.513146	0.370626	0.243633	0.405085	0.697588	0.296967	0.710173	0.318092	0.938088	0.245726	0.526773	0.520704	0.476601	0.356194	0.763612	0.474799	0.63317	0.33911	0.234724	0.311792	0.672626	0.369994	0.509378	0.623354	0.418527	0.4741	0.446404
AQP11	3.25431	4.19382	4.1185	4.14244	3.03728	2.90812	2.51208	3.09812	3.61601	3.66947	4.01455	3.07229	4.07686	2.99523	3.74058	3.0723	3.60303	3.50071	3.97902	3.37338	4.24019	3.4991	3.83017	3.85073	3.6899	3.52489	3.18419	3.81381	3.20426	3.6318	2.50759	4.23323	2.89851	3.11241	3.09186	3.40185	2.95566	3.3291	3.4491	3.2862	3.17719	3.41747	2.98674	3.66452	3.33367	3.67002	3.27299	4.38258	3.4712
AQP12A	0.314003	0.241837	0.250836	0.275774	0.173228	0.0593506	0.305156	0.172063	0.262509	0.197325	0.231993	0.232775	0.151777	0.260931	0.206776	0.207752	0.311985	0.137107	0.354742	0.246151	0.241429	0.250224	0.299445	0.365764	0.204371	0.291261	0.203537	0.465006	0.33096	0.118592	0.304612	0.274836	0.14028	0.245216	0.239878	0.142282	0.471213	0.252879	0.190663	0.245418	0.098449	0.348729	0.263308	0.33106	0.201078	0.1162	0.17554	0.43084	0.246607
AQP2	0.0310744	0.0269242	0.0279261	0	0.0154287	0.0132153	0.0150994	0	0.0259784	0.0292915	0.0387424	0.0296176	0	0.0129111	0	0.00925181	0.017367	0	0	0	0.0134394	0	0	0	0.0455062	0.0720595	0.0453205	0	0.0294772	0.0264061	0.0150725	0.0222531	0.0249883	0	0.0356082	0.0126725	0	0.0337843	0.0121297	0	0.0146141	0	0	0.0368576	0.0149243	0.017249	0.0130289	0	0.0162129
AQP3	0.0656782	0.0189688	0.0590241	0.0384547	0.0217399	0	0.0425518	0.0359895	0.0549073	0.0825467	0.0181967	0.0625991	0	0.0363848	0.0741431	0.0521452	0.073413	0	0	0	0.0189368	0.0981333	0.0156582	0.0459028	0.0427471	0.0203071	0.0425727	0.0833678	0.103837	0.0186038	0.0212379	0.0156779	0.0528148	0.0769356	0.0167246	0.0357124	0.0554404	0.0317359	0.0683656	0.0139998	0.041184	0	0.0472067	0.0519344	0.0210291	0.0486096	0	0.0415921	0.0388961
AQP4	71.5006	107.379	66.1517	67.2042	62.1658	104.307	72.7249	76.9395	118.286	123.986	91.893	77.5311	65.8425	79.4088	76.1524	88.3185	97.3633	78.1382	66.0684	115.867	101.085	58.2901	63.9331	65.9249	75.8405	131.06	72.7407	64.7295	74.4217	119.08	53.0668	68.4847	69.5489	74.9178	68.3184	69.6018	65.1048	70.9402	73.1012	71.4816	83.0231	62.5941	60.8848	63.4196	64.6192	73.3374	79.167	70.6645	78.6793
AQP5	0.239782	0.207757	0.338624	0.240673	0.544245	0.407896	0.166447	0.534954	0.200459	0.193735	0.256243	0.326486	0.268227	0.483902	0.377027	0.244767	0.0765773	0.504799	0.452774	0.276197	0.355555	0.184253	0.661492	0.406991	0.267538	0.254189	0.0999172	0.326104	0.454914	0.320194	0.3323	0.564201	0.523367	0.150472	0.28785	0.111755	0.636129	0.198623	0.615068	0.328572	0.483289	0.273907	0.36931	0.162518	0.19742	0.114086	0.229796	0.292847	0.323838
AQP7	0	0.0499202	0	0	0.0143032	0.0490048	0.0139979	0	0	0.0543094	0.023944	0	0.0125319	0	0	0.0171538	0.0161001	0.0141509	0	0.0145173	0.062295	0	0.0103019	0	0.0281243	0.0133605	0.0280096	0	0.0136634	0.0244798	0.0139729	0.0103149	0.0231654	0	0.0110035	0.011748	0.0121585	0.0104399	0.0112448	0.0184216	0	0	0.0155292	0.0341688	0.0276711	0	0.0483136	0.0136822	0.0150417
AQP8	0.0229108	0	0.0205896	0.0201214	0	0	0.0667957	0.0564945	0.0383071	0	0	0	0	0	0.0387954	0.027285	0.025609	0.0225086	0.0465898	0	0	0.0410787	0.0163864	0	0.0223675	0	0.0222762	0.0436223	0	0.0194689	0	0	0.0184236	0	0.0350046	0.0186865	0.0580184	0.0332117	0.0178862	0.0146508	0.0215495	0.0458	0	0.0271747	0	0	0.019212	0	0.0179339
AQP9	1.66064	2.83303	1.87245	2.07446	1.54662	2.21083	1.35323	2.02625	2.32822	1.65287	2.08329	1.32718	1.81278	1.6371	1.6418	1.26524	2.30586	1.97603	2.35968	1.99601	1.89145	1.40553	1.93284	1.88873	1.88308	2.58323	1.79517	2.09155	1.33068	1.69165	0.920556	1.54378	1.57594	1.91206	1.24498	1.8424	1.34954	1.92134	2.15	1.54344	1.64929	1.68048	1.61247	1.48034	1.6843	2.01537	1.18496	1.68523	1.78029
AQR	1.58868	2.61942	1.48855	1.56203	1.55891	2.39549	1.37582	1.72769	1.97414	2.28794	1.91116	1.65934	1.53762	1.36546	1.39442	1.41172	2.34108	1.62544	1.25593	2.17347	2.2865	1.46974	1.53294	1.58337	1.61524	2.34034	1.43499	1.50526	1.46243	2.13286	1.25846	1.46755	1.59653	1.51962	1.3903	1.56411	1.31882	1.40767	1.68499	1.56415	1.28031	1.43008	1.46754	1.27556	1.35625	1.49237	1.22499	1.36801	1.63094
AR	1.37247	2.111	1.6828	1.39225	1.54249	2.31663	1.59229	1.8277	2.30368	2.28659	2.25499	2.29175	1.92539	1.71516	1.34218	1.95127	2.29521	2.10096	1.2873	2.2197	2.64121	1.58331	1.67409	1.75486	1.62037	2.59548	1.79996	1.56994	1.201	2.27833	1.10435	1.41714	1.26622	1.47685	1.10537	1.45784	1.21242	1.21069	0.955186	1.44915	1.391	1.51007	1.0553	1.09789	1.4103	1.78354	1.36502	1.2835	1.66838
ARAP2	1.11011	1.69941	1.04685	0.874399	0.993604	1.5878	1.21913	1.21524	1.3359	2.08814	1.34473	0.986894	1.13909	1.07967	1.11269	1.17088	1.85848	1.14931	0.961689	1.59551	1.7396	0.932724	1.11442	1.09247	1.12266	1.89318	0.924475	0.943088	1.01527	1.56941	0.705059	0.866273	0.976754	1.27269	0.958333	0.93385	0.987491	1.07522	1.14258	1.09188	1.1097	1.04988	0.810422	0.773494	0.865486	1.28768	0.893322	1.05923	1.162
ARAP3	3.92697	3.99069	4.32452	4.76201	5.16243	4.10023	5.22762	7.55737	4.71972	3.62877	5.07813	4.90586	5.30067	6.06234	4.72169	5.30609	4.1013	5.12436	4.79662	4.55552	3.76097	5.13824	4.67088	5.07477	4.71471	4.10485	4.96283	4.85922	4.8337	5.07492	4.34302	4.13523	4.31874	4.42392	4.51633	4.77285	5.25152	3.8428	4.43426	4.83006	5.28589	4.37175	3.9003	4.74955	4.95238	5.4567	5.13766	4.53834	4.74603
ARC	16.8291	31.6225	19.532	17.2393	17.4211	27.2404	19.6109	29.3478	20.3895	31.4177	21.1785	25.2611	20.3041	19.5849	27.1238	24.1357	21.725	28.666	24.7588	24.5815	22.7081	21.2934	22.3192	26.1286	18.4755	25.3901	21.3291	28.6969	17.4112	26.5834	14.2932	24.463	18.937	21.1642	16.9942	27.8383	17.9468	20.9945	16.8619	23.9315	18.9987	24.6672	18.3939	23.8893	15.2935	20.6234	19.9579	31.4861	22.3967
ARCN1	44.3773	41.0406	45.4917	45.8063	45.0515	39.6138	45.5666	45.3404	42.4706	42.0959	43.1312	43.745	44.8323	45.2758	44.0608	45.3857	38.2688	45.7726	45.7427	43.2624	42.6142	43.9148	44.2491	44.2436	43.8409	40.6883	45.4284	43.9926	46.389	41.1912	45.8858	44.7068	45.8192	45.8655	47.3887	44.6142	46.912	44.4467	44.2892	45.0966	46.867	45.5616	46.1354	44.1934	46.7673	44.2979	47.2122	46.0764	44.4796
AREG	2.09572	1.45778	1.9895	1.86649	1.5828	1.45615	2.00799	1.38291	1.50527	2.2259	1.79098	1.04093	1.74633	1.39811	1.67441	1.9334	1.78164	1.76894	1.77071	1.10075	1.73617	1.69356	1.90003	1.67101	1.8443	1.36897	1.77938	1.74223	2.016	1.6053	2.31938	1.62762	1.66153	1.50408	1.89413	1.78154	1.71921	1.69014	1.98176	1.47228	1.94344	1.7407	1.59118	1.75053	1.89964	1.80231	1.98015	1.34585	1.72165
AREL1	13.4785	20.2324	13.8874	13.917	13.5838	20.8577	12.4646	14.6822	19.5356	23.6675	20.292	16.8737	15.5995	13.7658	13.4094	14.6271	20.5648	15.0256	13.5769	21.6041	21.8121	12.5184	15.7319	15.4314	14.9559	22.0789	13.7316	13.7794	13.0715	19.772	13.0105	12.69	13.2608	14.01	12.4634	13.9755	12.9877	13.0621	12.482	14.4562	13.5119	13.6144	14.0356	13	13.413	14.2576	13.8633	13.2722	15.3311
ARF1	174.168	151.957	187.759	175.237	177.969	159.57	176.159	175.256	149.132	172.628	163.051	159.911	160.325	183.521	171.115	178.917	154.501	176.099	171.078	156.065	150.412	182.364	174.488	172.783	176.992	145.293	182.68	167.155	183.403	150.794	180.647	171.36	174.263	177.006	190.23	171.558	159.45	187.498	187.086	179.542	182.661	182.62	187.641	177.19	181.346	172.073	177.23	188.934	172.69
ARF3	490.825	292.345	431.584	397.857	408.562	288.287	442.953	403.605	351.356	310.828	341.106	343.692	389.414	406.303	441.212	391.128	265.83	365.899	441.912	280.126	311.368	474.233	399.664	388.889	416.839	320.011	443.713	439.488	450.997	300.922	588.897	509.533	467.048	445.593	440.767	421.4	514.72	450.999	444.018	437.226	445.876	461.289	523.995	514.274	452.465	457.307	442.887	465.245	414.885
ARF4	116.597	95.9545	112.964	109.111	108.842	96.4762	116.023	110.666	97.5433	100.561	91.1478	93.0045	102.317	108.843	110.576	114.451	96.1714	109.679	113.263	97.7752	93.918	108.827	111.914	102.601	123.273	101.92	106.282	109.995	115.281	85.4063	104.305	108.543	115.24	117.811	112.934	115.095	108.163	113.472	124.293	112.395	114.791	110.964	112.447	106.582	117.67	117.142	100.84	114.822	108.102
ARF5	112.064	84.1748	107.226	105.243	110.87	88.9741	122.595	114.841	89.1836	98.8005	95.2107	101.973	102.277	113.693	115.049	111.751	83.2376	102.465	107.098	82.9882	93.8874	119.313	109.634	105.394	111.328	89.3449	122.958	118.912	112.002	88.98	153.423	118.152	124.763	110.192	120.581	109.902	152.297	111.327	117.566	109.745	113.199	120.086	137.905	129.48	125.451	102.794	116.727	97.4974	110.262
ARF6	37.2419	39.2753	42.5313	40.6874	40.5511	40.7631	40.947	43.003	39.1475	36.1404	40.2491	41.3008	39.4386	42.148	39.5621	40.9039	32.03	42.4736	35.7343	32.0008	37.309	40.9953	39.4189	40.1941	38.4057	38.8974	39.4139	40.3971	39.0214	38.9437	45.2326	41.971	41.7504	43.9469	40.8067	37.7044	46.6072	38.3547	38.6618	42.9694	41.2273	41.4158	39.7212	36.8305	43.0616	37.6872	46.2163	42.4895	40.1204
ARFGAP1	16.8268	26.8893	19.9078	17.1461	17.4309	26.2498	16.6129	17.4221	25.0414	24.5311	23.514	19.2911	18.7161	16.4536	17.0312	17.6769	26.3426	17.7995	16.3021	24.7744	28.8039	14.528	18.8867	21.0617	20.124	23.5363	18.0247	16.1193	15.8078	28.4842	14.3387	18.6708	16.2913	16.9503	15.7396	16.4068	14.2281	15.564	16.2564	17.5161	16.3217	16.4367	16.2038	18.5296	15.8876	16.1971	18.7523	22.6408	19.0472
ARFGAP2	11.072	12.4177	11.1015	11.2911	10.2564	10.5653	9.64844	10.4732	11.1782	11.4502	11.6841	10.5311	11.7329	10.6928	10.4492	10.3253	11.302	11.1473	11.6646	11.8625	12.278	11.423	11.3876	11.6394	10.6754	10.9703	10.7431	11.5315	10.7416	11.304	12.0945	11.6312	10.6143	11.5864	10.8961	10.9337	10.6399	11.9795	10.135	10.8983	11.0596	11.2497	11.8015	12.1693	11.4812	11.5935	11.0301	11.7994	11.1903
ARFGAP3	5.40009	4.87962	5.31746	5.38438	4.17664	5.15396	4.79762	4.92201	4.72309	5.79585	5.24389	4.46746	5.10149	4.94647	5.70375	5.80497	5.81692	5.53292	4.74767	5.5684	5.33386	5.04884	5.26443	5.29377	5.11543	5.43879	4.90395	4.8864	5.02109	4.89174	4.16665	4.76053	4.75807	4.97913	5.10558	5.56732	5.03974	5.24451	5.55148	5.5958	5.39775	4.93439	5.53381	5.20018	4.41671	5.44106	5.20081	6.02683	5.1584
ARFGEF1	13.2209	21.3364	13.8323	13.3192	14.2663	21.9261	13.4637	13.9708	17.5621	21.0098	18.2563	14.9718	14.2834	13.8675	13.6187	14.9372	20.4481	14.4625	13.1743	21.5299	20.5571	12.2781	14.4804	13.7022	13.4151	20.9819	13.6389	13.2537	14.3861	20.0611	12.394	13.5593	14.141	14.0853	14.5567	13.4944	12.7761	13.1391	13.752	14.3975	13.3854	13.1167	14.1158	13.6341	13.7492	14.0667	13.9561	13.9118	15.1342
ARFGEF2	4.44636	10.756	4.71996	4.50781	4.30271	10.0918	4.36168	4.84184	6.30673	9.53019	6.33974	4.98878	4.78765	4.36933	4.47706	5.20643	9.98003	5.26543	4.05971	9.72678	10.2991	3.92727	4.87481	4.78859	4.66721	10.2914	4.03886	4.03977	4.20649	9.61588	3.07436	4.09451	4.36741	4.58801	4.13078	4.45895	3.77342	4.4383	4.74788	4.53787	4.16534	4.05055	3.68703	3.83683	3.88686	4.57183	4.01381	4.83591	5.3974
ARFGEF3	17.3898	33.6756	17.286	17.7373	18.219	31.2314	16.8005	16.9566	22.2191	32.1712	22.0805	18.567	18.2798	16.9559	17.4145	17.4337	29.7077	19.1584	16.9785	28.5024	31.5346	16.4957	18.5175	17.7719	17.7283	30.4697	16.9519	16.4345	16.985	29.9893	14.576	16.3905	16.3459	17.6786	16.7973	17.5935	14.2579	16.4706	16.8591	17.3829	16.2297	16.8869	15.7451	16.7543	17.309	17.9615	18.5925	17.7272	19.65
ARFIP1	5.6814	6.04911	5.73001	5.77179	5.46487	7.15007	5.6944	5.62136	5.88127	6.68171	6.15815	5.21134	5.36147	6.4379	6.36338	6.03436	6.66901	6.56153	5.57746	7.00068	6.0235	5.0614	5.98695	6.08683	5.51189	7.20277	5.12575	5.5274	5.60901	6.22027	5.25231	5.13994	5.02697	5.41388	6.10895	5.46187	5.71286	5.31842	5.58944	6.13869	5.27684	5.78554	4.87722	5.66141	5.62836	6.28759	5.86936	6.03967	5.8343
ARFIP2	40.2364	27.5006	37.2005	36.6687	38.4337	27.8219	38.4408	37.1451	29.9367	29.8223	32.3537	32.6698	33.4076	37.2136	37.7285	36.7957	26.8936	35.6323	39.5432	27.8538	28.8387	38.6514	35.8661	37.1183	38.0022	28.4931	41.9861	40.7368	39.9127	28.8959	49.7203	44.2518	41.2699	36.6363	39.3753	36.998	47.7917	39.111	35.9983	37.1415	38.6786	37.6135	40.2044	41.9082	39.4997	33.7243	37.6101	37.7194	36.6052
ARFRP1	11.4424	10.2725	12.2654	11.9139	11.2804	9.07576	12.0846	11.7393	9.22014	10.448	9.57937	12.1674	11.1309	12.9681	10.9484	11.821	9.92376	11.079	12.3911	11.1158	10.3506	12.4826	10.8856	10.7913	12.4362	9.69295	11.6884	12.6519	12.1097	11.2229	14.4971	12.6368	12.2832	12.3297	13.2487	11.604	12.4051	13.2496	12.5276	11.7955	11.748	13.2008	13.585	11.4789	12.2887	12.2745	11.861	12.5192	11.7232
ARG2	39.5492	28.8645	41.1068	41.7422	41.1782	31.2652	33.8583	31.7548	30.8761	33.2109	35.6267	34.204	32.1713	35.9445	35.7368	39.7261	30.9497	35.385	40.9659	33.7083	32.5875	40.4983	37.3932	34.9856	38.1856	28.8786	43.7109	39.5605	40.5359	37.3132	47.7992	40.1881	43.8303	37.8107	47.4347	33.1463	44.5001	39.0317	42.2114	42.1324	36.01	38.1795	45.7422	41.8411	45.4864	34.8058	41.3549	33.8816	37.8513
ARGLU1	35.5316	54.1917	38.5245	38.4551	36.0359	56.0004	38.5023	38.7358	49.1878	54.4222	49.0658	42.4007	41.5918	38.1979	37.4511	41.8985	57.6558	43.728	35.8238	52.3003	52.6802	31.8847	40.6036	39.8294	38.5558	52.797	33.9782	34.012	34.6092	54.1049	28.9895	30.1723	35.9766	37.4395	36.1245	36.2091	33.7724	34.3075	37.0333	37.9622	34.7271	32.8642	32.3916	28.8679	31.2739	37.2542	34.8206	33.1519	39.7103
ARHGAP1	14.7047	19.1648	14.6516	14.5559	18.1605	20.3045	17.0899	21.0435	19.8409	22.3641	20.4837	20.0734	18.969	18.0017	15.7521	18.1009	18.1544	21.5713	12.9646	19.4911	19.8606	14.1658	17.9356	17.7746	15.6227	19.0555	16.1372	14.2416	12.9965	20.9158	13.688	14.2083	13.6196	14.8391	12.7792	15.5903	14.3749	12.9587	15.1155	14.7519	17.1217	13.6634	10.6913	12.3849	16.4689	15.9648	17.0325	14.9805	16.5496
ARHGAP10	2.9158	3.03166	3.38405	3.351	3.49108	3.52877	3.25464	3.21835	2.61871	3.36104	2.99134	3.65254	3.00077	3.33678	3.04708	2.84745	3.40818	3.24111	2.72751	3.24107	2.78154	2.79324	3.06264	2.95782	2.94426	3.64737	3.27245	3.14068	3.46136	3.63878	3.89537	2.81592	3.55059	3.08866	3.84399	2.7587	3.38955	2.88628	3.66815	3.13249	3.24406	2.89778	3.10771	2.72724	3.61701	2.9226	3.50693	3.26038	3.2013
ARHGAP11A	1.0178	0.959825	0.945006	0.839563	1.09446	1.30572	1.08203	1.03995	0.968415	1.22974	1.1638	0.964727	0.988279	1.0467	0.876019	0.914117	1.15024	0.944692	1.14922	1.15051	1.3376	0.947741	1.02558	1.0965	1.01563	1.27269	0.814653	0.920772	0.992159	1.11338	0.818255	0.829546	0.926987	1.01276	0.863449	0.972322	0.626562	0.990404	1.02287	0.90257	0.946752	0.904913	1.18827	0.733673	1.02086	0.892717	0.943081	0.982842	0.998882
ARHGAP12	8.72542	12.9721	9.52542	9.74769	10.0004	13.2083	9.56287	10.1575	11.1667	13.7775	11.7172	11.3571	10.8438	9.50251	9.76321	11.2267	11.912	10.9136	9.12574	12.9879	12.4182	8.42531	10.0964	10.1481	9.20336	11.9709	9.22187	9.41357	9.39815	12.2243	7.13139	9.04929	9.31929	9.42177	9.32309	9.56985	8.67939	9.00575	9.44504	10.17	9.34586	8.51001	8.81666	8.83339	9.25812	10.0708	9.37967	10.1048	10.1281
ARHGAP15	3.00019	2.09446	2.77327	2.37896	2.02589	2.30394	3.04895	2.93103	2.2072	2.74726	1.96645	2.33665	2.133	3.03446	2.78691	2.59298	2.39537	2.52646	2.16149	2.54003	2.00195	2.48985	1.9251	2.24063	2.12565	2.19452	1.85027	2.0891	2.69962	2.127	2.19532	2.18534	2.72968	2.45509	2.84202	2.65677	1.99708	3.16864	3.42633	2.94907	2.67681	2.31335	2.51376	2.52149	2.45368	2.96912	2.42958	2.24735	2.4679
ARHGAP17	10.3015	14.5138	10.3454	11.1601	11.6072	15.3775	11.3881	11.4879	13.1896	13.564	13.003	13.3493	11.4667	12.2641	10.9336	11.8465	14.781	11.2371	12.0198	14.5031	14.234	11.3919	10.9463	11.8621	10.7488	15.2914	11.5372	11.5774	11.228	16.2161	11.5396	11.108	11.4408	10.7619	12.6839	11.3513	12.022	10.1194	12.2362	12.1558	11.7856	12.2439	10.9473	10.7483	10.9725	11.158	11.6334	11.2995	12.0746
ARHGAP18	4.631	5.63141	5.50101	5.63768	5.52067	7.49761	5.77046	6.55764	6.40145	7.29351	6.12627	6.5225	6.1834	6.58206	5.84252	6.52537	6.6883	6.30653	5.57111	6.88573	6.29614	5.25122	5.54221	5.89642	5.00239	7.48538	5.5281	5.3363	4.87141	6.97443	4.77048	5.33574	5.17119	5.44826	5.00893	5.63766	5.66049	6.34757	5.56623	6.33328	5.80061	5.47667	5.31417	5.34331	5.38422	5.82842	5.2387	6.06497	5.86648
ARHGAP19	8.20026	8.45791	8.15391	9.99843	9.32721	9.75634	8.76971	9.81219	9.96971	7.37053	7.18372	9.69067	8.68561	9.22529	8.44177	9.20219	7.68184	11.2329	7.95023	9.50403	7.64607	7.92459	9.13609	7.27785	8.89399	9.80728	9.80205	8.50892	9.90131	8.59813	8.13389	9.24441	10.4005	8.00364	8.22738	9.38569	9.96272	9.49013	8.91651	10.4405	11.0665	7.53283	8.92053	8.39942	9.28208	7.3567	9.7115	7.66101	8.92181
ARHGAP20	7.678	8.82652	9.36443	8.34473	9.31265	9.69091	8.98065	9.66925	8.5279	10.3134	8.31908	8.86006	9.8414	10.9034	9.68137	9.5358	9.62436	10.2911	8.00189	9.50735	9.01325	8.69012	8.69815	8.92129	8.0715	9.97068	9.23835	8.99327	9.31229	9.54215	9.21734	8.52252	8.65495	8.46804	9.13339	9.25933	8.79587	8.71526	8.92696	9.90742	9.45284	9.68892	8.33706	8.39141	8.94234	9.08713	9.39325	9.22091	9.12167
ARHGAP21	18.1761	37.8635	19.2862	20.8446	20.0771	35.1397	19.0689	19.7102	27.8796	38.9964	27.4852	20.1266	21.8344	18.5971	18.6807	21.8804	37.1113	19.8289	18.281	34.5947	37.144	18.1759	20.6394	19.8545	19.821	36.6096	19.1806	18.7401	18.6265	35.7931	17.6869	17.3333	18.2957	19.4275	18.8605	18.3336	17.3096	18.3624	18.8139	20.1497	18.7464	18.1465	17.5989	17.6966	18.6455	19.6567	19.5377	19.2788	22.3735
ARHGAP22	5.43774	6.47122	5.05855	4.80927	5.21002	6.17146	5.04046	5.05292	5.1941	5.83596	4.64223	4.99028	4.76909	5.55304	5.07542	5.57217	6.00491	5.15993	4.82391	5.92083	6.00695	4.87489	4.89275	5.54425	5.47935	5.93013	4.78283	4.57383	5.29807	5.34923	3.97751	4.83243	4.51323	5.30016	5.15923	5.19214	5.05558	5.02159	5.98417	6.0259	5.51521	4.76397	4.55001	4.8697	4.89285	5.58834	5.10467	5.83435	5.24389
ARHGAP23	15.4236	10.2068	13.0551	12.1945	13.0851	10.6539	14.778	11.886	12.3024	9.2713	11.4075	11.3717	11.2922	13.8913	13.3703	12.0338	9.68563	12.5006	13.993	10.3793	10.5243	14.4279	12.4693	11.314	13.0397	9.90249	14.3172	14.3239	14.8994	10.6761	17.3064	14.9793	13.6173	14.4046	15.6044	12.2334	17.33	14.1415	14.0749	11.6074	12.8558	12.6048	14.1253	16.7714	13.7725	12.575	13.7647	11.2438	12.9518
ARHGAP24	3.54416	4.63179	4.31475	4.25252	3.96103	3.79419	3.94264	4.00601	3.95311	3.9953	3.90009	4.07437	4.23648	4.0651	3.99967	4.27217	4.61082	4.62328	4.14804	4.74299	4.01948	4.03572	4.33947	4.03429	3.99619	4.26824	4.10343	4.28561	4.12823	4.13004	4.15132	4.35142	4.21482	3.95496	3.90699	3.88634	4.28645	4.19695	4.30798	3.98143	4.09335	4.19566	4.05593	3.90773	4.34589	3.72305	4.8975	4.25461	4.14837
ARHGAP25	1.04087	1.00347	0.869538	0.901268	1.01904	0.985071	0.740846	1.32548	1.21334	0.760045	0.828587	0.852341	1.09693	1.44969	1.03021	1.18722	0.966809	1.0514	0.864541	0.871765	0.710121	0.893701	0.733969	1.07583	0.787184	0.870292	0.969275	1.10256	0.862207	1.2084	1.02396	0.881869	0.754487	1.10765	0.929545	1.01635	0.940492	1.0732	0.915597	0.881225	1.21344	1.20156	0.67964	1.13025	0.985725	1.09045	0.885122	0.821617	0.975087
ARHGAP26	12.1506	11.866	11.7278	11.2293	10.6582	12.721	11.6752	11.3932	12.6423	13.5636	13.5605	11.9257	12.0684	11.3478	11.9841	11.0012	11.6585	12.1966	10.7243	13.2021	12.4886	11.1383	11.8995	12.0925	12.0438	11.6786	10.8541	11.3534	11.4055	12.3354	11.9958	11.7814	12.7107	11.7484	10.7758	11.5607	13.2271	9.97584	10.9129	11.7456	10.215	10.9333	10.4231	11.0379	10.7135	11.8723	13.3858	11.1055	11.7231
ARHGAP27	2.36359	1.3512	2.86866	2.11862	2.62534	2.23834	2.84164	3.90552	2.35283	1.73415	2.07594	2.77533	2.22603	4.66725	3.3112	3.20661	2.41043	2.2024	3.10931	1.98928	1.38054	3.94297	2.48346	2.50343	1.97449	2.1924	3.02072	2.43572	3.44405	2.86782	4.03029	2.07651	2.61587	2.46187	3.89046	2.5737	3.37325	2.37543	3.33852	2.78917	3.56392	3.08096	3.04741	2.78902	3.89704	2.75926	2.72781	2.36091	2.75772
ARHGAP28	0.453621	0.640953	0.495467	0.386135	0.478173	0.670751	0.508661	0.49905	0.536755	0.703887	0.504651	0.518825	0.382528	0.498733	0.413607	0.527761	0.58505	0.548502	0.404459	0.773718	0.651945	0.456719	0.494149	0.512137	0.41561	0.647333	0.400343	0.458424	0.509746	0.64641	0.379122	0.424802	0.437733	0.392398	0.389187	0.47244	0.365238	0.349019	0.52848	0.370407	0.433233	0.55804	0.489065	0.496656	0.563093	0.457113	0.427205	0.364605	0.492124
ARHGAP29	3.40711	5.01372	3.9855	4.30144	3.92576	5.01628	3.63503	4.07896	4.51249	4.80873	4.53259	3.96216	4.31764	3.88527	3.82534	3.81504	4.60523	3.8294	3.22889	4.35779	4.65289	3.17895	3.62218	3.8307	3.87769	4.76629	3.92488	3.6314	3.39886	4.60254	3.10761	3.52727	3.6109	3.87994	3.84056	3.43589	3.5325	3.60358	3.8236	3.90163	3.97973	3.79419	3.44375	3.22858	3.77963	3.84417	3.65674	3.50907	3.91729
ARHGAP30	1.36647	0.766889	1.04661	1.091	1.07937	1.34716	1.49396	2.29739	1.02554	0.848955	1.21321	1.58361	1.25644	3.09684	1.73541	1.34997	1.30176	1.29672	1.61041	0.65732	0.564123	1.65657	0.644151	1.16123	0.879269	1.23869	1.04176	1.31566	1.44353	1.58344	2.28967	1.56792	1.06138	1.30965	1.53025	1.95041	1.9006	1.80077	1.62442	1.32066	2.52674	1.22614	1.32257	1.74971	1.71528	1.62045	1.74484	1.18001	1.42573
ARHGAP32	26.5518	35.0079	26.7593	25.0335	28.7745	34.7293	26.741	28.8838	30.7792	38.6747	30.5135	29.2687	28.9755	26.8195	26.7774	28.4787	33.0055	29.2624	24.6713	36.3157	35.1633	27.6492	29.9853	28.903	27.6933	35.748	27.8036	27.774	26.5551	34.3069	25.0759	27.8785	27.224	27.677	26.3994	28.579	26.4682	25.0173	24.8378	28.3132	25.9246	27.563	26.096	26.2199	26.4441	28.7225	28.6201	27.0977	28.7867
ARHGAP35	25.7207	22.123	27.2102	23.2091	23.9308	21.4427	28.3959	25.7445	22.827	21.3223	22.9509	24.5793	24.0896	27.6494	25.3427	26.5767	18.0337	25.0406	23.6329	21.1565	20.6635	27.7899	24.4691	24.3829	25.5359	23.454	24.7966	27.388	23.0242	20.9317	22.701	29.4837	24.7341	25.2221	23.0671	25.7056	28.2895	20.9225	21.0879	23.865	25.1035	26.0538	20.8828	26.2244	21.6557	24.6539	24.8357	27.3347	24.2758
ARHGAP36	0.0944762	0.154621	0.0566029	0.0921932	0.104241	0.151786	0.102016	0.198451	0.0877584	0.188007	0.209403	0.0700365	0.0821987	0.095954	0.0799895	0.106263	0.176004	0.123757	0.12808	0.116381	0.0998803	0.12234	0.0900957	0.11005	0.0204968	0.185004	0.0816528	0.0699546	0.0497889	0.142726	0.0712836	0.0676567	0.101297	0.0737798	0.200482	0.0599331	0.0974714	0.0608682	0.122927	0.0939788	0.157978	0.0839393	0.0565879	0.136961	0.040333	0.128193	0.140842	0.059829	0.107178
ARHGAP39	12.7806	15.4202	13.8434	13.9334	15.851	16.6376	15.1854	15.3932	15.3082	14.3532	15.5439	18.044	15.0679	15.1131	13.3272	16.6457	13.9093	16.9535	13.6437	15.5523	14.2979	13.5712	14.2377	15.4861	14.1562	14.6419	13.1246	14.9685	13.0653	16.3888	12.854	13.5827	13.2923	13.6812	13.5213	14.429	14.6937	12.6168	12.2956	13.7499	13.7969	14.1211	11.7248	13.6454	13.2725	13.1949	14.5077	14.4893	14.3732
ARHGAP39L	9.48112	11.4775	11.7233	9.62603	12.0324	11.3814	13.4354	13.5963	12.8394	11.1683	14.3749	13.0999	13.2803	13.0081	10.7259	12.8368	9.96635	13.5426	7.60266	10.7622	10.8183	9.37986	12.9563	11.2884	11.3307	11.7384	10.6438	10.5368	7.11849	12.2852	4.01821	9.83296	10.2629	8.03428	7.4176	10.8481	9.39952	5.47807	7.92674	10.9046	10.9923	8.93898	3.78429	8.1192	7.95742	9.51048	11.5818	11.74	10.4334
ARHGAP40	0.451719	0.942894	0.848812	0.649184	0.734016	0.777158	0.588648	0.691951	0.763862	0.7258	0.810647	0.812158	0.68778	0.665428	0.782293	0.898643	0.84918	0.83715	0.605431	0.838131	0.82586	0.819129	0.866445	0.839498	0.641465	1.00942	0.678775	0.752567	0.701184	0.828785	0.507923	0.654326	0.594406	0.631367	0.658796	0.812226	0.571959	0.811079	0.6492	0.603985	0.811136	0.81066	0.553426	0.828037	0.621266	0.820618	0.585408	0.760661	0.733552
ARHGAP42	1.63131	3.36879	1.88324	2.30478	1.87603	3.83351	1.98638	1.55285	2.84615	3.36109	2.61534	1.91742	2.1991	1.83245	1.80698	1.97348	3.74775	2.00809	1.77666	3.4963	3.13444	1.61853	1.91846	2.04592	2.17176	3.39115	1.86197	1.9029	1.79823	3.19438	1.38861	1.86084	1.57625	1.8014	1.72893	1.74073	1.6165	2.07033	1.70645	1.85545	2.02563	1.63054	1.77268	1.74371	1.88283	1.97568	1.45446	1.9967	2.1434
ARHGAP44	29.9177	21.188	29.5275	30.1011	28.8289	22.4323	29.8927	25.2341	27.0977	21.4641	26.9288	26.1787	27.6743	27.2415	28.4308	26.6959	21.6393	25.5045	30.5694	21.8487	22.8127	30.6733	28.3158	27.6696	29.6984	23.3403	31.214	31.0965	29.3044	24.3942	34.3804	33.3744	29.8174	30.319	30.5374	29.6528	36.6596	28.3418	27.1376	26.6387	27.3901	30.5973	28.1796	32.3154	26.9077	26.9515	31.2668	25.4592	27.9759
ARHGAP45	2.02244	1.35895	1.63208	2.29277	1.94684	2.2468	2.45682	3.35862	2.04446	1.54653	1.62097	2.79309	1.75962	4.09006	2.63839	2.45773	1.88001	2.14914	2.3711	1.68479	1.53517	2.41439	1.26938	2.0914	2.03493	1.90468	2.30754	2.56389	2.06531	2.48147	3.08307	2.19465	2.02463	2.29355	3.04273	2.63423	2.89177	2.62512	2.52946	2.5602	3.07665	2.66095	1.98022	2.28869	2.7455	2.0849	2.54391	2.07796	2.29912
ARHGAP5	5.08712	12.2729	5.34017	4.91401	4.8424	13.3812	5.68445	5.70417	8.92013	11.0741	7.79735	5.15573	5.80614	5.6999	4.67956	6.4052	11.2893	5.6918	4.6369	11.7033	11.5983	4.55501	5.60169	5.60378	5.6803	12.8399	4.35581	4.87245	4.99022	10.7572	3.26393	4.49053	4.06089	4.89391	4.36904	5.43789	3.58282	4.89077	5.17595	5.29764	5.49007	4.63262	3.88131	4.09363	4.04129	5.50315	4.62437	5.84465	6.26073
ARHGAP6	4.35294	5.84262	4.36519	4.53557	4.39876	5.86605	4.74176	5.44345	5.02321	6.51137	4.72078	5.96726	4.20701	5.02946	4.7252	5.13832	6.26275	4.56738	4.32558	6.4759	5.16887	4.76738	4.40729	4.22242	4.31394	6.30568	4.93599	4.10226	4.53484	6.24265	4.2972	3.714	4.82296	4.74905	4.66555	4.15847	4.75729	4.65704	5.25579	4.98521	5.75472	4.2961	5.2132	4.04462	5.28709	4.27259	5.39714	4.95769	4.93308
ARHGAP8	0.818985	0.848441	1.24802	1.032	1.02542	1.45376	1.02084	1.15609	0.922824	1.04052	1.21346	1.2727	1.17727	1.27235	0.859219	1.16618	0.796031	1.32935	1.24907	1.02283	1.06261	1.1492	0.840437	1.24433	1.07767	1.33768	1.21176	0.966121	0.912	1.31625	1.22628	0.968991	1.3458	1.12621	1.10169	1.11814	1.06704	1.31625	1.33434	1.43453	1.3397	0.889783	1.03654	1.24593	1.24842	1.02781	0.985362	1.1162	1.12443
ARHGDIA	101.874	81.7749	101.3	97.607	102.249	83.6606	99.592	102.312	87.7359	80.8034	84.2884	92.1291	96.2091	100.36	101.092	97.833	76.8512	94.8497	97.9736	79.313	78.3553	107.939	97.5005	97.4553	97.277	78.7142	106.159	106.025	103.571	80.6364	124.251	109.54	104.194	99.8896	100.655	100.708	117.94	102.045	91.5064	96.8928	101.054	107.619	108.103	111.614	102.327	101.032	98.5238	102.873	97.796
ARHGDIB	102.793	72.9788	98.7214	102.852	103.968	77.0749	99.1163	90.2644	83.9778	79.4901	86.6065	86.4005	94.324	98.7889	100.568	94.2937	78.8923	87.6789	102.68	77.576	90.9105	100.7	97.9709	98.2368	95.7179	74.9007	104.466	102.349	105.569	81.2391	139.047	103.747	106.816	96.8918	102.675	105.557	125.623	100.326	96.7533	100.578	101.405	102.544	116.775	117.202	98.6737	93.7307	100.616	107.176	97.6509
ARHGDIG	63.6916	43.9245	61.7637	61.72	58.4606	46.1205	65.5774	58.5768	53.7142	52.3705	49.2546	52.8713	59.0092	57.3608	63.1072	51.8919	43.1003	54.4982	63.1842	48.7092	48.8384	65.0851	60.9129	53.6879	60.7527	50.0971	67.911	66.5752	60.8669	46.6265	83.4954	68.3858	65.2329	61.0983	67.6255	59.4948	88.7823	63.9745	60.0711	56.8555	57.4787	59.7043	66.302	67.7865	60.8898	53.7006	57.6675	44.1085	59.019
ARHGEF1	10.4563	9.73509	9.7805	8.13214	9.55412	9.69863	9.2871	10.7451	9.81969	11.0196	11.2821	9.09949	10.3164	10.0922	9.8899	9.81741	10.4018	10.2181	9.23546	10.0058	11.8374	9.89803	10.551	10.226	10.2265	9.69901	9.84195	9.79547	9.47882	9.22451	9.92757	9.66733	9.09481	9.19458	8.61166	9.86783	10.0638	8.13022	9.79286	8.7453	8.85767	8.72651	9.38279	9.47509	8.40404	9.48653	9.77967	9.84439	9.71705
ARHGEF10	3.42468	5.77512	3.85747	3.6139	4.26891	7.28501	3.9095	3.64156	4.54461	5.60132	4.23424	4.11618	3.87752	3.76896	3.29469	3.80846	5.49586	3.93932	3.36179	6.4131	5.76537	3.37073	3.66708	3.70743	3.3563	5.93867	3.47043	3.91737	3.79737	6.12761	3.15645	3.18683	4.18641	3.45343	3.50002	3.31329	3.26815	3.29216	3.99245	4.32954	3.91985	3.18654	3.84818	3.21221	3.73788	3.40064	3.71514	3.65898	4.07727
ARHGEF10L	18.4959	17.3141	19.8189	20.6231	24.785	17.1703	21.8569	22.4086	18.2741	18.0577	18.6047	21.8715	21.1069	22.5013	18.9679	19.8627	16.2742	21.7138	18.5886	17.0744	16.646	19.6485	19.7006	20.6368	19.0536	18.8061	21.6314	21.8275	19.7948	16.2376	19.2156	20.6928	21.6184	19.1358	19.8765	19.5804	21.5527	18.2526	16.4427	20.7962	21.0812	19.7793	18.254	17.8572	18.8399	19.4008	19.3242	19.499	19.5948
ARHGEF11	33.4446	24.9797	32.8357	32.683	33.8924	25.3083	35.8172	35.01	29.3483	24.0732	28.3108	31.943	31.1663	33.4939	32.4252	33.2745	22.1654	32.8868	35.4209	24.7775	24.3956	36.4822	30.0659	32.5353	31.7194	25.792	34.2974	35.5885	32.5179	25.6399	38.3388	38.0515	33.9478	31.7855	34.6813	33.2642	42.7708	32.2417	31.5522	33.1583	34.3946	35.5163	32.4767	35.6702	32.3259	31.5429	33.4658	36.3225	32.1625
ARHGEF12	6.36606	26.7741	7.35568	7.25789	7.61734	26.9306	8.91498	10.6114	18.214	25.2985	16.293	13.4354	10.3379	8.99476	6.7625	10.4304	24.1097	11.6929	6.5532	27.299	24.292	6.55787	9.51641	9.71377	7.73026	27.5261	7.14126	7.39683	6.39518	26.6789	4.45913	6.17998	6.93959	7.59039	6.0262	7.78038	6.38339	5.48109	5.39435	7.37697	7.18725	6.77805	4.72131	5.47554	6.52323	7.39669	7.93287	6.61056	11.0507
ARHGEF16	3.04084	2.49334	2.39949	2.44915	2.71028	2.28361	3.2723	2.42626	2.29414	1.31434	2.07129	2.10655	3.03284	2.26802	2.562	2.21701	2.37098	3.33721	2.92591	1.48008	2.00157	3.2979	3.19337	2.5192	3.02665	1.96754	2.99988	3.12083	2.43427	1.73948	2.83477	4.25963	3.39953	2.16329	2.77626	2.63745	3.83147	2.49429	2.52449	3.25353	3.48801	3.86968	3.02256	2.56872	2.97787	2.86537	2.81113	3.87483	2.72936
ARHGEF17	59.6713	38.4279	55.8974	51.1058	52.6792	37.1225	52.9279	51.0126	46.5199	40.4509	49.0808	47.1636	48.5327	50.6182	54.3839	48.7595	36.6648	46.5496	48.0804	38.7306	42.0073	53.0523	50.2572	50.0561	55.6055	39.7338	54.7166	50.7465	52.4624	36.5892	57.2507	63.5525	56.081	54.6376	51.7292	52.3206	67.1022	45.6805	52.1195	48.7005	52.9478	53.3905	53.8638	56.9868	47.5397	49.0016	51.1441	54.7903	50.1759
ARHGEF18	3.99847	5.64115	4.33596	4.30069	4.10272	5.66979	3.75646	4.34863	5.06279	6.06396	5.21331	4.89459	4.25087	4.21207	3.94411	4.26984	5.26902	4.57664	3.90198	5.72919	5.60765	3.86798	4.01405	4.44957	4.20685	5.69449	3.81762	4.14973	3.96655	5.30168	3.92192	4.19383	3.83077	4.34114	4.18573	4.1885	3.83396	3.96731	4.13899	4.06766	3.82871	3.84693	3.59939	3.6507	4.02718	4.19274	4.4365	4.14059	4.39606
ARHGEF26	7.66803	9.5603	7.01134	6.98896	7.32673	10.1244	7.44114	7.99751	8.889	8.34172	9.02291	7.99902	7.96125	7.46485	6.39788	8.28919	8.90745	7.16114	6.52737	8.46988	8.97537	6.1749	7.06272	7.82851	8.01936	8.98387	6.68624	7.17266	6.99901	9.49945	5.66551	6.70445	7.09831	6.40384	7.50965	7.08144	6.57624	6.50297	6.33438	6.97038	6.87697	6.84005	6.40466	6.33222	7.42978	7.43639	7.3647	6.11933	7.47091
ARHGEF28	2.31044	4.04893	2.64818	2.77119	2.83293	4.48483	2.51904	2.46922	3.64508	3.56426	3.47662	2.59483	3.1673	2.63503	2.59645	2.84473	4.41305	2.70542	2.65674	4.12115	4.47518	2.23961	2.63727	2.70831	2.48987	4.22332	2.69269	2.3634	2.6419	4.62694	2.23628	2.33432	2.79319	2.38266	2.5818	2.40767	2.26727	2.54406	2.56106	2.54804	2.70297	2.45011	2.40663	2.32597	2.71025	2.31024	2.59783	2.44736	2.87941
ARHGEF3	4.21064	5.39904	3.9254	3.68738	3.79676	5.60879	3.92738	4.72398	4.37992	5.23506	4.23392	5.01655	4.53721	4.90658	4.42551	4.69754	6.05897	4.64788	3.23553	5.10968	5.34807	3.53617	3.36637	3.77156	3.44928	5.54427	4.3293	3.17919	4.5681	5.75784	2.85225	4.21108	3.853	4.0288	3.55865	4.02641	3.18661	4.06042	4.55296	4.7043	4.37017	3.737	3.35255	3.38693	3.52154	3.92233	4.51505	3.56296	4.25035
ARHGEF33	1.45675	3.60816	2.26876	2.08321	2.38572	2.67921	2.27551	2.27565	2.22529	3.40058	2.82101	2.23898	2.03057	2.27529	1.46585	2.54328	3.41008	2.42027	2.01626	3.759	2.69166	2.08545	2.47658	2.06292	1.95833	2.99963	2.55101	1.91688	2.22113	3.14986	2.37503	1.84611	2.09756	2.01021	2.11502	1.88488	2.27265	1.51469	2.03637	2.43375	2.03019	1.73813	1.76793	1.82738	2.27842	1.39711	2.40477	2.07205	2.28865
ARHGEF37	9.29837	8.94724	9.65387	10.8952	10.0019	10.1488	11.0906	10.8993	9.08677	6.17353	8.151	11.0863	9.76832	9.61765	9.65248	10.2689	7.57881	10.7352	11.2394	8.32392	6.68412	9.83741	9.09581	11.0518	10.0589	8.49635	10.119	12.03	9.60934	8.56895	12.0569	12.8709	10.2731	9.17375	9.34464	11.4937	11.7881	12.6502	8.91835	11.4637	10.5603	9.80199	10.0623	11.3577	9.20895	10.0151	9.62789	12.6399	10.0308
ARHGEF38	0.0501596	0.108651	0.0976683	0.0660791	0.174333	0.23465	0.121866	0.130557	0.0978452	0.488578	0.159817	0.11952	0.0509147	0.111151	0.0637024	0.12445	0.0560668	0.114985	0.0255002	0.379163	0.12293	0.0149892	0.0358754	0.0584279	0.0816168	0.317932	0.0975405	0.111421	0.118953	0.319681	0.0648791	0.047894	0.188233	0.0734463	0.114956	0.088641	0.105852	0.0302966	0.150109	0.0908811	0.141538	0.075204	0.108158	0.0297474	0.128482	0.064967	0.182268	0.0635292	0.120919
ARHGEF39	0.108473	0.140978	0.22746	0.158777	0.125668	0.276787	0.193263	0.133739	0.0906837	0.0852077	0.105186	0.0516936	0.188753	0.165254	0.122453	0.0645913	0.181871	0.177614	0.0919093	0.145771	0.109465	0.162075	0.142234	0.113718	0.229451	0.100616	0.193358	0.137688	0.120047	0.092177	0.122766	0.168306	0.101766	0.174715	0.386707	0.132709	0.183128	0.18345	0.141139	0.138731	0.170046	0.198773	0.194914	0.150104	0.173656	0.0802826	0.227402	0.206078	0.153576
ARHGEF4	17.0111	23.1159	16.9444	15.6252	19.1546	21.7248	18.4252	18.6845	19.8411	24.9618	19.3265	20.7266	17.073	18.8091	17.6098	19.0733	22.2031	18.1195	15.9664	23.4783	22.2141	16.2872	17.6464	18.9336	17.5891	21.9243	16.7777	16.59	17.4695	22.4765	18.2418	18.0271	18.1705	17.0933	16.6867	17.2997	16.2662	17.0726	17.0921	18.7631	18.4609	17.7596	17.9595	16.6968	17.0223	18.3597	17.1874	17.8253	18.5785
ARHGEF5	0.0744863	0.11832	0.0446265	0.0872237	0.0123277	0.100312	0.0482584	0.112244	0.0985957	0.0702128	0.128982	0.177486	0.0864088	0.0876869	0.0683202	0.125669	0.111011	0.115867	0.0315563	0.118867	0.128859	0.105729	0.0843514	0.0694118	0.0848399	0.0518187	0.0482821	0.100458	0.100098	0.116043	0.0481723	0.0889024	0.0798638	0.103614	0.0521607	0.0658154	0.0733548	0.022495	0.0775341	0.0516013	0.0758992	0.0496342	0.0602298	0.0515369	0.107322	0.0551287	0.0624612	0.0589625	0.081105
ARHGEF6	17.6484	17.949	18.7353	18.5408	17.1326	18.1498	16.2663	18.012	18.5705	19.6965	18.8416	18.1457	19.0765	18.1104	16.6972	17.4579	18.2136	19.0101	16.7383	18.5725	18.0016	18.7433	18.6726	19.7621	17.2065	18.1039	17.6489	17.3261	16.1503	17.9803	14.4938	18.207	16.3019	18.9472	15.9535	18.5183	17.0516	17.6287	15.1342	17.6602	17.0957	18.7419	15.1393	17.906	16.0316	19.6594	18.1449	18.2439	17.7504
ARHGEF7	10.746	15.9903	10.3649	12.1657	9.96644	16.9555	10.1069	12.0898	13.1718	16.0098	14.0377	11.7266	10.5841	10.2526	11.501	11.216	14.8645	13.1075	11.8059	14.5543	15.7014	9.2226	11.9743	11.7313	10.4574	15.2485	9.52298	11.2846	9.73404	14.6753	6.92455	10.0995	9.74761	9.8742	10.7077	11.9685	7.67596	10.7487	11.4086	11.8679	10.1564	11.182	8.34876	9.30802	10.48	10.931	12.2616	13.0349	11.6145
ARHGEF9	50.9038	59.8118	54.0467	48.7142	53.5979	55.0093	50.9422	52.1353	55.8917	64.5459	60.3446	51.4334	51.9998	52.8226	51.2972	54.2889	57.3222	52.8977	48.1912	59.37	63.3702	49.1805	55.0427	55.4756	53.8885	55.3687	52.6417	49.8486	51.598	56.3975	49.565	49.6487	52.7462	53.8445	52.7397	49.9315	51.6713	46.7848	50.2307	52.0466	49.1914	50.243	49.3114	47.4482	49.6401	52.3446	51.9518	50.7203	52.8841
ARID1A	5.74544	8.06508	5.75673	5.64195	6.00128	7.8431	6.03362	6.70114	7.49807	7.71093	7.67961	7.51704	6.41107	6.4547	5.93207	6.59118	7.6419	6.55457	6.08886	7.98133	8.01578	5.81256	6.19508	6.76836	5.89121	7.77918	5.9073	6.01533	5.58061	8.42033	5.59138	5.84166	5.96971	5.99436	5.47503	6.14093	5.3298	5.72303	5.84927	5.80283	5.96475	5.88481	5.76921	5.94452	5.6201	6.29701	5.96757	6.29826	6.41041
ARID1B	6.34982	11.5222	7.07627	7.00209	6.80796	11.6363	7.11843	7.7553	10.7305	11.9768	10.848	8.64002	7.95141	7.06107	6.85473	7.9443	11.7328	8.16019	6.07354	11.6803	11.4387	5.9913	7.39713	7.34046	7.08484	11.3563	6.55194	6.95563	6.36295	12.2181	5.35175	6.25303	6.42118	6.74426	6.47722	7.32315	6.13615	6.38697	6.83606	7.2332	6.89542	6.6429	5.5952	6.3239	6.31272	7.11108	6.72703	7.3389	7.8277
ARID2	2.46174	3.6076	2.38167	2.74391	2.7041	3.66553	2.62275	2.55301	3.48594	3.8274	3.5719	3.00678	2.75	2.44469	2.43936	2.66029	3.78438	2.70517	2.42267	3.88407	3.83285	2.13064	2.6041	2.57866	2.48644	3.67606	2.23989	2.26257	2.32367	3.63632	2.0638	2.30267	2.23377	2.37103	2.20565	2.55319	2.22167	2.23365	2.46282	2.58482	2.33263	2.51526	2.50337	2.08358	2.59234	2.95565	2.56383	2.51164	2.7247
ARID3A	1.12165	0.78343	1.18287	0.985094	1.25021	0.83721	1.45711	1.42054	1.04296	0.97099	1.14158	1.19997	1.08543	1.44566	1.19192	1.20631	0.818775	1.25939	1.25683	0.945926	1.04941	1.20051	0.794049	1.0399	1.06153	0.934251	1.24638	1.27484	1.10743	1.1963	1.83201	1.19667	1.15048	1.38765	1.25907	1.46562	1.49751	0.970597	1.42965	1.21496	1.28108	1.06393	1.30801	1.15392	1.25331	1.24523	1.52603	1.05459	1.18331
ARID3B	3.28039	2.99049	3.37307	3.15497	3.92697	2.91854	3.78448	4.01139	3.22193	2.95939	3.58804	3.36637	3.58075	3.79625	3.60379	3.76289	3.09309	3.49962	4.15389	3.26569	3.13342	3.29266	3.53372	3.53045	3.59556	3.39749	3.66894	3.39117	3.61768	3.54006	2.96752	3.2283	3.67366	3.27098	3.39771	3.47987	3.98369	2.77148	3.46437	3.37823	3.6723	3.49006	3.51501	3.06737	3.47962	3.51893	3.60304	3.65134	3.45097
ARID3C	0	0.0131938	0.0273695	0.0534944	0	0.0518075	0.0147985	0.050065	0.101842	0.0143539	0.0253135	0.0290273	0.0927407	0.0253075	0.0257852	0.0544045	0.0851043	0.059841	0	0.0153476	0.0658578	0.0955595	0.087129	0.0957833	0.0891985	0.0564986	0.059223	0.0579866	0.0288897	0.0129399	0.0886324	0.0872384	0.0367355	0.0936473	0.0465313	0.0993592	0.0385616	0.0331109	0.0951036	0.0194752	0.071614	0	0.0164174	0.0541846	0.087761	0.0338105	0.0255384	0.0289294	0.0488649
ARID4A	4.70048	7.13037	5.16009	4.94115	4.87591	7.08573	4.65237	5.01668	6.50504	7.43693	6.76799	5.33478	5.65629	4.78335	5.16752	5.07688	7.679	5.11529	4.38959	7.20106	6.66797	4.6483	5.2756	5.03392	5.37267	6.86204	4.33826	4.60568	4.88419	7.23897	4.37749	4.29311	5.08247	4.88566	4.77307	4.83061	4.94446	4.58101	4.4995	5.05442	4.97215	4.64767	4.39726	4.22864	4.3553	4.96146	4.80273	5.15881	5.30104
ARID4B	6.75982	11.1591	6.90626	6.44458	6.69495	11.2496	6.86325	7.75679	9.08661	11.6373	10.2983	8.12145	7.65351	7.30246	7.14658	7.79091	11.0456	7.89075	6.62897	11.3851	10.7172	5.82888	7.10588	7.03697	7.23342	10.9399	6.2872	6.4015	6.31956	11.5415	5.29788	6.12115	6.00808	6.91564	6.4143	6.57988	6.55452	6.42098	7.39518	7.10974	6.5757	6.0632	5.71533	6.72026	5.90365	7.33673	6.27265	7.19849	7.62161
ARID5A	1.515	0.960719	1.35165	1.41733	1.53713	1.56873	1.63235	2.19273	1.22066	1.39704	0.848612	1.86252	1.35633	2.03437	1.26411	1.47086	1.1903	1.90905	1.64086	1.27246	1.11103	1.65345	1.4212	1.48084	1.72559	1.56821	1.62248	1.61996	1.81204	1.52063	1.85309	1.81608	1.50961	1.28278	1.78636	1.80873	1.91827	1.51185	1.7484	1.83932	1.7864	1.98613	2.28436	1.43236	1.24434	1.71849	1.66627	1.90838	1.58916
ARID5B	0.692088	2.58578	0.641777	0.84399	0.871107	3.06328	0.835379	1.45295	2.37332	2.89208	1.99687	1.96212	1.37305	0.893803	0.806169	1.18384	2.84801	1.34256	0.627495	2.98567	2.48228	0.529557	1.15395	1.17691	0.74023	2.97674	0.66006	0.801555	0.510158	2.91811	0.461846	0.54613	0.65225	0.747458	0.633104	0.873689	0.584206	0.642212	0.581602	0.854135	0.721455	0.612452	0.451501	0.549004	0.597038	0.905369	0.76888	0.682543	1.21012
ARIH1	457.488	356.002	405.032	450.526	469.842	338.78	443.083	460.753	384.96	350.111	392.039	401.688	399.393	441.838	437.365	415.203	360.198	429.044	466.377	334.912	359.263	453.497	468.191	445.416	440.679	339.907	491.925	473.39	480.634	372.289	559.7	472.364	512.025	421.798	468.077	455.8	607.804	495.315	428.346	457.016	399.015	436.029	433.001	431.571	476.742	403.432	435.229	400.381	433.614
ARIH2	7.49914	9.29552	8.19039	8.92674	8.71205	9.18298	8.54502	8.44241	8.80632	9.59939	9.7094	9.48374	8.25096	8.32501	8.06214	9.34792	9.57823	9.75646	8.26769	9.53852	10.3988	7.77801	8.17407	8.7557	8.34686	9.60849	8.07637	7.9911	7.65805	10.0754	7.37863	8.14951	8.58022	8.42562	8.19574	8.02836	7.73416	7.98744	8.23881	7.97384	8.18801	8.26365	7.72856	8.72175	8.40854	7.94744	8.70273	8.38926	8.57136
ARL1	132.578	97.3516	129.688	125.748	131.688	92.9635	119.991	112.296	106.023	92.5521	105.199	106.534	122.956	107.566	127.116	105.065	97.043	102.94	130.059	98.0415	112.85	130.156	122.913	120.464	126.232	92.6287	121.998	121.775	127.629	93.3421	152.044	141.513	132.217	122.91	137.267	125.13	131.286	133.141	127.194	140.181	121	135.21	150.321	146.319	136.376	130.602	117.773	131.923	121.371
ARL10	0.676657	0.746181	0.829229	1.0805	0.641389	0.680178	1.07606	0.910109	0.514262	0.550857	0.818065	1.17261	0.669004	1.30349	0.937473	0.860791	0.51569	0.483476	1.032	0.619992	0.558692	0.744485	0.659948	0.730874	0.66061	0.770296	1.34573	0.878426	0.758581	0.496594	1.25316	1.03522	0.840929	0.972783	1.22181	0.903102	1.37603	0.891716	0.864422	0.865407	0.810032	0.799309	0.795849	0.693145	1.15221	0.819501	0.825333	0.934924	0.849523
ARL11	0.171448	0.174016	0.180491	0.197898	0.214029	0.191657	0.19518	0.261711	0.212949	0.175464	0.228005	0.210098	0.200311	0.175034	0.149306	0.218765	0.224491	0.221376	0.219148	0.197485	0.207619	0.162484	0.252255	0.270463	0.176947	0.186293	0.242904	0.191199	0.236983	0.133204	0.137808	0.196444	0.291494	0.241001	0.220786	0.139836	0.119913	0.198826	0.11855	0.16602	0.234981	0.195848	0.174281	0.267268	0.202327	0.21209	0.172523	0.255921	0.200523
ARL13A	0	0	0	0	0	0	0	0.0122786	0	0	0	0	0	0	0	0	0	0	0	0	0	0	0	0	0	0	0	0	0.0141706	0	0.0144916	0	0	0	0	0	0	0	0	0	0.0140509	0	0.0161057	0	0	0	0	0	0.0014812
ARL13B	3.19091	4.84631	3.69801	3.84115	3.40107	4.56882	3.6757	3.87845	3.69758	4.97047	4.14726	3.40533	3.71952	3.19418	3.02498	3.96152	4.81986	4.29686	3.03145	4.23428	4.1561	3.18092	3.43654	3.63366	3.86097	4.75396	3.00669	3.29579	3.23726	4.05161	2.10348	3.08795	3.3288	3.73423	2.99293	3.1251	2.82871	3.74153	4.3474	3.88404	3.93996	3.59578	2.57685	2.73263	2.97036	3.88441	3.34729	3.75664	3.62907
ARL14	0	0	0	0	0	0	0	0	0	0	0	0	0	0	0	0	0	0	0	0	0	0	0	0	0	0	0	0	0	0	0	0	0	0	0	0	0	0	0	0	0	0	0	0	0	0	0	0	0
ARL14EP	12.2786	11.442	12.0406	11.1831	11.0813	10.9198	10.9808	10.4375	10.4843	11.9699	11.4123	10.4527	12.0678	10.4359	11.625	11.3838	10.2642	11.6163	10.9017	10.7712	10.4393	10.553	11.922	11.2465	10.6897	10.8377	9.99981	11.2064	11.2327	10.9989	10.0619	11.0351	10.8162	11.4789	10.8098	10.7566	10.217	11.245	12.1393	11.2521	10.6772	11.3463	12.314	11.3482	10.719	11.4955	10.7951	12.0789	11.1138
ARL14EPL	0	0.0761283	0.0394805	0.0771657	0.0436247	0	0	0.0361094	0.110181	0.0414109	0	0	0	0.0365061	0	0	0	0.0431603	0	0	0	0	0	0	0	0	0	0	0	0.0373317	0	0	0	0.038596	0	0	0	0	0.0342967	0.0280929	0	0	0	0	0	0.0487717	0.0736782	0	0.0159278
ARL15	6.85462	9.19865	6.3424	6.44755	6.31337	8.40038	6.31658	6.47594	8.2058	8.26785	7.85497	6.10802	6.76667	5.95726	7.02264	7.46897	9.53201	6.13658	5.588	8.29857	9.48134	5.93603	6.83173	7.12939	7.48403	8.35214	5.72814	6.00434	6.31954	8.38401	4.09206	6.12142	5.81381	6.9219	6.3132	6.90577	5.22121	6.20297	6.47541	6.83438	6.19938	5.54396	6.1986	5.56856	5.9706	6.66424	6.00309	6.39566	6.76362
ARL16	0.558281	0.506754	0.597285	0.863882	0.65998	0.814029	0.568387	0.917758	0.755652	0.325774	0.950155	0.557446	0.763292	0.530195	0.900336	0.759852	0.683461	0.626836	0.567641	0.509094	0.896821	0.738825	0.646481	0.557407	0.700768	0.690463	0.594515	0.632721	0.680896	0.677731	0.567373	0.913825	0.812367	0.934246	0.609271	0.607129	0.53858	0.751483	0.74716	0.62901	0.725154	0.717453	0.745214	0.662183	0.766084	0.590277	0.401273	0.606074	0.678268
ARL2	0.305433	0.38814	0.23789	0.464961	0.34374	0.329065	0.356192	0.435154	0.408549	0.364685	0.253868	0.465782	0.265741	0.338411	0.344798	0.315248	0.159322	0.380091	0.496885	0.287318	0.264194	0.4016	0.40778	0.213468	0.337948	0.377749	0.277175	0.484622	0.444258	0.259548	0.355557	0.452037	0.278361	0.250449	0.513327	0.481628	0.687526	0.427999	0.254344	0.286463	0.191524	0.305289	0.439064	0.458884	0.37162	0.474718	0.221974	0.154737	0.354482
ARL2BP	45.7876	42.5008	34.4657	28.6995	17.057	19.1533	20.6286	28.3949	20.46	16.7015	41.9024	29.2659	30.5729	14.5493	18.6074	30.3831	37.9118	41.2624	32.2142	37.0526	30.9687	35.1954	34.8959	38.8333	31.6133	33.4687	31.3486	34.3169	20.4834	35.1264	13.5811	28.2768	29.9276	41.7144	15.429	17.8255	31.3564	23.1791	23.9577	28.1636	15.6802	38.6124	13.7387	30.1464	52.0801	27.9452	18.7367	19.1022	28.8182
ARL3	31.9848	32.191	35.0886	30.4924	34.5727	31.2318	36.4574	33.4095	30.7781	30.7062	33.3839	33.551	34.5679	33.316	32.0272	34.2752	29.8401	35.5303	33.9052	32.747	31.2301	35.8562	35.6888	35.5648	33.5786	31.7467	34.7417	36.9639	34.3748	30.251	32.4189	35.7595	37.1711	33.2864	31.6127	34.3314	33.9954	30.4737	30.3968	36.5927	32.532	37.6894	29.2887	31.2359	31.3595	33.5963	33.7512	36.3446	33.3727
ARL4A	1.79972	1.78588	1.95069	1.83158	1.81432	1.77641	2.13899	1.66419	1.76381	2.02601	1.63738	1.73562	2.04194	1.73047	1.91241	1.8392	1.7738	1.76813	1.79898	1.73731	1.72239	1.59435	1.67858	1.67427	1.93512	1.82728	1.77943	1.56573	1.9408	1.47251	1.60728	2.00943	1.60125	1.88829	1.72322	1.78527	1.76553	1.80242	2.0387	1.89155	1.83004	1.90522	1.81251	1.69114	1.98277	2.00475	1.83548	1.95502	1.80932
ARL4C	54.167	42.6834	51.6394	45.6566	53.5998	42.7101	53.281	50.3947	42.5424	48.0923	46.2147	46.0741	47.0897	50.7537	52.5421	48.9657	39.2569	52.0512	48.615	45.4754	42.5987	53.3376	50.94	48.56	54.1688	45.301	55.9691	51.9017	55.063	39.685	58.4975	55.9314	55.9546	49.4921	51.602	52.371	61.6897	52.3544	51.5222	52.7158	51.7198	52.0198	55.1165	56.1389	54.1818	52.9838	54.2612	51.1755	50.6054
ARL5A	12.512	18.6133	12.4101	12.8332	14.1966	19.9883	15.7746	15.1076	15.6528	21.9514	14.3187	12.8085	13.0716	16.2716	13.435	15.5792	17.7676	14.6996	12.638	17.5843	17.4124	12.3736	12.5176	13.46	12.9925	22.8996	15.2284	12.8458	13.1514	21.0838	13.6957	12.2237	13.7648	12.8255	15.934	13.1104	12.7284	12.8594	15.3136	15.4359	16.7587	12.9383	15.4875	12.439	13.9896	13.0523	14.8373	14.0888	14.8471
ARL5B	10.333	10.4607	10.1742	8.69765	9.85555	9.61106	9.12328	11.4243	9.17723	10.0034	8.26714	8.51769	9.38271	9.71116	10.7311	9.6707	9.19671	9.83506	9.96018	9.44016	9.25377	9.24421	9.21884	9.87929	9.85727	9.34551	9.60817	10.4097	10.7801	9.58393	8.64852	9.95347	9.27664	10.0029	9.69896	9.91716	9.48393	9.99626	11.2701	11.0311	10.3657	9.76988	9.2412	9.65708	8.2127	9.18195	9.69165	10.5092	9.72213
ARL6	5.93117	5.97835	5.49826	5.79116	4.86031	4.72679	5.31812	4.49796	4.10602	5.07825	6.11638	4.53544	5.17518	4.84395	4.69076	4.95867	5.10998	4.72509	5.92693	4.33357	4.83635	5.91143	5.68858	5.3806	5.04388	4.87104	4.85806	5.92153	5.62631	4.73686	4.46782	5.87828	4.18187	6.0171	4.80366	5.91877	4.79144	6.28211	5.30704	5.32516	4.53974	7.11745	4.78221	5.84571	4.3586	5.60355	4.71711	5.95692	5.22857
ARL6IP1	253.571	200.788	246.095	241.815	241.39	191.558	227.893	228.337	207.479	203.51	195.851	212.277	229.392	236.792	253.462	207.77	196.495	211.714	240.801	203.443	210.151	251.701	235.942	235.838	242.424	193.777	250.819	250.525	250.103	174.695	258.578	260.811	238.486	246.138	223.458	249.354	218.68	270.22	245.611	246.005	244.108	239.413	267.786	258.485	236.279	246.001	256.674	248.677	232.941
ARL6IP4	16.8127	10.8056	12.8798	14.8394	15.63	10.0087	14.205	13.4747	12.3178	11.3133	13.2219	14.3309	14.2778	14.3749	14.4334	13.2852	11.5229	12.7628	16.0208	10.7618	10.2509	15.8388	14.3747	13.9178	15.1539	10.8683	15.7114	15.3674	14.8513	10.9111	19.1392	15.4251	16.5123	14.5794	16.8262	15.7772	20.0074	15.3812	16.7242	14.7602	15.8768	15.2298	15.777	14.1759	15.6342	13.808	15.7852	13.3591	14.3605
ARL6IP5	38.0371	36.8431	37.8617	35.0421	33.0744	30.8519	39.8474	32.6747	38.5607	35.9934	37.5027	36.5108	38.3397	42.2392	38.4505	41.0087	31.9149	34.4078	35.9586	38.8558	39.8125	42.7568	37.2493	36.502	38.1161	38.6241	35.0534	38.0547	38.6626	36.1133	40.7748	43.0002	41.7029	43.3869	41.7894	38.0003	40.4246	40.3061	39.1279	37.9118	41.0331	40.9344	37.4685	38.8081	36.5367	41.7654	33.52	39.1349	38.1364
ARL8A	96.4779	77.5892	91.4623	88.943	91.1736	73.0069	86.6418	89.8892	80.3476	75.1233	78.3286	83.6432	87.0806	86.4106	91.9673	85.7027	73.6798	87.7183	92.2557	70.5524	72.8322	97.6869	86.7348	83.7981	90.2289	74.3879	92.7298	102.331	92.0437	71.2604	106.115	97.2959	91.4378	91.0103	96.1234	93.6452	103.634	92.9185	88.3385	87.3029	89.0854	98.3022	99.9829	99.8089	91.3308	91.2549	86.072	85.3884	88.3557
ARL8B	61.8924	71.38	62.5781	61.3775	61.6383	72.2597	61.2041	62.5916	64.9138	78.829	63.1012	65.2024	63.2172	61.6055	62.661	66.7263	64.7964	62.9299	58.1586	72.0845	71.1592	63.21	62.2861	65.4197	62.4323	70.9381	62.3519	62.9777	62.5625	65.4809	53.4427	65.068	60.6761	66.5498	61.5492	65.9975	50.9807	63.0744	61.2936	65.9192	61.1412	62.4536	62.5558	60.6778	58.6507	66.4403	60.8409	66.896	63.7953
ARL8BL	45.8265	32.072	42.4222	39.5988	43.5513	34.1215	35.3029	30.5059	33.7435	32.7576	34.6531	34.7642	37.6443	38.3263	39.0497	39.2759	33.0669	38.1068	41.0895	34.9261	38.5747	42.8923	36.156	36.6726	45.0761	35.6588	45.4665	42.0806	42.3971	35.0939	44.8856	40.3609	43.9364	40.0448	49.448	41.2312	42.9212	43.7756	38.6198	38.433	43.6593	44.5258	49.1419	46.5902	42.553	36.8861	39.295	39.8838	39.7305
ARL9	3.22304	2.37977	3.42542	4.01213	3.20053	2.78905	3.54078	3.15597	2.67105	2.35124	2.74879	3.01851	3.21873	3.58657	3.63053	3.22091	3.03873	3.57948	3.27707	2.54227	3.0303	3.04018	3.06692	3.09487	3.22869	2.18371	3.62427	3.12171	3.37641	2.45306	3.28977	3.37183	3.13269	2.97934	4.08937	3.22311	3.17013	3.81897	3.71958	3.38728	3.4006	3.44563	2.74968	4.68718	3.17666	2.89363	3.80729	3.56741	3.22377
ARMC1	8.69842	10.8018	9.32618	8.56539	9.6362	11.1351	10.2465	10.4156	9.98155	11.2362	9.20981	8.68143	9.40271	9.67007	9.05908	10.3068	10.8468	10.6462	8.46706	10.2528	10.1755	8.11314	9.27265	8.72672	9.97898	10.5858	7.9639	8.32739	8.62175	10.9257	6.61991	8.68305	8.95742	9.82055	9.35224	9.2684	8.67753	9.09964	10.9597	10.0947	9.95383	8.89925	8.50448	7.58453	8.96482	8.73555	9.45537	10.1545	9.43881
ARMC10	1.63466	1.60519	2.25253	1.53135	1.59619	1.34402	2.32995	1.81387	1.41213	1.33542	1.63042	1.40222	1.63556	1.7206	1.47627	1.81697	1.67491	2.67661	1.32965	1.59263	1.31969	1.29449	1.46144	1.40905	1.5427	1.33937	1.19204	1.5562	1.67986	1.43539	1.24218	1.26817	1.55549	1.57975	1.70665	1.15549	1.63282	1.2243	1.78662	1.5854	1.56316	1.85174	1.40991	1.3249	1.38699	1.75427	1.80483	1.50101	1.57031
ARMC2	4.79373	4.10735	4.23625	4.16332	4.12556	4.39447	3.79163	3.31634	3.82947	3.90365	3.82947	3.89633	3.84638	3.8839	3.58516	4.15486	4.70338	4.05548	4.00759	4.09338	5.48259	4.51242	3.96194	4.07627	3.74404	4.43418	3.50866	4.41152	3.90313	3.3607	3.60402	4.21484	3.92981	3.96587	4.27244	4.62668	3.6306	3.87988	3.55529	4.36828	3.44431	4.32564	4.98166	5.13309	4.61742	3.62184	3.99749	3.80731	4.0852
ARMC3	0.515286	0.652528	0.623377	0.644015	0.806892	0.825989	0.847452	0.847078	0.629604	0.821991	0.658911	0.547797	0.7587	0.527006	0.637631	0.731679	0.996872	0.778832	0.64483	0.858923	0.891427	0.835063	0.637868	0.526352	0.773948	0.716948	0.597362	0.509421	0.4324	0.572606	0.634455	0.695439	0.892478	0.748705	0.560186	0.581924	0.635716	0.847515	0.680777	0.861799	0.466029	0.594281	0.555548	0.775736	0.494959	0.858088	0.747861	0.771861	0.692753
ARMC4	0.997182	0.967684	0.884205	0.969194	1.12225	0.814234	0.943243	1.09284	1.17822	1.26583	1.12721	1.12785	0.960139	1.17114	0.821764	0.973806	0.966003	1.1103	1.02742	1.34006	1.28807	1.01316	1.02702	0.947832	0.908632	1.22095	1.02127	0.961978	1.07205	1.12984	0.812579	1.08544	0.887414	1.44845	1.19854	1.20372	1.06621	0.963683	1.16254	1.08829	1.18805	0.82395	1.04643	1.18277	0.766277	1.16609	1.07033	1.12405	1.057
ARMC5	3.74245	2.92237	3.98612	3.81433	4.31276	3.45825	5.43305	3.68373	2.78107	2.65669	3.53306	3.52296	3.4571	4.49208	3.36419	3.52156	2.324	3.67676	4.4159	3.02688	2.99736	5.0119	2.94106	2.22812	3.0673	2.99997	4.53726	3.65079	3.81306	3.61211	7.17138	4.83072	3.41817	3.73445	4.37671	3.73074	5.92815	2.71254	3.96772	4.3432	4.08505	3.55596	4.73225	3.50732	3.4173	3.94961	5.03672	3.64275	3.8151
ARMC6	54.9835	43.3648	51.8338	53.6401	57.9995	44.2613	52.9205	52.1052	48.9131	44.7808	45.9729	51.47	49.7439	54.4558	53.2881	51.5394	40.3816	50.3083	55.2142	41.8926	46.3185	54.0545	53.5145	51.8183	53.95	43.4818	57.6464	56.0354	59.0591	44.8622	67.1621	58.4315	56.888	54.5874	55.755	51.8683	58.611	55.9282	54.4817	56.7333	54.4872	54.706	64.1383	54.9741	58.5942	53.9982	56.1348	57.7773	53.0222
ARMC7	7.23361	5.88768	7.19022	8.13368	7.70007	6.33904	6.71026	6.5087	5.72665	5.21726	6.6273	7.12953	7.19948	7.19497	6.40282	6.26523	5.84974	7.07972	7.6892	7.12495	7.20497	7.71307	7.11379	7.20041	7.32958	5.26102	7.67264	6.15605	8.1354	6.07707	9.62215	7.65252	7.75584	7.1495	7.28427	7.59835	6.5455	8.22191	6.84508	7.51676	7.62854	7.50409	8.95092	7.96237	8.15895	7.96976	7.6512	7.36577	7.1762
ARMC8	8.3838	10.7909	9.04947	9.47064	8.9587	10.3863	8.16234	8.62631	9.87849	10.1935	9.90977	9.0475	9.56716	8.4308	8.42275	9.29713	9.71069	8.8335	8.77144	10.3328	10.8646	8.40105	9.01619	9.44734	8.86707	9.93206	8.35833	9.08029	8.65884	10.0928	7.7205	8.37492	8.46389	8.65993	8.02904	8.73333	7.12823	8.46543	7.76641	8.53715	7.74282	8.4254	8.12189	8.4669	8.19897	9.45926	8.95346	9.34883	8.94873
ARMC9	3.7792	4.63463	4.02332	3.87348	3.53836	4.80397	4.08438	4.30787	4.22877	4.94817	4.73592	4.20368	4.04687	4.08602	3.59352	4.05561	4.95771	3.93318	3.62298	4.70473	4.99322	3.7231	4.13467	3.93582	3.7139	5.23126	4.31251	3.70851	3.451	4.7713	4.02069	3.551	3.93403	3.904	3.58502	3.88178	4.05949	3.25691	4.1824	3.71799	3.80465	3.56987	3.85957	3.87173	3.86946	3.84518	4.16508	3.85813	4.06405
ARMT1	6.1293	7.8206	6.81858	5.72846	5.49595	7.55482	5.06171	5.70813	6.94443	8.29123	7.36672	5.75052	5.93365	5.74692	5.44933	6.14577	8.80248	5.83324	4.87641	7.57943	7.78252	4.72954	7.02511	6.09384	6.27424	7.77624	5.4186	5.45158	5.75966	6.82241	3.93606	5.19302	5.13711	6.16863	5.33454	6.75164	4.70425	6.33357	6.30521	6.04182	5.64784	4.41025	5.28451	4.97183	5.15963	6.67682	4.9226	5.76759	6.0608
ARNT	31.0407	26.0637	34.5704	31.7246	31.9708	26.3263	32.1173	30.1727	32.7534	27.317	32.8447	30.2121	31.691	30.7257	30.9144	31.6453	28.7183	30.0071	33.8374	26.504	26.6653	33.4029	31.6179	29.0833	31.0852	26.2709	31.1657	31.4961	28.5519	29.4275	35.266	35.3476	33.2198	29.3002	30.6627	30.1578	36.836	30.9724	27.9922	31.1778	30.4332	31.4346	31.4547	29.5047	30.2771	32.2712	32.6002	33.1483	30.8746
ARNT2	42.5188	75.767	41.8043	38.4056	36.831	70.0545	38.1268	42.9977	62.6378	80.7231	61.1754	39.6757	45.6006	35.2438	42.2458	41.0299	69.4934	44.4653	39.0985	67.3152	80.0473	37.5392	43.6292	41.964	43.2642	74.7193	36.4831	40.041	37.8721	70.0407	33.0377	39.782	40.2902	43.5448	36.6237	39.9373	38.1093	39.5747	41.852	37.3192	36.4194	39.2338	37.1692	37.6089	37.3076	45.1427	40.4691	42.7587	46.3956
ARNTL	7.45275	14.2985	10.293	8.84053	9.83557	14.0226	12.3064	13.8825	8.03766	14.6434	8.75548	12.3155	10.3018	13.539	10.1888	12.7756	8.69107	13.8356	10.0708	12.8118	9.37673	13.5507	9.04552	13.6194	8.75641	13.5865	10.148	14.4358	9.51805	12.4332	8.77909	12.8806	8.83398	13.2086	10.3147	12.723	8.76931	14.3697	9.5334	13.4516	8.81554	14.8662	10.0004	12.8196	8.78575	13.3421	7.85931	14.1741	11.352
ARNTL2	9.37878	10.6282	8.45038	9.25989	8.48196	11.1247	9.77482	9.73334	10.0012	12.0888	10.0443	9.49416	8.99392	8.47917	8.84465	9.70279	11.2563	9.10687	8.0063	11.3726	11.3869	7.23327	8.9902	9.21752	8.54041	11.4905	7.45564	7.81977	8.71256	10.6608	5.83795	7.52442	7.6785	8.51689	8.14725	8.30267	7.40474	8.45985	9.54783	9.29492	8.93566	8.16164	7.07681	6.37522	7.79676	8.98431	8.05797	7.82559	8.95124
ARPC1A	77.4733	63.2219	77.8535	75.5505	77.5634	63.2666	76.7222	71.8706	67.1347	67.6916	65.4263	68.2247	73.2362	73.9084	75.8414	75.7866	56.9243	72.1971	78.9778	61.3144	63.9648	80.6156	76.4638	75.3447	74.5081	62.4307	86.5058	78.6774	80.0676	60.8026	94.5476	85.8066	79.5822	78.5964	77.8314	74.0739	82.0753	84.397	77.8244	80.5013	75.8319	80.4397	87.9492	86.4442	77.4416	79.5633	76.811	87.0651	75.5489
ARPC1B	4.29284	3.75427	4.27255	4.03446	4.24295	4.47029	4.56178	5.34221	4.81307	2.68509	3.43471	4.77989	4.41565	7.08452	4.55173	4.59881	3.6997	4.31603	4.91551	3.80102	3.41826	4.98147	3.38599	4.92103	4.13229	4.05636	4.31047	5.19444	4.64306	4.39798	7.25859	4.75497	4.08119	4.14159	4.99579	4.71208	5.77418	4.958	5.12102	4.70781	6.84914	5.99512	3.93619	5.99593	4.95205	4.78809	4.87824	4.91622	4.67343
ARPC2	87.7303	66.277	82.7711	82.571	75.5284	68.0428	81.1851	79.713	71.2285	67.0976	67.8437	72.6314	77.87	85.0025	82.538	77.7577	65.0248	77.4223	87.2908	69.4849	70.2595	86.0675	82.672	80.6592	82.3339	65.7915	87.3029	83.2444	85.826	63.7735	98.1106	89.6329	87.7201	85.742	87.4188	81.8401	84.3947	91.0598	83.9764	83.2737	81.2944	91.3368	94.6242	98.9578	87.5321	86.3249	89.6864	89.651	81.365
ARPC3	184.901	137.46	173.672	170.034	171.313	136.264	168.001	148.722	141.327	151.281	137.57	148.041	168.322	171.701	174.702	150.468	134.462	154.404	180.95	144.708	144.022	185.365	174.557	166.37	167.045	126.745	168.909	178.115	169.692	134.755	185.068	191.346	176.57	185.821	176.173	178.166	177.642	198.128	175.397	181.183	169.057	195.565	194.771	206.975	176.044	192.939	175.404	177.857	168.291
ARPC4	100.581	72.0405	88.547	90.0167	93.3602	81.9439	101.003	96.0482	82.9999	83.4019	78.2579	86.4156	90.1275	91.9897	91.1208	93.197	71.8426	82.7603	105.117	78.3562	81.2045	102.184	93.847	93.2824	90.0515	73.0639	97.9943	100.961	96.5784	75.6511	128.283	107.381	104.085	92.2701	98.8277	92.9665	112.838	107.593	96.8315	97.9864	96.9844	106.889	112.715	108.594	107.516	90.4079	101.773	101.972	94.3721
ARPC4-TTLL3	8.85517	6.59809	8.32949	8.89407	8.43024	7.16673	8.83742	8.97726	7.24348	7.38803	6.52771	7.87938	7.08198	8.71919	8.18382	7.95198	5.98858	7.46584	9.00363	6.15296	6.09191	8.40892	8.51661	8.53338	8.10195	7.04885	9.72285	9.535	8.50559	7.45733	12.338	10.0187	9.25583	7.61213	8.67153	9.42682	11.1787	9.1492	8.50178	8.91587	8.02998	9.91568	8.9129	9.03238	9.22359	8.04821	7.41226	8.23036	8.36399
ARPC5	144.02	117.586	145.16	132.468	136.522	107.956	138.109	134.053	117.099	128.213	123.357	125.551	132.149	138.412	144.052	128.749	114.693	121.585	137.12	115.054	116.445	144.775	138.544	134.026	138.311	110.94	148.177	137.626	139.46	109.969	159.006	142.425	139.666	143.194	145.482	147.881	152.1	146.472	137.081	130.774	138.506	150.624	149.325	152.243	140.825	144.084	139.332	139.264	135.385
ARPC5L	17.9012	13.802	17.6263	17.5446	20.4555	15.6232	19.5147	16.6757	13.0568	16.385	15.4397	18.7434	17.6967	18.7992	17.5725	15.5412	15.0795	16.8733	19.9423	15.8459	14.9905	18.8393	19.2979	17.9871	17.1727	14.3426	18.818	18.5733	21.1648	14.2419	21.896	18.8019	18.7346	17.5506	20.8895	18.875	19.0089	21.8128	20.3755	17.9839	18.497	20.2785	21.7054	21.2943	19.2385	18.8942	18.057	16.1665	18.0335
ARPP19	107.716	111.129	104.968	98.9892	101.283	108.896	103.468	107.967	98.5314	128.359	97.6761	94.456	100.326	101.825	108.786	106.717	103.865	112.561	96.6434	112.483	109.938	98.4975	105.195	109.643	106.468	108.023	95.1925	106.295	97.2358	99.8508	74.1216	105.236	94.6432	112.704	98.2824	113.819	80.083	108.109	105.531	107.971	101.52	109.105	97.4209	103.021	97.6164	116.005	98.4157	116.931	103.823
ARPP21	156.532	231.964	168.416	150.212	190.274	243.219	200.26	221.481	188.242	290.509	183.948	215.394	181.046	197.888	171.889	217.338	165.087	219.326	154.161	234.169	204.879	179.413	166.809	196.079	156.1	228.636	185.678	179.719	167.876	238.488	184.052	185.188	180.636	170.22	188.644	192.613	169.336	175.831	170.129	217.376	179.538	159.416	169.247	167.084	180.245	224.444	172.348	182.737	190.711
ARR3	1.29528	0.224457	0.814832	0.606708	0.450181	0.679385	0.356654	0.727512	0.144381	0.895371	0.125603	0.617275	0.657388	0.304965	0.511776	1.2212	0.289564	0.742315	0.504846	0.522195	0.149385	0.870903	0.880093	0.709131	0.189684	0.841024	1.38534	0.637105	0.839611	0.972275	0.251307	0.803901	0.260397	1.15693	0.940029	1.23253	1.80406	0.203411	1.01121	0.289903	0.304579	0.302089	1.00081	0.128028	1.18197	1.12642	0.706007	0.75874	0.679766
ARRDC1	6.93848	5.26993	6.60699	6.93649	7.79893	5.73834	6.78602	6.15205	5.78827	5.19057	6.6751	5.82524	6.31938	6.33005	6.38702	6.81275	6.63353	5.94648	6.99477	5.93677	5.37596	6.96144	6.67309	6.21128	6.47127	5.21723	7.16256	6.63357	6.56784	6.0843	7.51862	7.52722	6.29183	6.18661	6.91326	6.80305	8.03769	6.61265	6.09677	6.49497	6.55401	7.11229	7.21005	7.98466	7.71412	6.4082	7.20482	7.92311	6.60458
ARRDC2	3.68241	3.26395	5.2683	4.90688	4.2031	3.1321	3.96943	4.15744	4.37007	2.91256	3.58843	4.43764	3.79309	3.28863	4.60497	3.99481	5.03865	3.61777	5.96051	3.22085	2.61774	4.13605	5.08587	4.03797	4.8141	3.10162	4.71215	5.74204	4.21585	3.52485	5.25575	3.8495	4.15248	5.02012	4.21967	5.36824	5.32358	4.31032	4.56005	4.2224	3.68258	5.1191	4.35803	4.41794	4.10634	4.34657	3.63806	6.87526	4.29637
ARRDC3	5.65337	4.94286	6.23529	7.05268	5.95839	5.45329	5.63143	6.24148	4.88737	6.0557	5.25427	6.84563	6.72968	6.33141	6.44002	6.15127	5.6298	5.90758	5.97024	5.36125	5.29017	5.65565	6.27652	6.708	5.82036	5.68489	5.25942	6.26272	5.93563	5.24081	5.52167	6.20159	6.13728	5.67794	5.17275	6.71741	5.81333	6.57477	6.98139	6.20332	7.22694	6.72949	6.10896	6.61408	6.04745	6.7327	6.97097	6.35877	6.05538
ARRDC4	2.55365	3.16889	2.67417	2.18573	2.85817	3.03715	2.78665	3.12177	2.98519	3.12112	3.30071	2.78458	3.0785	3.19204	2.62015	2.78992	3.49542	2.39189	2.43143	3.55531	3.05123	2.30873	2.99504	2.60151	2.83114	3.08131	2.74594	2.38988	2.57636	3.22744	1.84746	2.56487	2.31454	2.61426	2.51292	2.7359	1.86331	2.33715	3.03264	2.85773	3.10418	2.60653	2.62486	2.40002	2.88945	2.96714	2.47711	2.6313	2.75672
ARRDC5	0.0265358	0.0689753	0.0238473	0.0699152	0.017567	0.0150468	0.0257881	0.00727035	0.0665521	0.0250133	0.0147039	0.0168611	0.00769579	0.0735023	0.0674006	0.0263351	0.0494347	0.03476	0.0359742	0.044575	0.038255	0.0951564	0.0316318	0.012364	0.0431775	0.0410231	0.00860026	0.0505243	0.0335624	0.0375822	0.0171614	0.0506744	0.0355644	0.0388551	0.00675718	0.0505007	0.0149329	0.0128222	0.0138108	0.0282815	0.0249591	0.0795699	0.0476819	0.0314743	0.0169927	0.049099	0.00741727	0.0336086	0.0347874
ARSA	13.8648	11.0848	13.961	14.2939	17.0692	13.7091	17.103	16.0064	12.4735	14.4951	11.8514	17.2092	13.8588	19.5078	14.8736	19.0919	11.9754	16.3302	13.905	15.1016	10.5073	15.0004	13.8042	13.6984	14.3974	14.7605	20.0679	15.6292	18.0692	12.0898	20.1904	16.0668	14.9755	14.5756	20.1003	14.4953	23.8194	14.6285	16.4821	19.2134	14.9675	15.8425	19.1098	16.2022	17.8429	13.7307	18.0078	15.6696	15.6606
ARSB	1.52598	1.70436	1.66065	1.53913	1.56267	1.87591	1.51774	1.52865	1.94349	1.80927	2.15025	1.53397	1.53512	2.01106	1.87742	1.90251	1.79897	1.63974	1.89096	2.00662	1.88711	1.68866	1.58597	1.6331	1.43159	1.73614	1.50689	1.55488	1.48147	1.76274	1.67694	1.66479	1.50512	1.77008	1.76683	1.68218	1.66045	1.89235	1.72182	1.39512	1.80535	1.93041	1.31103	1.8524	1.78642	1.86616	1.50955	1.5741	1.70113
ARSD	1.61297	0.902217	0.917441	1.0221	0.831268	0.694646	0.912737	1.34257	1.02414	1.09702	2.03645	1.65412	1.1369	1.05192	1.41751	1.06988	1.07263	0.862537	1.10026	1.0495	0.953677	1.02503	1.00761	0.898998	1.05646	1.0795	1.0323	1.24399	0.794086	0.780756	0.990335	1.31592	1.13288	1.57852	1.01384	1.69859	1.17196	2.20499	0.908558	1.00534	1.26748	0.83672	1.14466	1.69521	0.980599	0.974678	0.958787	0.833968	1.13321
ARSE	0.445143	0.238762	0.247646	0.223399	0.336789	0.414679	0.412001	0.487847	0.407584	0.239774	0.458085	0.505088	0.368853	0.264218	0.215364	0.378666	0.45018	0.270728	0.23708	0.491382	0.256694	0.5891	0.363861	0.311113	0.248336	0.255607	0.412204	0.464138	0.402155	0.414296	0.411266	0.333958	0.323869	0.260721	0.19432	0.259335	0.250503	0.199731	0.33097	0.230437	0.37882	0.211873	0.31995	0.351993	0.3665	0.376524	0.302178	0.382573	0.339506
ARSG	0.49149	0.450536	0.454498	0.481699	0.311226	0.527095	0.408419	0.509367	0.506167	0.376005	0.384832	0.488816	0.483396	0.325551	0.500559	0.500498	0.358287	0.440875	0.347639	0.646129	0.486744	0.561947	0.331148	0.487876	0.382477	0.449286	0.491729	0.420432	0.371631	0.429761	0.49061	0.525402	0.355134	0.481864	0.408115	0.470587	0.318674	0.361397	0.400383	0.3644	0.341692	0.391584	0.391661	0.422436	0.383156	0.4033	0.322547	0.392441	0.429823
ARSH	3.31732	2.80241	2.88185	3.81175	3.2667	3.95019	3.35818	3.95367	3.2124	3.28334	3.86018	4.32112	3.05459	4.36465	2.99589	3.72022	3.21359	4.10102	3.48536	3.06485	3.73025	3.46961	2.94602	3.34249	3.26564	4.33352	3.33295	2.78965	2.83213	3.2653	3.45945	3.30606	3.46789	3.18159	3.40006	4.12616	3.33693	3.84705	2.67612	3.74769	4.3163	3.31576	2.62278	3.37729	3.7972	3.28384	2.89767	2.94106	3.42558
ARSI	0.615382	0.562816	0.522311	0.430367	0.520554	0.358638	0.786315	0.468345	0.504935	0.375975	0.464129	0.597393	0.495751	0.710236	0.443833	0.570012	0.356665	0.66056	0.405545	0.447947	0.552009	0.572118	0.578698	0.613281	0.556285	0.475677	0.609417	0.564147	0.659423	0.46483	0.574865	0.538621	0.458201	0.730872	0.583286	0.548393	0.557935	0.462551	0.462628	0.56113	0.600257	0.478405	0.602033	0.662326	0.645839	0.556668	0.516034	0.584555	0.543087
ARSJ	0.348379	0.349015	0.375047	0.430262	0.306307	0.345702	0.430257	0.393731	0.415633	0.472062	0.367987	0.40814	0.375725	0.44329	0.359482	0.45595	0.434027	0.413569	0.409566	0.427934	0.452013	0.367625	0.456811	0.380443	0.304688	0.484721	0.356372	0.386934	0.509478	0.450231	0.337959	0.371625	0.34143	0.427221	0.316039	0.378861	0.364529	0.349827	0.291807	0.355054	0.50176	0.348215	0.387337	0.370172	0.261435	0.39482	0.386472	0.368846	0.38885
ARSK	2.46102	2.88053	1.95948	2.50267	2.40096	2.75426	2.53854	2.23577	2.85152	3.23555	2.49412	2.28392	2.5732	2.95996	2.3761	2.60952	2.70259	2.14211	2.12913	2.39339	3.04373	2.03211	2.71748	2.15757	2.14975	2.86349	2.37187	2.13738	2.29357	2.8251	2.13611	2.07159	2.41302	2.52249	2.3913	2.5531	2.00451	2.5974	2.59543	2.37444	2.25389	2.3304	2.37402	2.53496	2.57131	2.46854	2.40767	2.58382	2.46376
ART1	0	0	0	0	0.0406757	0.0696805	0	0.202011	0	0	0.0680926	0.0780827	0	0.102115	0	0.0487823	0.0457857	0.0804854	0	0.0412847	0	0.0367218	0	0.0286283	0.0799806	0	0.0398271	0.0779913	0	0.139232	0	0	0	0	0.093876	0	0	0.148446	0.0319783	0.0261939	0.038528	0.0818849	0.0441623	0	0.0393459	0.136424	0	0.0389098	0.0387318
ART4	0.0891104	0.123535	0.144148	0.109566	0.0353953	0.0606348	0.0519598	0.161137	0.119195	0.0671983	0.148133	0.135892	0.0930363	0.0888587	0.105625	0.116736	0.0597629	0.0350185	0.0906043	0.143701	0.0924947	0.0159773	0.203949	0.149471	0.104397	0.0330626	0.121299	0.135733	0.118342	0.121158	0.121023	0.242494	0.200642	0.140919	0.136149	0.116289	0	0.116258	0.111308	0.125364	0.0502896	0.195951	0.115288	0.105695	0.17119	0.158285	0.119559	0.135434	0.113276
ART7B	0	0	0	0	0.0575903	0.0493283	0	0	0	0	0	0	0	0	0	0	0	0	0	0	0	0	0	0	0	0	0	0	0	0	0	0	0.0466366	0.0509519	0	0	0	0.0420352	0	0	0	0	0	0	0	0	0	0.05509	0.00628401
ART7C	0	0	0	0	0	0	0	0	0	0	0	0.0195892	0.0178818	0	0	0	0	0	0	0.0207148	0	0	0	0	0	0	0	0	0	0	0	0	0	0	0	0	0	0	0	0	0	0	0	0	0	0	0	0	0.0012122
ARTN	0.09928	0.114694	0.0892215	0.116257	0.328623	0.140739	0.128644	0.24481	0.0829986	0.155973	0.110025	0.283877	0.172757	0.11	0.168114	0.118235	0	0.195075	0.168241	0.100063	0.0286252	0.118672	0.142015	0.0925163	0.193851	0.276269	0.257414	0.0945149	0.313924	0.140609	0.353139	0.142194	0.159671	0.145371	0.0758434	0.16195	0.223478	0.239862	0.155013	0.126974	0.373525	0.165389	0.0713583	0.157009	0.158939	0.110218	0.249757	0.125742	0.162114
ARV1	2.23206	1.95265	1.85088	2.03608	1.73464	2.33873	1.63474	2.03849	1.83897	1.86006	1.98071	1.76771	1.93262	1.92648	1.74374	2.05466	2.19361	1.73736	1.67745	1.85842	1.8281	1.75936	2.11315	2.1629	2.1265	2.0604	1.43634	1.61166	1.64682	2.1075	1.53768	1.90731	1.68218	1.87573	1.85342	1.93485	1.23788	2.14145	1.8604	1.9445	2.10959	1.97235	1.9647	1.53477	1.38791	2.17871	1.75417	2.28414	1.88343
ARVCF	11.1906	20.3569	11.3662	10.2417	11.7561	18.9093	11.9736	12.4539	14.0748	19.3268	15.0801	12.6302	11.8427	11.4812	10.849	12.5058	18.5832	13.2964	10.6797	18.9172	18.9329	11.2441	12.2038	11.3175	11.7581	19.1415	11.2254	11.6239	10.6522	18.986	9.85629	10.2474	10.7764	11.9779	10.7284	11.6938	10.4096	10.7571	12.006	11.8394	10.7185	10.8476	10.6136	10.2966	11.9252	12.7864	11.2933	11.4773	12.8094
ARX	9.70746	6.27177	8.29532	6.92397	8.38596	5.417	8.86136	6.27255	7.24765	7.35215	8.13855	7.54094	7.1278	6.94763	7.34005	4.84487	6.24072	7.0012	8.47241	6.05138	6.60094	8.30023	7.26409	3.92173	8.68292	6.0116	9.76594	8.60051	8.94236	5.24511	10.0431	6.04762	9.20502	7.09888	9.34484	6.56751	12.3151	9.06954	8.12608	5.36442	7.62651	7.31924	10.6172	8.05323	8.3813	8.00489	7.17568	3.70446	7.53835
AS3MT	13.4484	10.6843	13.0899	15.3726	14.957	12.3889	16.2464	14.5571	13.0764	10.4925	9.35509	14.8293	11.8447	15.8518	14.189	15.8928	11.6095	14.2693	14.0946	10.635	11.0242	15.6176	13.5845	15.3278	12.4023	10.2866	15.9325	14.0241	14.8768	11.7445	20.7133	16.6537	14.3416	16.832	15.0786	14.3776	17.2202	16.8856	13.891	15.2416	15.8798	15.0551	17.399	16.4421	15.3425	15.022	14.4002	15.1331	14.3253
ASAH1	60.7028	50.6611	61.3276	63.3243	54.1494	54.558	56.8993	57.3001	54.4151	51.0797	52.6379	55.9543	58.5963	61.0509	67.7629	59.2948	58.7794	54.7858	62.5752	53.7158	57.5963	60.1183	61.32	62.7846	56.0835	53.3826	57.4891	60.1149	60.5727	49.8202	55.4982	64.9146	57.7487	62.6075	56.6268	63.2861	53.7017	67.7956	61.8059	62.9719	62.9516	66.5028	60.4334	65.6757	57.2738	61.967	57.9954	68.8151	59.113
ASAH2	0.400072	0.32391	0.335963	0.368644	0.390766	0.340284	0.401547	0.415092	0.334462	0.420395	0.33253	0.350061	0.388025	0.321552	0.505313	0.347578	0.344555	0.509032	0.420116	0.337124	0.283652	0.446857	0.487848	0.472132	0.364973	0.322428	0.420875	0.405845	0.38573	0.367836	0.515354	0.450887	0.537952	0.403343	0.420865	0.417246	0.398608	0.546672	0.378894	0.461342	0.468835	0.412995	0.466687	0.404517	0.510287	0.495119	0.527975	0.348881	0.41066
ASAP1	11.773	29.081	12.7976	10.8412	11.9778	27.5464	13.4144	15.9697	20.881	31.5583	19.9752	15.6289	14.1747	12.8704	13.0297	16.3044	24.7509	16.2622	9.36844	25.508	27.6234	10.3458	13.3364	14.2589	13.5792	29.5045	11.0014	10.973	10.2383	25.6939	8.07668	10.5664	10.4366	13.5081	10.6687	12.2818	10.6936	10.6128	13.3298	13.2583	11.9687	10.1891	8.50501	8.74636	9.42609	13.6649	10.3039	13.0382	14.9905
ASAP2	1.77298	9.47732	2.53138	2.15989	1.74641	8.50088	2.19547	2.92636	6.27555	7.6959	6.67901	3.54326	2.94832	2.51889	1.8643	2.81816	6.77643	2.28971	1.61372	8.1278	8.34823	1.53819	2.49526	2.59821	2.13576	8.64728	1.45973	1.64705	1.55978	8.94259	0.901589	1.54614	1.51772	2.09782	1.36537	1.656	1.17074	1.45088	1.38415	1.81038	1.68109	1.34341	1.14075	1.20411	1.5245	2.11119	2.13421	1.76566	3.15916
ASAP3	19.4611	13.438	17.4681	19.0257	22.6466	18.9522	24.4536	23.686	16.001	14.1371	15.4534	20.8858	16.3625	22.5614	18.8554	23.2476	13.7836	21.9846	22.2321	14.576	12.5505	20.3812	16.9498	17.3117	17.9189	14.5849	25.5767	19.9549	26.9517	18.8639	30.4144	21.5996	23.6802	19.7224	26.5242	18.4456	30.062	19.463	25.0988	23.3294	23.6676	19.1784	27.0517	21.163	23.907	18.4339	23.2164	17.6496	20.4763
ASB1	10.517	16.78	11.9038	11.6747	10.7917	14.8122	12.3201	11.0742	14.1865	14.3078	14.3565	12.986	13.305	11.3455	11.8404	11.6674	14.4244	13.8789	11.1172	16.4347	14.8339	11.2801	12.5164	12.1314	11.0076	16.2852	11.5707	11.6539	11.3516	14.4684	10.3679	11.0055	11.7029	12.02	9.88001	11.6768	10.7411	11.9492	10.6737	11.4088	11.5052	10.8056	11.5226	12.5305	10.8029	11.1709	12.5534	11.4752	12.3045
ASB10	0.0469251	0.0451755	0.0515422	0.0366329	0.108727	0.0576513	0.0304019	0.0428556	0.0610238	0.0344033	0.0303356	0.0447251	0.040827	0.0649896	0.0573874	0.0589889	0.0524514	0.0461014	0.0583144	0.0578051	0.0405894	0.065439	0.0372911	0.0765243	0.0509025	0.0725441	0.0811117	0.0595637	0.0395672	0.0398756	0.0252897	0.0522731	0.0503128	0.0549682	0.0278815	0.0255154	0.0484128	0.0264534	0.0610564	0.0300073	0.0588494	0.0416916	0.0730768	0.0865795	0.0500822	0.0405184	0.0480938	0.0495271	0.0508596
ASB11	0.00634465	0.0219892	0.0114037	0.0167166	0.0126007	0.00539649	0.00616588	0.01043	0.0159125	0	0.00527351	0	0.0110403	0	0.0107436	0	0	0.00623328	0.012902	0	0.00548801	0	0	0.0044343	0.00619419	0.0117703	0.0123378	0	0	0	0.0123098	0.00454356	0.00510202	0.0111482	0.00969378	0.00517484	0	0.0137959	0.00990638	0.0162289	0	0	0.0136808	0	0.0121887	0.0140874	0.00532036	0	0.00680328
ASB12	0.0300044	0.0779914	0.0898817	0.0527028	0.0695214	0.0510409	0.029159	0.0411035	0.0752515	0.0282829	0.0498778	0.0285977	0.0522105	0.033244	0.0254036	0.0476439	0.0670759	0.00982591	0.12203	0.0201606	0.173022	0.116561	0.0572264	0.111841	0.0878785	0.0463855	0.0388978	0.0571285	0.00948739	0.0169979	0.0485116	0.0644606	0.0402132	0.043934	0.0229214	0.0407871	0.0675396	0.072491	0.0312321	0.00639566	0.0376289	0.0499838	0.0539147	0.0355885	0.0960693	0.0999306	0.0503209	0.0950045	0.055695
ASB13	8.38023	8.09939	8.19891	8.13389	9.60858	8.47995	8.29524	8.74863	7.61261	8.5835	8.22926	8.79432	8.65924	8.70116	8.35336	8.6118	6.91432	9.4384	8.36261	8.02834	8.57894	8.3338	9.40464	8.11524	8.99121	8.41438	8.45052	7.96156	8.76902	8.31061	8.33072	8.17907	7.8505	8.16703	8.39512	8.13166	9.59721	7.9025	8.79507	8.70688	8.77619	7.85817	8.56931	8.40278	8.91271	8.22932	9.04133	8.05891	8.44725
ASB14	0.501706	1.07003	0.641631	0.593148	0.517364	0.902697	0.393806	0.570983	0.95178	1.09136	1.10667	0.772452	0.789072	0.497082	0.522801	0.413649	1.35884	0.549772	0.902515	0.933529	1.55227	0.467074	1.0489	0.809179	0.847745	0.823345	0.337714	0.587847	0.549136	0.983851	0.262069	0.400739	0.449996	0.695068	0.456976	0.598065	0.342058	0.405597	0.482062	0.468901	0.290398	0.385746	0.374474	0.38909	0.481915	0.642672	0.27508	0.531562	0.646258
ASB15	0.02165	0.037517	0.0194565	0.0570424	0.0644964	0.0552436	0	0.0711808	0.0542985	0.102039	0.0179949	0.04127	0.0565095	0.0179907	0	0.051567	0.0241997	0.0425399	0	0.065462	0.0187269	0	0.0154846	0	0.0211366	0.0401639	0.0421006	0.0206109	0	0	0.0210024	0	0.0348195	0	0.0992349	0.0706328	0.0365504	0.047076	0.0338038	0.0415337	0.0407273	0	0	0	0.0207959	0.0961413	0.0181548	0.0205654	0.0320775
ASB16	0.851594	0.45677	0.655984	0.605454	1.08726	0.55187	0.867009	0.799962	0.610231	0.84096	0.674117	0.811669	0.987902	0.876147	1.37336	0.603681	0.589262	0.876486	1.19573	0.776564	0.175384	1.12699	1.10215	0.481814	0.673037	0.677071	0.828006	1.19678	0.923225	0.62028	1.37687	0.842169	0.847854	1.10444	0.898394	1.65376	2.12231	1.11691	0.886438	0.388979	0.533998	0.81066	1.09302	0.865786	0.818	0.76534	0.646101	0.192603	0.851258
ASB18	0	0.0189767	0	0	0.0217489	0	0	0.0180022	0	0	0	0	0.0190556	0.0182	0	0	0	0	0	0.0220745	0.0189447	0	0.0313295	0	0	0	0.0212952	0.0208506	0	0.0186116	0.0212467	0	0.0176123	0	0	0	0	0.0317491	0.0170985	0.0560225	0	0	0	0.0519559	0	0	0	0.0416094	0.00971633
ASB2	1.15579	1.74185	1.33704	1.36064	1.25761	1.70991	1.38611	1.48059	1.59328	1.91818	1.74759	1.63483	1.2142	1.58881	1.35854	1.38744	1.18196	1.17779	1.46896	1.61104	1.79209	1.28418	1.43345	1.59839	1.4765	1.89896	1.16562	1.30517	1.21302	1.65609	1.12719	1.27676	1.27055	1.43132	1.11778	1.50931	1.06904	1.40809	1.32947	1.29735	1.38782	1.24742	1.27262	1.42194	1.39956	1.18076	1.29914	1.78116	1.41589
ASB3	6.46744	6.3247	6.009	7.01351	6.50927	6.18389	6.25684	6.80389	6.24896	6.31657	6.35847	6.84606	6.59233	6.73306	6.30391	6.8416	5.87467	6.92764	7.11025	6.72444	5.84679	6.22992	6.63049	6.59142	6.58488	6.36466	5.62115	6.85195	7.06289	6.45111	6.28817	6.74337	7.06741	6.31047	7.08204	7.0492	6.69166	6.96267	6.75867	7.21657	7.11307	6.43522	6.94131	6.78797	7.51649	6.7262	6.94138	6.69818	6.62525
ASB4	0.0247037	0	0	0.0433922	0	0	0.0480153	0.0609156	0	0	0.0205331	0.0235455	0	0	0.0209157	0.0588405	0	0	0	0	0	0.0221467	0.0353374	0	0.0241179	0	0.0480389	0	0	0	0	0.0353818	0	0.0217035	0	0	0	0	0.0192859	0.0157973	0.0232359	0	0	0.0586026	0	0.0274255	0.041431	0	0.0140285
ASB5	2.98017	2.98306	2.99569	3.17664	3.36942	3.01722	2.82368	3.10795	2.75764	2.81388	2.86576	2.9353	2.73574	2.80307	2.91916	3.04848	2.48028	3.02562	3.12119	3.05381	2.99524	2.90809	2.94282	2.75396	3.23494	2.79663	2.56384	2.9366	3.75674	2.78191	3.15649	3.2743	3.10864	3.10342	3.06721	2.8162	3.31777	2.84159	3.15778	3.4106	3.21491	2.87434	3.38468	3.06862	3.15891	3.15386	3.1332	3.11444	3.0217
ASB6	13.1165	9.44718	12.2727	12.5783	10.9523	10.1922	11.5054	12.4522	11.0858	11.2954	11.3058	11.6612	12.0694	10.6304	11.8212	12.3423	9.67355	12.8155	12.3851	9.64742	10.723	13.3395	11.1571	12.4241	12.296	10.2639	12.1584	12.9665	13.1932	9.81581	13.5445	12.408	13.2966	11.5709	12.5904	12.1215	12.4995	10.9414	10.6753	11.6322	11.1525	11.6896	12.1627	12.4204	12.8237	12.7039	11.5873	11.7074	11.7732
ASB7	1.95378	2.48481	1.68396	1.92663	1.62245	2.41009	1.89873	2.23512	2.02499	2.47712	2.17474	2.18888	2.08757	1.93687	1.96375	2.25196	2.75857	1.97561	1.42891	2.45284	2.42132	2.08956	1.98577	1.90851	1.80705	2.2362	1.83301	1.77298	2.01593	2.21369	1.34115	1.6937	1.99376	2.03771	2.04244	2.11541	1.7746	1.69767	1.9802	2.06039	1.74097	1.65593	1.60139	1.694	1.95353	2.19441	1.98327	2.26833	2.00105
ASB8	13.4877	8.83015	12.2569	13.481	13.4685	9.84541	13.7679	12.1204	10.3922	10.2233	10.8341	10.6968	10.7497	12.379	11.7604	12.7364	9.78822	11.6687	13.8673	10.7281	10.0342	12.2721	11.8065	12.9967	12.5537	9.91996	13.53	13.7027	13.8924	10.0929	17.5515	14.3081	12.7482	12.1149	13.2256	10.5288	17.0354	13.1318	12.4156	12.503	12.9703	12.5004	14.2431	12.1775	13.5599	11.5376	12.2809	12.1427	12.3096
ASB9	0.53385	0.737192	0.569719	0.60072	0.447291	0.581777	0.713361	0.740472	0.599718	0.566124	0.596252	0.46112	0.769286	0.651565	0.748611	0.665577	0.540778	0.835889	0.797238	0.487616	0.634935	0.777713	0.596599	0.664603	0.488616	0.557083	0.600167	0.667048	0.379808	0.694653	0.566434	0.561507	0.563447	0.703523	0.72644	0.789199	0.704116	0.689231	0.573059	0.373387	0.800272	0.666999	0.485632	0.831081	0.721112	0.981607	0.615539	0.744814	0.641725
ASCC1	14.2349	11.1613	12.4522	16.162	13.4099	12.706	13.7549	14.8367	11.9909	13.1886	11.3143	15.4504	12.5498	15.2696	14.5496	14.1165	11.5856	14.1445	14.391	12.7924	11.5872	12.5673	15.8524	13.3912	10.8589	11.1957	12.9196	16.6433	14.8895	12.3264	17.432	17.1126	15.8211	12.0543	14.3891	14.9874	16.4477	15.0643	13.5849	17.5826	15.7564	16.2569	18.2065	16.1458	14.4532	13.64	15.2727	13.7274	14.1714
ASCC2	7.12788	7.32132	7.38504	7.38971	7.11358	7.03512	7.2569	8.44307	7.81084	7.72929	7.21632	8.70071	8.0201	8.25377	7.72892	7.29735	6.36986	7.07296	7.04757	7.50817	7.06173	6.99866	7.41069	7.3914	7.35998	7.78814	7.55575	7.65311	7.40546	7.16526	8.31841	6.8443	7.98724	7.56488	7.05559	7.44555	8.15811	7.25097	7.47531	7.96237	7.61174	7.35665	7.7426	6.73813	7.53309	7.25873	7.65494	8.19625	7.49528
ASCC3	2.50464	3.2389	2.4469	2.83385	2.61412	3.41621	2.62411	2.47289	2.86102	3.46696	2.95702	2.73132	2.454	2.71882	2.36894	2.4006	3.11908	2.7932	2.55427	3.42649	3.28548	2.20493	2.37237	2.55479	2.29838	3.3209	2.67659	2.43454	2.46865	3.27884	2.79455	2.36996	2.63707	2.32601	2.55691	2.56428	2.2158	2.71488	2.65997	2.63093	2.65296	2.54105	2.62736	2.63177	2.44918	2.47999	2.63009	2.35773	2.68207
ASCL1	2.19541	1.228	2.22273	1.53762	1.90412	1.41822	2.05253	1.55326	1.57982	1.04783	1.63998	1.61572	1.88593	1.82434	2.09406	1.63824	1.21145	1.91116	2.14745	1.5405	1.51439	1.81869	1.45096	1.43727	1.79065	1.52086	2.26971	1.9313	1.68714	1.34607	2.48021	2.16922	2.07829	1.66022	2.1442	1.56397	2.18161	1.53082	1.8441	1.56385	1.82972	1.49996	2.15722	2.24142	2.00203	1.97452	1.86429	1.2935	1.7728
ASCL3	2.40426	2.64205	1.73908	2.98706	2.67862	2.99262	1.9376	3.13296	1.6668	2.26632	2.19332	3.57704	2.60201	2.04662	2.92927	2.58394	2.22858	2.13161	3.21967	1.95039	1.52169	2.73367	2.55841	3.72955	2.97699	2.3933	3.13589	2.84712	2.22505	2.98986	4.15271	3.06555	3.11226	2.78201	2.19507	3.15667	2.52448	2.38016	1.96853	2.36243	1.98563	3.98567	3.60367	2.36483	2.02778	3.05976	2.75371	3.06366	2.65762
ASCL4	0	0	0	0.0145596	0	0	0	0	0	0	0	0.0158007	0	0	0	0	0	0.0325738	0.0168558	0.0167086	0	0	0	0	0.0161848	0.0307544	0.0161187	0	0.0157258	0.0140874	0	0	0.013331	0	0	0.0135213	0	0	0.0129422	0.0106011	0	0	0	0	0	0.0184044	0	0	0.00537853
ASF1A	10.1203	8.13098	9.01231	9.33261	10.2324	9.8991	11.2657	10.5114	9.07597	9.32288	9.17646	10.4789	9.2054	11.1239	8.33482	10.1351	8.32988	9.12919	10.3368	7.78918	9.43035	11.176	9.27821	12.3458	9.97015	8.53395	10.6004	9.94114	11.8256	9.06906	10.487	9.22398	11.5785	10.0633	11.4915	10.9183	9.39706	11.3363	9.66054	11.5019	10.9902	9.24195	12.151	8.56636	10.87	10.7757	9.60517	10.1377	10.0231
ASH1L	9.11205	23.8304	10.3887	10.504	10.0882	22.2337	10.4518	11.7356	16.0641	20.7625	15.9171	13.2934	11.9607	10.5574	10.4414	11.2536	21.624	12.6052	9.81843	20.0282	22.0875	9.05335	11.4433	11.5172	10.736	22.7878	9.83703	10.0525	9.45597	21.7663	7.90048	8.95487	9.8834	10.6303	9.60603	10.3737	9.26693	9.31639	9.18091	9.82658	9.56429	9.81945	8.55463	8.63858	9.87908	10.5758	10.4429	9.83147	12.3678
ASH2L	13.0077	10.9171	14.0818	13.2526	12.8742	10.1327	12.4743	11.6091	11.7538	12.0793	14.3085	13.5026	12.4752	12.9852	13.0486	12.168	10.1249	12.4841	13.0075	11.2714	10.6202	13.5086	12.3739	12.0015	12.804	10.4728	13.3779	13.6095	12.9907	12.8594	15.1174	13.573	13.0665	12.4463	14.2004	12.3076	13.6798	13.2397	13.9086	12.3398	12.6992	12.6798	13.7001	13.4427	13.5873	12.7489	14.0757	13.5591	12.7614
ASIC1	13.0174	10.6009	13.2722	12.9246	13.5702	10.3178	14.2509	13.1066	12.5583	11.3504	12.4857	13.4369	12.8233	13.1701	13.078	12.5033	10.0445	12.6059	12.7356	10.484	10.4799	12.7454	12.9876	12.4048	13.487	11.3074	13.8377	12.7898	12.115	12.2648	11.8835	13.9697	12.7208	11.9863	12.9898	12.878	14.6049	10.6286	11.2096	13.0939	13.2742	12.2739	11.6003	12.4793	12.8045	12.4001	13.059	13.5685	12.5038
ASIC2	17.2686	14.2816	18.1539	19.6631	17.9281	12.934	16.8775	15.5199	14.9761	13.2894	15.5542	14.6005	16.3671	16.4132	17.2693	16.1384	12.8107	16.2213	18.8133	13.6439	14.8036	18.3611	16.1235	16.5987	16.818	13.4806	17.4723	17.7619	17.898	14.1499	19.4738	17.1885	18.0942	17.587	18.3253	16.8192	18.97	17.773	16.6136	16.9814	16.9551	17.7092	19.0414	19.584	17.854	15.6827	16.7276	18.5356	16.7106
ASIC4	17.0773	13.3553	16.3935	17.1018	15.3833	12.8274	17.7061	14.0822	14.4621	10.756	13.7057	14.4587	15.8904	15.6099	15.8201	14.692	11.5646	16.1565	18.5249	11.4448	12.5366	18.7394	15.6087	15.733	17.3651	12.9809	16.4856	18.6329	17.7248	11.3267	19.202	20.8059	16.0511	17.7506	15.1553	15.647	19.2734	16.7581	14.7951	13.7002	15.8331	17.5902	15.2673	18.4141	16.2651	16.1396	14.404	14.7787	15.6662
ASIC5	0.207857	0.330177	0.264631	0.190157	0.0774021	0.117863	0.0420834	0.10678	0.195491	0.253078	0.15117	0	0.143169	0.143937	0.131989	0.0670426	0.484033	0.161665	0.167312	0.0960189	0.449482	0.147521	0.173442	0.084742	0.262115	0.23297	0.10105	0.0906952	0.0492933	0.169271	0.117623	0.229479	0.0766091	0.167395	0.165405	0.197788	0.0950389	0.119269	0.128465	0.0609211	0.1059	0.207759	0.196086	0.236269	0.108148	0.163454	0.0581001	0.180991	0.160565
ASIP	0.426002	1.75326	0.765683	1.12241	2.43241	1.08702	0.724497	0.87538	1.33552	1.20468	1.15077	0.913567	1.11192	0.973497	0.99187	0.634169	0.8333	0.837048	0.216572	1.82478	1.10545	1.52763	1.37109	1.41424	1.03975	1.58059	0.931955	1.01389	1.41437	0.905011	0.929835	0.686407	0.770777	1.21636	0.732233	0.868641	0.629295	1.08069	0.748292	1.49829	0.500864	0.532252	0.57411	0.505285	1.02299	1.06411	0.535841	0.809323	1.00466
ASL1	0.185735	0.295036	0.166917	0.244683	0.245917	0.315956	0.150418	0.101776	0.181154	0.175078	0.205837	0.236036	0.188531	0.154342	0.31451	0.055299	0.24221	0.304124	0.188849	0.343198	0.455196	0.249765	0.309965	0.0865405	0.120887	0.287138	0.120393	0.20629	0.176188	0.105221	0.390389	0.24385	0.273823	0.380748	0.0236482	0.151489	0.209044	0.224369	0.0483336	0.316726	0.174699	0.154706	0.233622	0.293736	0.327081	0.274931	0.129791	0.235241	0.218738
ASL2	1.65125	1.31149	0.989303	1.65163	1.26016	1.49551	2.80827	3.66959	2.03234	2.57978	1.28352	2.56477	1.51648	1.52462	1.55339	3.09544	1.46974	1.18666	1.4302	1.43312	1.44153	1.57628	1.77153	1.63493	1.31356	1.50329	2.5718	1.19355	1.52287	3.30009	2.15065	1.77375	2.76635	1.70593	3.84274	1.52138	1.56163	1.762	3.40182	1.61323	1.76886	1.92555	3.00009	1.95856	1.32176	1.93502	4.61557	1.59758	1.96998
ASMT	0.219963	0.0635285	0.0988386	0.869322	0	0	0	0.030133	0.0612966	0.0345571	0.518011	0	0.446548	1.21856	0	0	0.0409779	0	0.260925	0.147798	0.0634213	0	0.0262205	0.0256221	0.0715821	0.0680105	0	0	0	0.031153	0	0.0525068	0.0294803	0	0	0	0.587971	0.0531433	0.0286204	0.14066	0.0344823	0.0732864	0.1581	0	0.316928	0.0406996	0	0.034824	0.121816
ASMTL	3.60945	4.16578	4.10538	4.01204	4.21429	4.0774	3.57626	3.56941	3.83083	4.10676	4.18371	3.76275	3.87642	4.00698	3.80805	3.4842	3.89269	3.75387	4.02836	3.69475	4.37827	4.108	4.27573	3.77414	4.0194	3.80577	3.5506	3.97311	3.50417	3.09117	4.1717	4.23061	3.86625	4.19922	3.70523	4.12842	3.20153	4.51694	4.03966	4.24663	3.92546	4.45332	4.1803	4.54878	3.75147	3.89756	3.74795	4.33937	3.94563
ASNA1	38.2546	25.5723	35.2595	34.7676	35.3019	27.8038	36.4911	35.5671	29.9167	25.3823	28.7339	31.7167	34.4428	35.3716	35.7405	35.5925	24.622	31.345	39.2945	24.5717	24.1052	35.6302	33.7523	36.4337	33.5591	26.613	36.3947	41.6425	37.9615	25.0469	51.5211	42.3557	39.3354	36.8112	35.6916	33.8227	49.066	37.3009	39.1671	37.9975	37.3458	39.8037	44.5398	43.5611	37.5362	35.4202	38.981	38.6467	35.329
ASNS	13.4502	12.2702	13.0609	13.6584	13.3242	12.3477	12.8984	12.2513	12.5013	12.1452	12.1335	12.4961	12.5462	14.3875	13.2082	13.2747	12.1069	13.3094	12.8045	12.1876	12.8927	12.5218	13.0424	14.5187	13.6836	11.6363	12.1503	12.897	12.5902	12.1577	12.2481	13.8923	12.2069	14.075	13.1032	13.5942	13.305	13.7561	13.2139	13.7182	13.3201	14.785	14.1177	13.8634	12.4693	13.6579	13.136	14.957	13.0807
ASNSD1	9.42042	6.49407	7.33308	10.0248	9.7871	6.55045	7.6403	7.95035	8.02882	6.95704	7.35374	7.66801	8.19621	7.94246	8.69395	8.29825	6.40502	8.17418	8.01692	7.53108	8.62433	7.54121	8.0656	7.70533	9.04038	7.95149	7.28748	9.42651	9.11016	8.33633	6.95961	8.22346	8.44168	9.36374	8.80749	8.24434	7.93263	10.4496	10.79	8.60377	8.45109	10.0804	9.16803	9.65121	8.47638	8.29543	10.6481	9.20979	8.40316
ASPA	8.21499	10.1673	7.5176	10.8039	10.2529	9.95959	10.5934	14.5055	8.33197	9.81913	7.92335	9.53096	8.15605	10.9155	8.04982	13.0909	6.88917	9.70134	8.20855	10.7847	9.90487	7.14037	7.67701	9.75179	11.3341	14.157	7.47658	7.47134	11.3529	10.9639	5.55018	9.04839	7.81324	9.39348	14.0869	7.72068	8.79302	10.089	11.8305	11.1305	14.3242	7.54423	10.4394	7.14221	9.77353	8.87936	11.1759	8.91259	9.67278
ASPDH	0.0364828	0.221272	0.0327866	0.0961234	0.18114	0.155154	0.390004	0.149935	0.121999	0.206338	0.0909708	0.347724	0.190451	0.242532	0.216221	0.173793	0.0815588	0.28674	0.0370945	0.220623	0.0946711	0.228946	0.234841	0.101992	0.213706	0.439927	0.496613	0.173659	0.138431	0.124008	0.247741	0.444146	0.322713	0.288469	0.557409	0.23805	0.492735	0.237986	0.17089	0.163308	0.205891	0.109397	0.275334	0.129818	0.385481	0.0810049	0.061186	0.138621	0.214082
ASPG	10.8321	9.25481	8.63153	9.98615	8.16893	9.23164	9.33399	6.74396	9.50578	8.52578	8.03681	10.5706	7.90679	8.82231	9.42641	7.00151	10.2543	9.88032	9.08686	10.2664	9.76076	7.85753	10.8125	7.90173	8.43075	8.09	8.14509	9.96368	8.33467	7.28334	9.50536	9.71569	8.93572	11.7491	7.69922	9.08081	8.76187	10.6607	7.48139	8.82724	8.87192	9.04045	11.3999	12.1329	7.55021	9.68261	9.3723	9.12348	9.11745
ASPH	11.3872	11.9651	10.258	10.1682	10.3348	11.2226	10.4739	10.3664	9.84743	11.3137	9.4874	9.42667	9.97847	10.2858	10.927	11.0526	11.0734	9.50819	10.7314	10.9723	10.476	9.92554	10.5193	10.3705	10.7877	11.0018	8.99719	10.3588	10.4147	9.82457	8.02097	10.3999	9.17889	11.2859	10.4996	10.5308	8.01324	11.5242	10.3347	11.4379	10.1731	10.2013	9.44249	9.67149	8.84141	10.6416	9.23393	11.582	10.3015
ASPHD2	23.3045	17.6492	23.6981	22.2619	22.71	16.3086	26.2605	19.5304	18.8647	16.1272	17.8704	24.4704	23.0186	18.7333	22.4735	17.3073	15.7218	19.0938	24.6456	20.2893	18.3152	26.661	23.3694	23.2463	22.7731	14.8211	17.6284	23.9037	25.1999	13.4856	32.5826	24.5663	24.5615	22.9571	26.4057	21.685	30.4987	24.2023	19.9586	22.0619	15.438	19.8169	26.3207	24.7022	19.8376	21.8899	15.5317	20.1133	21.5182
ASPM	0.379176	0.332068	0.40305	0.408208	0.43321	0.402272	0.356605	0.395444	0.296542	0.349735	0.321939	0.322539	0.35828	0.389625	0.403882	0.393303	0.423831	0.412576	0.451861	0.398603	0.260974	0.387445	0.332434	0.390388	0.398047	0.336586	0.364709	0.318281	0.406098	0.360324	0.312462	0.437963	0.3836	0.372528	0.448514	0.47221	0.364812	0.41963	0.464717	0.432801	0.356647	0.342321	0.342867	0.367533	0.42688	0.389268	0.376084	0.43764	0.382011
ASPN	0.350138	0.322336	0.255665	0.422826	0.239039	0.279199	0.191403	0.287796	0.311012	0.226909	0.0545674	0.104288	0.304637	0.272773	0.277921	0.377896	0.220148	0.365492	0.467261	0.264674	0.321793	0.372752	0.26608	0.244713	0.213647	0.345078	0.297885	0.374999	0.207588	0.446307	0.254749	0.235071	0.334355	0.346067	0.2842	0.28558	0.221669	0.174475	0.47836	0.265886	0.226418	0.174987	0.117968	0.28552	0.294285	0.267242	0.110104	0.311811	0.278241
ASRGL1	10.5265	9.97526	10.3923	9.51379	12.2262	11.2677	12.9568	12.7757	9.26939	10.5478	9.15929	12.0429	9.52848	13.0998	10.0211	9.55918	9.46621	10.7427	9.76931	11.2951	9.88488	10.123	10.156	10.3759	11.3063	10.6948	11.5247	9.87559	10.4372	11.4307	13.2966	10.7046	11.3777	11.5938	10.8867	9.61207	11.4696	10.6865	11.2582	14.3328	10.8448	10.5896	13.7692	11.4771	8.59215	10.0816	12.6774	10.5	10.9103
ASS1	35.2391	28.2733	33.2207	31.6916	27.0846	29.2235	36.3352	33.0198	34.2031	23.5843	24.6328	31.8405	36.5463	35.9595	36.4293	27.6144	31.1962	35.3476	38.1588	27.5967	27.4941	38.6049	31.6561	34.5049	30.8255	32.4254	33.2009	36.2651	31.0544	27.879	37.9455	43.2033	31.2561	37.6157	30.2315	37.8817	41.4363	47.2772	32.3801	31.0525	33.9409	40.4003	37.7646	45.5174	34.1875	37.4003	36.4352	39.8673	34.1021
ASTE1	2.38054	2.11549	2.21249	2.4481	2.46494	1.88634	2.15528	2.14064	2.55146	1.86038	2.87495	2.40468	2.83238	2.19798	2.48063	1.91426	2.34249	2.4387	2.56526	1.92765	2.00633	2.26182	2.12464	2.07615	2.483	2.26474	2.25525	2.32439	2.18098	2.12665	2.07248	2.21473	2.45423	2.28806	2.28487	2.04119	2.14686	2.43329	2.36675	1.70444	2.12427	2.27773	1.9962	2.19612	2.42344	2.25882	2.26921	1.77811	2.24228
ASTL	0.0696863	0	0.031313	0.0612022	0.1038	0.0296361	0.0338614	0.0572786	0.0291291	0.0328441	0.0289607	0.0996289	0	0.028954	0	0.0207478	0	0.0684631	0.0354273	0	0.0602775	0	0.0249207	0.0487041	0.102051	0.0323196	0.0677561	0.0663416	0.0661045	0.0296087	0.067602	0.049904	0	0	0.0532357	0	0	0.0252545	0.0272016	0.0668438	0.0655459	0	0	0	0.0334687	0.0773642	0.0876542	0.0330977	0.0378373
ASTN1	47.4266	52.4086	49.6906	41.7375	49.6893	51.1881	50.6538	59.2839	61.1935	55.5996	62.4481	58.1122	52.7495	50.9746	44.2624	51.7001	53.0036	58.4967	43.7499	51.9783	54.3285	44.7192	51.9802	56.3748	50.9154	58.598	46.3373	43.953	42.624	51.2483	43.8351	45.4372	47.8324	46.093	43.9851	43.374	46.7427	41.0256	42.5097	44.99	45.4487	43.9157	42.7079	42.2185	45.5843	49.3307	46.0665	45.072	49.0332
ASTN2	22.603	19.7511	25.7298	24.2791	23.6603	20.4394	23.1993	22.0801	24.9298	21.5091	23.8252	22.0725	23.4017	22.671	23.8375	24.5235	18.553	24.0095	26.3803	20.6801	20.6488	26.6827	23.3378	25.9884	23.9474	21.071	22.4506	25.8433	20.5492	22.0187	21.5643	27.8214	22.3489	24.148	21.3871	25.2183	26.396	24.3319	21.2281	24.5827	20.7166	25.9558	20.3381	26.1512	21.4393	24.4267	21.8422	31.0492	23.3671
ASXL1	4.61719	5.99727	5.22164	4.56463	5.08808	5.44245	4.81271	5.35344	6.10084	5.96995	6.11993	5.88062	5.47473	5.00481	4.67721	5.68364	5.61767	5.19449	4.8774	5.55961	5.78923	4.60815	4.93889	5.04893	4.85076	5.92768	5.10907	4.12329	4.21708	5.84715	4.85169	4.38328	4.54747	4.82466	4.18273	4.94564	4.49071	4.50749	4.18515	4.41579	4.87323	4.42715	4.44052	4.22611	4.74904	4.89909	4.7832	4.42471	4.99742
ASXL2	1.73929	4.33262	1.74218	1.98102	1.52924	3.66374	1.68148	1.81679	3.02171	3.44124	2.62025	2.28372	2.25807	1.81417	1.82924	1.81244	4.52616	1.69541	1.80529	3.50601	3.98446	1.73386	1.97288	1.88354	1.83513	4.26857	1.40486	1.71187	1.44365	3.79507	1.69166	1.54396	1.46785	1.90609	1.50171	1.89886	1.66699	1.64146	1.67609	1.44821	1.62743	1.82449	1.32826	1.70304	1.74899	1.85549	1.71298	1.66507	2.14672
ASXL3	2.46798	5.13559	2.26521	2.14974	2.42664	4.70762	2.62256	2.78677	3.01031	5.53756	3.27875	2.6762	2.42535	2.5686	2.42867	2.65249	4.5133	2.96922	2.09387	4.79954	4.78047	2.16175	2.532	2.52794	2.5714	5.38158	2.39569	2.21472	2.50616	4.94394	2.04485	2.10927	2.46288	2.34953	2.33045	2.43203	2.09694	2.30198	2.61845	2.50702	2.36321	2.18779	2.67391	1.87155	2.39394	2.65456	2.31382	2.32898	2.8661
ASZ1	0.0324217	0.0280916	0.0582739	0.0284744	0.0643906	0.0965178	0.0315082	0.0399735	0	0.0611231	0.0538962	0.247214	0.0423126	0.0134709	0.0137251	0.135141	0.03624	0.0955578	0.0164826	0.0653547	0.0560884	0.0145329	0.0231888	0.0453193	0.0474793	0.0150368	0.0315237	0.0462984	0.0922657	0	0.047178	0.0348269	0.0782153	0	0.0495361	0.105775	0.0273679	0.0587485	0.101245	0.0725648	0.0914862	0.145829	0.0524325	0.0769114	0.171285	0.0539908	0	0.0307976	0.056877
AT2	0.037575	0	0	0.0660006	0	0.0319597	0	0.185308	0.125652	0	0	0	0	0.343465	0.0318134	0.0223745	0.0420001	0.0738309	0	0	0	0	0.0268746	0.0525226	0	0	0	0.0357715	0	0.351232	0.0364511	0	0	0.0330116	0.0287048	0.030647	0	0.054469	0	0.0240282	0.459452	0.0375573	0	0	0	0.125145	0.220562	0	0.0515918
ATAD1	14.4264	12.3564	14.3517	14.3037	13.4363	12.165	15.667	13.6812	12.5213	12.0791	12.7582	13.2116	13.8224	14.1521	14.4309	13.7594	12.7371	13.1308	14.5002	12.2487	12.2998	15.0207	13.9842	13.9732	15.1066	12.0268	13.5177	13.8652	13.881	12.7626	15.6791	15.2253	14.0053	14.357	14.4523	14.1827	15.0854	15.0004	15.0167	14.6265	14.2043	15.2735	14.5732	14.8396	15.6441	13.9202	14.2234	15.955	14.0092
ATAD2	3.59418	5.28193	3.40622	3.82071	3.74522	6.54289	3.5927	4.31241	4.83882	4.98955	4.62463	4.30656	3.82562	3.49869	3.59634	4.09139	5.68705	4.43908	3.07542	5.4667	5.91095	3.03803	3.72577	3.34061	3.85528	6.1828	3.83047	3.71495	3.79023	5.15649	2.95235	3.73713	3.57339	3.66618	3.14509	3.32743	3.64071	3.66064	3.59305	3.16997	3.75821	3.58316	3.52274	3.69837	3.31789	3.43051	3.6402	3.27224	3.99939
ATAD2B	2.18294	4.82972	2.11776	2.65004	2.34005	4.81497	2.36796	2.52953	3.42667	4.44262	3.82856	2.75505	2.74725	1.90829	2.44168	2.57984	4.92482	2.5906	2.15166	4.33975	4.67144	2.2263	2.55441	2.50545	2.2159	4.74939	2.09652	2.21798	1.84277	5.0034	1.44415	1.93614	2.14728	1.97061	2.1062	2.39027	1.80886	2.16767	2.10028	2.49731	2.24789	2.26866	1.8569	1.81324	2.04553	2.6532	2.34554	2.5365	2.71645
ATAD3A	24.6727	18.52	21.4153	21.2551	22.432	17.9906	22.4834	19.2402	20.896	17.4136	21.6409	19.3564	20.7329	20.7498	23.4088	18.9146	18.5981	20.0494	22.6407	18.8441	20.1832	22.1411	22.0449	22.287	22.974	18.2166	21.4819	19.5462	20.77	18.7958	25.787	23.2445	21.4157	21.3712	21.3677	21.2562	23.8618	19.8958	19.5714	19.3136	21.1776	23.3475	23.0716	23.4116	20.6268	20.3162	20.44	21.4581	21.0548
ATAD5	0.450644	0.76768	0.302024	0.476276	0.470251	0.695134	0.586403	0.508524	0.683242	0.979175	0.615808	0.604236	0.52499	0.418905	0.433278	0.495749	0.922056	0.510269	0.481497	0.816015	0.8787	0.431388	0.584532	0.448413	0.574181	0.963538	0.594118	0.443557	0.478199	0.791851	0.363069	0.426643	0.497509	0.456308	0.513476	0.517069	0.348161	0.43735	0.459145	0.459126	0.610659	0.519142	0.477621	0.362382	0.469551	0.432458	0.5188	0.478857	0.547458
ATCAY	24.4625	39.4552	28.6299	24.864	29.035	38.3875	31.8621	34.6898	39.1171	39.9325	39.1417	38.3502	33.6477	30.6467	25.4544	34.4861	33.7912	37.0981	21.0889	37.019	38.7023	24.8753	32.6883	34.7484	29.4521	40.0382	25.7831	25.6905	20.36	37.8059	14.4325	25.9562	26.2817	29.6197	22.1185	28.9995	22.4309	19.3293	19.1099	25.6135	24.8301	23.9037	14.6198	19.745	21.4625	29.7563	26.1356	27.2543	29.0188
ATE1	7.37803	9.51382	8.01533	7.6628	9.05934	11.0059	7.84452	8.60587	7.78047	9.77317	8.28684	9.69715	8.34589	7.6489	7.3699	8.12433	8.62335	10.0657	6.94143	10.0589	8.62391	6.74242	7.52495	7.5672	7.91042	10.2418	7.14391	7.14049	9.08973	11.49	6.50398	6.84016	8.3374	7.45921	7.39037	7.30778	7.34778	7.21153	8.70762	8.94015	7.87071	7.29296	7.17337	6.53613	7.78294	7.96434	8.55728	8.19105	8.18107
ATF1	6.26469	10.6342	6.52594	5.66763	6.03365	10.0382	6.36313	7.55225	9.37085	10.9724	9.54066	6.98541	7.41982	7.00828	6.1938	7.44473	10.3155	7.63715	5.78069	10.5642	9.87046	5.45923	6.75473	6.94897	6.81323	10.2223	6.02567	5.57923	5.16311	11.1509	3.50262	5.35461	6.11027	6.39158	5.45479	6.31835	4.89013	5.10704	5.53235	6.40114	6.27264	4.969	3.54413	4.79394	4.41288	6.20708	6.03284	6.00206	6.86663
ATF2	16.39	28.9609	20.7372	17.2013	16.8578	31.4973	15.7002	19.5208	27.9925	30.4847	28.7568	22.8036	20.7141	17.4937	17.2033	21.1778	26.5791	21.5753	13.8625	31.7086	31.0932	13.7998	22.0401	20.7174	18.7779	28.4749	15.1948	15.2684	14.6575	30.2474	9.78447	14.8868	15.9857	18.083	14.8279	17.5769	13.0926	14.2809	13.3906	17.5307	16.2987	14.3308	11.8858	12.937	12.392	17.1542	17.0632	15.6246	19.2628
ATF3	1.7319	2.97078	1.74573	1.73687	1.60361	2.45845	1.87643	3.36647	2.51422	2.85694	2.31489	1.81801	2.50461	2.6158	2.85341	2.16709	3.06076	2.55225	3.79553	1.85171	1.50819	2.2765	2.19284	2.42905	1.57659	2.02979	2.77621	2.15009	1.58738	3.19205	1.44171	2.22073	1.8538	1.62438	2.08292	2.76789	1.7484	1.95927	2.00984	2.65651	2.00323	1.91823	2.01862	2.04035	1.61862	1.97468	2.23733	3.73492	2.25053
ATF4	283.965	214.657	283.478	294.896	318.598	229.902	300.805	286.153	243.671	235.786	242.021	268.821	262.867	296.92	288.096	286.668	229.099	270.467	311.545	250.173	227.623	293.772	284.318	286.598	307.425	224.319	314.878	302.505	319.721	258.313	379.899	282.053	303.192	267.252	338.746	286.168	356.001	309.202	302.528	322.277	287.896	319.492	332.187	321.504	319.257	277.656	331.977	283.551	288.31
ATF6	9.93035	10.6141	11.643	10.4847	10.1843	9.36943	10.1252	9.9798	9.969	9.07929	10.4865	9.96907	10.2451	10.4953	10.6474	10.6873	8.85561	10.4091	9.73821	9.09256	9.56354	10.0214	11.1776	11.2165	10.2644	9.28664	10.2621	11.2231	9.67731	9.39537	10.0281	10.7642	10.4509	9.73741	9.76248	10.6996	10.9475	9.64591	9.00223	9.29973	10.2846	10.7664	9.2583	10.6682	9.91652	11.3709	9.91982	9.97413	10.1373
ATF7	4.83246	3.02783	4.82739	4.45457	4.79871	3.54129	4.48283	3.95562	3.75616	3.18111	3.75935	3.90169	3.62244	4.66283	4.64939	3.91203	2.94631	4.08061	5.12666	3.14976	3.02272	4.80666	3.76336	3.78914	4.20123	3.36184	4.53357	4.98072	4.6409	3.75862	6.89628	4.84775	4.20716	4.10522	4.85867	4.48707	6.93629	3.87166	4.8561	4.2714	4.28238	4.64057	5.31769	5.05679	4.60347	4.17885	4.57977	3.99287	4.32329
ATF7IP	1.90973	3.64512	1.75722	1.9842	1.80585	3.32623	2.00607	2.26504	2.44775	3.42843	2.57887	2.38267	1.88192	1.89634	1.99646	1.99081	3.61246	2.15739	1.81814	3.19607	3.19423	1.79153	2.13216	2.1791	1.94604	3.27266	1.79281	1.77226	1.84761	3.26074	1.55285	1.6959	1.86769	1.73343	1.76462	2.17323	1.70612	1.97714	2.13156	2.17682	1.96779	1.75947	1.77496	1.7965	1.90982	1.94581	1.97311	2.19661	2.1954
ATG10	6.21671	5.32767	6.44014	5.7775	5.41006	4.80697	5.97564	5.64868	5.51848	4.58148	5.01685	4.74021	5.84154	5.18475	5.91422	5.24985	5.10424	5.24142	5.67735	6.06067	5.57289	5.5327	5.22244	5.68785	5.80444	5.11642	6.30828	5.7892	6.21884	4.66806	5.78954	6.03844	6.34436	5.79934	5.68171	5.43925	5.30491	6.30826	6.54756	5.42102	5.3583	5.78447	7.18991	6.08665	5.7109	6.04836	6.00926	5.66908	5.67056
ATG101	31.3848	24.4168	31.5187	27.1397	34.1733	22.2144	32.5054	32.3993	26.2379	24.0811	28.3118	26.3154	29.3686	31.9163	29.1739	26.5559	27.3779	28.9796	32.2234	20.8817	26.8815	32.6616	30.3901	28.3161	28.8407	24.348	36.1065	28.4994	36.8502	24.3573	43.5187	32.4086	33.4271	34.5533	31.5878	27.5314	44.7225	31.3061	34.7137	31.2133	32.4927	32.072	35.2568	38.9439	36.4713	30.0183	34.2686	29.479	30.8003
ATG12	19.4451	15.9121	17.0478	17.3054	17.7216	15.7122	17.1544	15.823	15.8046	16.4354	14.0073	15.9593	16.2226	17.5948	17.689	18.436	17.7986	15.6014	18.475	15.8965	16.4832	18.672	17.9254	17.2898	16.9379	15.1909	16.4276	18.3883	17.8512	16.3219	18.0041	17.7313	16.9397	17.5011	19.1461	19.1904	17.7089	19.4808	18.925	17.436	17.2736	17.2116	18.868	17.503	17.7233	18.853	17.0486	18.3684	17.3426
ATG13	36.6608	46.6486	41.8794	40.0766	42.398	47.3714	40.225	40.7336	46.3138	51.4037	47.8341	46.4566	41.0682	42.1638	38.7128	43.812	49.3198	42.9783	36.6949	51.9312	49.8945	35.3064	40.4686	40.4215	39.1854	49.8452	40.0168	37.1237	40.7723	49.9094	38.2345	36.2777	40.8515	37.7974	41.8382	39.7132	39.3539	33.8873	37.9406	41.3652	39.9868	38.9465	39.9979	38.0906	39.7095	40.7679	42.7279	38.1169	41.734
[truncated: 23,022 more rows]
