# Supplementary material for: Analysis of the brain transcriptome in lines of laying hens divergently selected for feather pecking
Source: BMC Genomics. 2020 Aug 27;21:595. doi: 10.1186/s12864-020-07002-1 (PMC7457272; doi:10.1186/s12864-020-07002-1)
Supplement: Supplementary file 3 — Additional file 3. Results of differential expression analyses. [file 12864_2020_7002_MOESM3_ESM.xlsx]

## Sheet: DE_HFP_LFP
Official Symbol	baseMean	log2FoldChange	lfcSE	stat	pvalue	padj
2KTGRL	582.775	-0.0761976	0.122987	-0.619559	0.535548	0.828647
44G24.1	0.119058	0.456329	1.74687	0.261227	0.793918	NA
A1CF	5.12804	0.097177	0.208458	0.466171	0.641093	0.881034
A2M	725.405	-0.039637	0.0388993	-1.01896	0.30822	0.636626
A2ML1	1095.98	0.0779152	0.0686917	1.13427	0.25668	0.577179
A2ML2	16.858	0.0612436	0.137791	0.444467	0.656705	0.887516
A2ML3	389.062	0.100275	0.0616658	1.62611	0.103926	0.331605
A2ML4	193.473	-0.0513389	0.0545738	-0.940724	0.346846	0.677473
A4GALT	364.199	-0.0725093	0.0543458	-1.33422	0.182131	0.472285
A4GNT	0.594438	-0.203662	0.625047	-0.325835	0.744549	0.924799
AAAS	665.851	0.0868139	0.0696034	1.24726	0.2123	0.514273
AACS	3571.31	0.0183019	0.0255074	0.717511	0.473059	0.785229
AADAC	226.492	-0.0408377	0.0863901	-0.472713	0.636418	0.878082
AADACL4L1	0.63878	0.176194	0.663435	0.265578	0.790564	0.939048
AADACL4L2	2.74982	-0.0416827	0.305536	-0.136425	0.891485	0.971509
AADACL4L3	379.096	0.137446	0.0605597	2.2696	0.0232318	0.117316
AADACL4L4	0.839754	-0.181594	0.583829	-0.31104	0.75577	0.927931
AADACL4L5	4.6231	-0.731698	0.343988	-2.1271	0.0334118	0.151705
AADAT	428.251	0.100349	0.0454383	2.20846	0.0272122	0.131351
AAED1	0.416296	0.503423	0.694842	0.724514	0.46875	0.781486
AAGAB	2214.65	-0.0553621	0.0282786	-1.95774	0.0502605	0.202909
AAK1	8422.6	-0.0199263	0.0583179	-0.341684	0.732589	0.920415
AAMDC	269.414	0.0831926	0.0402321	2.06781	0.0386574	0.168803
AAMP	1246.73	0.0651309	0.049861	1.30625	0.191468	0.484919
AANAT	14.2581	0.122333	0.142143	0.860634	0.389439	0.717473
AAR2	996.602	-0.0248325	0.0328135	-0.756777	0.449184	0.766634
AAREL	621.165	0.0301602	0.0904048	0.333613	0.738672	0.923119
AARS	5541.12	0.0437497	0.0441858	0.990131	0.32211	0.650959
AARS2	597.428	0.201179	0.027659	7.27354	3.50191e-13	3.08595e-11
AARSD1	1238.87	-0.0172585	0.0556038	-0.310384	0.756269	0.927931
AASDHPPT	428.829	-0.0641441	0.0348606	-1.84002	0.0657659	0.244967
AASS	787.38	0.113422	0.0750405	1.51148	0.130667	0.385279
AATF	325.538	6.09211e-05	0.0368623	0.00165266	0.998681	0.99953
AATK	10873.8	0.10824	0.0556029	1.94666	0.0515752	0.206665
ABAT	9170.42	0.069121	0.0362687	1.9058	0.0566758	0.221105
ABCA1	157.496	-0.441748	0.385811	-1.14499	0.252215	0.571181
ABCA12	32.6101	0.323403	0.142559	2.26856	0.0232952	0.117501
ABCA13	17.3783	0.409337	0.303523	1.34862	0.177459	0.464419
ABCA2	9444.97	-0.00457003	0.0442965	-0.103169	0.917829	0.979974
ABCA3	6411.82	-0.0326362	0.0350267	-0.931753	0.351464	0.682516
ABCA4	24.9935	0.264746	0.145812	1.81567	0.0694215	0.252993
ABCA5	1909.45	0.0045632	0.0906469	0.0503404	0.959851	0.991077
ABCA7	1030.68	0.160056	0.0753975	2.12282	0.0337686	0.152833
ABCA8	23.9711	-0.125976	0.124625	-1.01084	0.312093	0.640754
ABCA9	39.3164	0.849931	0.153216	5.54728	2.90144e-08	1.05098e-06
ABCB1	695.497	0.304537	0.0960099	3.17193	0.00151429	0.0138264
ABCB10	383.043	-0.141679	0.0382628	-3.7028	0.000213231	0.00274026
ABCB11	295.048	-0.2895	0.0984315	-2.94113	0.00327014	0.0258517
ABCB1LA	36.7921	0.113337	0.136054	0.833028	0.404829	0.73137
ABCB5	2267.68	0.0466439	0.0842153	0.553865	0.579671	0.851957
ABCB6	456.738	-0.0641102	0.0579647	-1.10602	0.268717	0.591623
ABCB7	308.281	-0.11271	0.179858	-0.626659	0.530883	0.825563
ABCB8	1019.5	0.0842201	0.0671712	1.25381	0.20991	0.510665
ABCB9	547.064	0.0516544	0.0495038	1.04344	0.296743	0.624796
ABCC1	590.652	0.0580122	0.119161	0.486839	0.626372	0.873755
ABCC10	573.176	0.0139041	0.0642551	0.216389	0.828685	0.952468
ABCC13	565.214	-0.0696312	0.0891734	-0.780852	0.434889	0.755419
ABCC2	36.9611	0.399434	0.0872508	4.578	4.69449e-06	9.98554e-05
ABCC3	244.658	0.0701297	0.0685048	1.02372	0.305968	0.634291
ABCC4	563.236	-0.0636738	0.259214	-0.245642	0.805959	0.944891
ABCC5	5232.02	0.0288552	0.0928749	0.310689	0.756037	0.927931
ABCC6	149.598	0.151785	0.0964468	1.57376	0.115542	0.356834
ABCC8	853.899	0.0280586	0.0739304	0.379528	0.704296	0.90868
ABCC9	251.853	0.294335	0.0862872	3.41111	0.000646988	0.00693607
ABCD2	213.521	-0.19492	0.394425	-0.494189	0.621172	0.870729
ABCD3	1358.79	-0.091415	0.117521	-0.777863	0.43665	0.756936
ABCD4	325.621	-0.131827	0.0312396	-4.21987	2.44439e-05	0.000424037
ABCE1	2007.13	-0.0480716	0.0272919	-1.76139	0.0781729	0.274995
ABCF2	2157.56	0.00772732	0.0300775	0.256913	0.797246	0.941736
ABCF3	1814.97	0.00470371	0.063744	0.0737906	0.941177	0.986966
ABCG1	865.266	-0.00999067	0.135724	-0.0736104	0.94132	0.986971
ABCG2	515.853	0.0543636	0.0451064	1.20523	0.228114	0.537856
ABCG4	3053.57	0.0633193	0.0500297	1.26563	0.205644	0.505033
ABCG5	75.4708	0.110884	0.102349	1.08339	0.278634	0.60349
ABCG8	1.65608	0.149756	0.404699	0.370043	0.711351	0.912849
ABHD1	299.059	0.108061	0.0721623	1.49747	0.134272	0.391985
ABHD10	216.945	-0.152047	0.0517991	-2.93532	0.00333202	0.0262543
ABHD11	160.31	-0.260021	0.0805731	-3.22714	0.00125032	0.0118228
ABHD12	5328.11	-0.0846055	0.0206608	-4.09497	4.22219e-05	0.000682745
ABHD12B	429.367	-0.133924	0.0729643	-1.83547	0.0664358	0.246324
ABHD13	566.446	-0.0352759	0.0661496	-0.533276	0.593843	0.8586
ABHD14A	72.1731	0.16806	0.0925429	1.81602	0.0693672	0.252988
ABHD17A	1117.3	-0.113171	0.0655671	-1.72604	0.0843409	0.289269
ABHD17B	372.971	-0.0198884	0.0378469	-0.525498	0.599237	0.860691
ABHD17C	620.512	0.0332094	0.0255436	1.30011	0.193564	0.487909
ABHD18	459.25	-0.0672753	0.0744705	-0.903382	0.366323	0.69529
ABHD2	1796.54	-0.0663203	0.0836396	-0.792929	0.427819	0.750034
ABHD3	4673.3	-0.0441871	0.0266804	-1.65616	0.0976887	0.318734
ABHD5	599.065	0.0225073	0.0470825	0.47804	0.632621	0.876209
ABHD6	2123.58	-0.0269389	0.0420806	-0.640174	0.522059	0.819719
ABHD8	1627.13	0.124238	0.0661905	1.87698	0.060521	0.231077
ABI1	2790.06	-0.0255463	0.0280515	-0.910693	0.362457	0.692682
ABI2	529.44	-0.159854	0.4018	-0.397845	0.690745	0.902615
ABI3	254.92	-0.329381	0.0731538	-4.50258	6.7133e-06	0.000136748
ABI3BP	1048.12	-0.180374	0.0701964	-2.56956	0.0101829	0.0632037
ABL1	1319.86	-0.028399	0.047349	-0.599779	0.548653	0.834984
ABL2	970.987	0.0488277	0.0921987	0.529593	0.596394	0.859581
ABLIM1	935.834	-0.0823668	0.352847	-0.233435	0.815424	0.947788
ABLIM2	3363.82	-0.0846058	0.0509132	-1.66177	0.0965598	0.315985
ABLIM3	959.242	0.0845242	0.071989	1.17413	0.240344	0.555511
ABR	7082.31	0.0238236	0.0387647	0.614569	0.538839	0.830288
ABRA	26.1747	-0.09751	0.0979608	-0.995398	0.319543	0.648579
ABRACL	164.233	0.00926844	0.057921	0.160019	0.872866	0.965731
ABTB1	3187.05	-0.0129163	0.0368583	-0.350431	0.726015	0.918489
ABTB2	532.31	-0.0867427	0.0526123	-1.64872	0.0992059	0.321345
AC108938.5	0.0608252	-0.144798	2.94486	-0.0491698	0.960784	NA
ACAA1	953.305	-0.0783263	0.0368536	-2.12534	0.0335586	0.152211
ACAA2	509.336	-0.0482201	0.0415203	-1.16136	0.245495	0.562332
ACACA	2371.69	0.0166956	0.0628831	0.265503	0.790622	0.939048
ACACB	38.4456	-0.0898484	0.0816632	-1.10023	0.271232	0.594391
ACAD11	407.194	0.0210366	0.037418	0.562206	0.573976	0.848045
ACAD6L	407.763	-0.330964	0.0488387	-6.77668	1.22967e-11	8.62536e-10
ACAD8	770.328	0.0176254	0.0522244	0.337494	0.735744	0.92168
ACAD9	1972.56	0.0140666	0.0325334	0.432375	0.665469	0.891474
ACADL	3066.54	-0.0117125	0.037003	-0.316528	0.751602	0.927201
ACADS	739.465	-0.0653691	0.0368952	-1.77175	0.0764359	0.27093
ACADSB	1138.53	-0.0687175	0.039326	-1.74738	0.0805711	0.280887
ACAN	113.668	-0.0175164	0.100901	-0.173599	0.86218	0.962343
ACAP1L	127.349	0.0783594	0.0688704	1.13778	0.255212	0.574812
ACAP2	372.226	0.0160963	0.122891	0.13098	0.895791	0.973436
ACAP3	6501.96	-0.105781	0.194024	-0.545194	0.58562	0.854821
ACAT1	1865.06	-0.00347918	0.0425755	-0.0817179	0.934871	0.985636
ACAT2	957.818	0.060018	0.0522655	1.14833	0.250832	0.569315
ACBD3	1159.57	-0.0387486	0.0180547	-2.14618	0.0318588	0.146594
ACBD4	554.769	0.13843	0.105701	1.30964	0.190319	0.483648
ACBD5	2321.85	-0.421533	0.0270425	-15.5878	8.80655e-55	1.53916e-51
ACBD7	5396.45	-0.124378	0.0413759	-3.00604	0.00264673	0.0218371
ACCS	721.16	-0.0706752	0.027548	-2.56553	0.0103019	0.0637729
ACCSL	44.5149	0.0816041	0.101731	0.802153	0.422464	0.7452
ACD	568.285	0.147178	0.0513814	2.86441	0.00417782	0.0314845
ACE	337.227	-0.0923811	0.0472889	-1.95355	0.0507548	0.20449
ACE2	90.1059	-0.151352	0.138395	-1.09363	0.274118	0.597643
ACER1	5.03937	-0.199766	0.223503	-0.893796	0.371431	0.700716
ACER2	304.017	-0.166211	0.0622551	-2.66983	0.00758898	0.0500999
ACER3	1050.41	0.0390035	0.0761417	0.512249	0.608476	0.864274
ACHE	18829.1	0.0926199	0.0962143	0.962641	0.335728	0.665584
ACHRB	88.2949	0.0941385	0.112191	0.83909	0.401419	0.729032
ACKR1	36.6048	-0.0381504	0.119239	-0.319949	0.749007	0.926402
ACKR3	768.742	-0.0230216	0.0443154	-0.519493	0.603417	0.862258
ACKR4	41.367	-0.187791	0.0955566	-1.96523	0.0493873	0.200659
ACLY	5244.09	-0.0175713	0.024625	-0.713558	0.475501	0.786985
ACMSD	21.8074	-0.136806	0.142389	-0.960792	0.336657	0.666533
ACO1	1603.24	-0.110954	0.0177527	-6.25001	4.10414e-10	2.13589e-08
ACO2	9551.64	-0.0247351	0.0338577	-0.73056	0.465048	0.779091
ACOD1	109.885	0.297813	0.079705	3.73644	0.000186642	0.00244278
ACOT11	825.06	0.0734959	0.0608421	1.20798	0.227056	0.53681
ACOT12	40.7226	0.133733	0.0873491	1.53101	0.125766	0.376342
ACOT13	1217.54	0.119997	0.0533562	2.24898	0.0245139	0.122073
ACOT1L	51.9105	-0.10387	0.120568	-0.861506	0.38896	0.716716
ACOT2L	138.326	-0.0187665	0.0602217	-0.311623	0.755327	0.927839
ACOT4	379.056	-0.117758	0.0381485	-3.08683	0.00202305	0.0175837
ACOT7	5729.93	0.0508416	0.0531589	0.956407	0.338867	0.668693
ACOT8	647.788	-0.121777	0.0683147	-1.78259	0.0746531	0.266189
ACOT9	1677.91	0.257566	0.0490185	5.25446	1.48459e-07	4.61279e-06
ACOX1	1359.31	-0.042938	0.0621905	-0.690427	0.489926	0.796809
ACOX2	143.437	0.267082	0.0718018	3.71971	0.00019945	0.00258693
ACOX3	197.109	-0.0952881	0.0437717	-2.17693	0.0294855	0.139279
ACP1	890.368	-0.0947527	0.0273315	-3.4668	0.000526692	0.0058756
ACP2	729.614	-0.0322852	0.0218364	-1.47851	0.139273	0.399858
ACP5	104.575	-0.0523664	0.0911967	-0.574214	0.565823	0.843966
ACP6	331.936	0.0166028	0.0323714	0.512884	0.608033	0.864274
ACPP	15.4636	-0.392144	0.159162	-2.46381	0.0137471	0.0790561
ACR	10.9547	-0.132528	0.164239	-0.806923	0.419711	0.742898
ACRBP	3.74339	0.373246	0.250273	1.49136	0.135868	0.394401
ACRL	3.99062	0.509842	0.259087	1.96784	0.0490865	0.199901
ACSBG1	1752.81	0.320927	0.0568043	5.6497	1.60723e-08	6.15119e-07
ACSBG2	1386.69	-0.107385	0.0475354	-2.25906	0.0238797	0.119729
ACSF2	805.282	-0.019784	0.0396977	-0.498367	0.618225	0.870068
ACSF3	237.455	0.0222742	0.0568211	0.392005	0.695055	0.904579
ACSL1	1017.34	-0.149973	0.0497275	-3.01591	0.0025621	0.0213065
ACSL3	979.458	-0.00344632	0.0660839	-0.0521506	0.958409	0.991077
ACSL4	4468.26	-0.0377979	0.0463908	-0.814772	0.415203	0.739603
ACSL5	49.9904	-0.208284	0.0814989	-2.55567	0.0105984	0.0650907
ACSL6	7252.6	0.205805	0.0652797	3.15267	0.00161786	0.0146319
ACSM3	0.3545	0.337528	0.816224	0.413524	0.679223	NA
ACSM4L	5.05939	-0.213912	0.231429	-0.924306	0.355327	0.685369
ACSM5	1.84488	0.488846	0.409095	1.19494	0.232109	0.544322
ACSS1	460.001	-0.193753	0.0876598	-2.21028	0.0270856	0.130951
ACSS1L	2.88255	0.00607764	0.304462	0.0199619	0.984074	0.995895
ACSS2	1100.23	0.0516223	0.0217578	2.37259	0.0176639	0.0956036
ACSS3	316.52	-0.0743025	0.0642884	-1.15577	0.247776	0.565217
ACT85CL	0	NA	NA	NA	NA	NA
ACTA1	78.8502	-0.0182462	0.139662	-0.130646	0.896056	0.973436
ACTA2	1257.06	0.0720194	0.0584159	1.23287	0.217623	0.522699
ACTB	28945.4	0.112432	0.0527699	2.1306	0.0331218	0.150763
ACTBL2L	88.3602	-0.112659	0.0856858	-1.31479	0.188579	0.48121
ACTC1	24.5692	0.258543	0.146406	1.76593	0.0774077	0.273361
ACTC2L	51373.1	-0.0721374	0.0572557	-1.25992	0.207699	0.507641
ACTG1	6177.36	0.00413098	0.0478291	0.0863695	0.931173	0.984656
ACTG2	82.2899	-0.00714016	0.123533	-0.0577994	0.953908	0.990679
ACTL6A	472.126	0.0735756	0.0301388	2.44123	0.0146374	0.083015
ACTL6B	631.152	0.209883	0.0807897	2.59789	0.00937972	0.059382
ACTL7A	4.55022	-0.0991517	0.223553	-0.443527	0.657384	0.887758
ACTL9	0	NA	NA	NA	NA	NA
ACTN1	1787.55	-0.0269157	0.0253798	-1.06052	0.28891	0.616332
ACTN2	45.9649	0.123759	0.124606	0.993202	0.320611	0.649377
ACTN4	2853.8	0.0465912	0.0667345	0.698157	0.485079	0.794602
ACTR10	1672.24	0.226799	0.0322889	7.02404	2.15546e-12	1.71236e-10
ACTR10L	404.626	-0.243717	0.075064	-3.24679	0.00116715	0.0111723
ACTR1A	4872.89	-0.0702398	0.0165278	-4.24979	2.13974e-05	0.000379027
ACTR2	2529.25	-0.0452173	0.0264622	-1.70875	0.0874966	0.296744
ACTR3	1461.09	-0.0162788	0.0182956	-0.889767	0.373591	0.703161
ACTR3B	3970.36	0.00620684	0.0290441	0.213704	0.830778	0.953299
ACTR5	185.632	0.203373	0.043809	4.64227	3.44597e-06	7.66408e-05
ACTR6	1767.51	-0.0644727	0.0379441	-1.69915	0.0892912	0.300916
ACTR8	1111.77	0.00991494	0.0241238	0.411003	0.681071	0.899306
ACTRT2	0.0602571	0.0956496	2.94486	0.0324802	0.974089	NA
ACVR1	1409.34	-0.0484464	0.0189632	-2.55476	0.0106261	0.0652213
ACVR1B	1002.48	0.030162	0.0421495	0.715596	0.474241	0.786325
ACVR1C	14.7368	-0.0779189	0.201503	-0.386689	0.698986	0.906048
ACVR2A	2074.6	0.0553872	0.0432454	1.28076	0.200277	0.497501
ACVR2B	36.7197	0.21012	0.191398	1.09782	0.272284	0.595414
ACVRL1	671.618	0.0179541	0.0663141	0.270744	0.786588	0.938256
ACY1	283.584	0.0650927	0.0828758	0.785425	0.432204	0.753354
ACYP1	1361.85	0.694149	0.0602965	11.5123	1.14452e-30	5.85461e-28
ACYP2	572.323	0.165802	0.0453385	3.65699	0.000255197	0.00319728
ADA	280.399	0.282965	0.0408152	6.93284	4.1247e-12	3.14572e-10
ADAD1	2.31153	-0.407198	0.310981	-1.3094	0.1904	0.483797
ADAL	367.349	0.586859	0.0629675	9.32003	1.16308e-20	2.51478e-18
ADAM10	1424.69	-0.040193	0.118379	-0.339527	0.734213	0.92105
ADAM11	6551.59	0.057065	0.0770317	0.740799	0.458815	0.774905
ADAM12	109.1	-0.10466	0.0583121	-1.79483	0.0726809	0.261554
ADAM15	4.27398	-0.546216	0.23864	-2.28887	0.022087	0.113084
ADAM17	1310.29	-0.0122673	0.0272796	-0.449688	0.652935	0.885943
ADAM19	144.553	0.000466903	0.189898	0.0024587	0.998038	0.999414
ADAM20	2.2309	-0.315323	0.354633	-0.889153	0.373921	0.703292
ADAM22	4348.88	-0.0169171	0.0932786	-0.181361	0.856084	0.961376
ADAM23	2772.16	-0.0158776	0.0405517	-0.391541	0.695398	0.904579
ADAM28	13.2273	0.0666042	0.199826	0.33331	0.7389	0.923119
ADAM33	66.8079	-0.262183	0.0971795	-2.69793	0.00697727	0.0470377
ADAM5P	19.6374	0.530974	0.148246	3.58171	0.000341352	0.00409563
ADAM8	453.963	0.00864683	0.0525765	0.164462	0.869367	0.96513
ADAM9	1211.11	0.0397944	0.0442116	0.900089	0.368073	0.697313
ADAM9L	579.091	0.0221014	0.0685096	0.322603	0.746996	0.925657
ADAMTS1	644.571	-0.0345343	0.038651	-0.893492	0.371594	0.700785
ADAMTS12	23.2748	-0.534866	0.137886	-3.87904	0.000104871	0.00149827
ADAMTS13	56.3717	-0.0540509	0.199712	-0.270645	0.786664	0.938256
ADAMTS14	95.9115	0.266294	0.0742107	3.58835	0.000332779	0.00400882
ADAMTS15	350.765	-0.112494	0.053901	-2.08704	0.0368842	0.162857
ADAMTS17	95.001	-0.0288859	0.150517	-0.191912	0.847811	0.958578
ADAMTS18	20.3366	-0.00299505	0.149007	-0.0201001	0.983964	0.995868
ADAMTS19	92.4693	-0.0246489	0.0729284	-0.337988	0.735372	0.92155
ADAMTS2	202.399	-0.0278997	0.142624	-0.195617	0.84491	0.958022
ADAMTS20	76.5415	-0.178457	0.192606	-0.92654	0.354166	0.684379
ADAMTS3	399.512	0.0840751	0.108745	0.773136	0.439442	0.758908
ADAMTS4	490.136	-0.153718	0.0749951	-2.0497	0.0403934	0.173868
ADAMTS5	192.601	0.0400969	0.0950879	0.421682	0.673257	0.895918
ADAMTS6	61.0454	0.124457	0.118682	1.04866	0.294336	0.622477
ADAMTS7	109.943	-0.189126	0.0956435	-1.97741	0.0479958	0.19672
ADAMTS8	1304.02	-0.264345	0.0411377	-6.42584	1.31142e-10	7.53548e-09
ADAMTS9	272.348	0.0365622	0.0934114	0.391411	0.695494	0.904579
ADAMTSL1	204.854	-0.110988	0.10187	-1.08951	0.275929	0.599943
ADAMTSL2	1709.74	0.00853484	0.0345678	0.246902	0.804984	0.944553
ADAMTSL2L	117.097	0.104086	0.072297	1.4397	0.149951	0.419883
ADAMTSL3	270.818	0.0329571	0.127433	0.258623	0.795926	0.941031
ADAMTSL5	130.561	0.00813165	0.1021	0.0796442	0.93652	0.986106
ADAP1	6449.6	-0.0552635	0.0326163	-1.69435	0.0901985	0.302622
ADAP2	62.271	-0.0562134	0.0825185	-0.681222	0.495731	0.801308
ADAR	1264.29	-0.0588336	0.0244854	-2.40281	0.0162697	0.0897723
ADARB1	419.622	-0.192081	0.174954	-1.0979	0.27225	0.595414
ADARB2	1165.53	0.00593636	0.072876	0.0814583	0.935077	0.985742
ADAT1	1341.4	0.0498119	0.038488	1.29422	0.195589	0.491152
ADAT2	563.711	0.0158965	0.0498523	0.318872	0.749824	0.926402
ADCK1	419.768	0.200423	0.0457968	4.37635	1.20685e-05	0.000231154
ADCK2	473.002	0.193033	0.0279219	6.91333	4.73399e-12	3.57144e-10
ADCY1	95.5465	-0.0907366	0.297341	-0.30516	0.760244	0.929357
ADCY10L1	8.45802	-0.320997	0.74051	-0.43348	0.664666	0.891469
ADCY10L11	14.0014	-0.329736	0.810701	-0.40673	0.684206	0.900243
ADCY10L13	0.223981	-0.385239	1.17094	-0.328998	0.742157	NA
ADCY10L3	7.31738	-0.370858	0.680741	-0.544785	0.585901	0.854821
ADCY10L4	0.126678	0.215879	2.02706	0.106499	0.915187	NA
ADCY10L5	0.148091	-0.144791	1.71584	-0.0843853	0.93275	NA
ADCY10L6	7.53206	-0.216379	0.73974	-0.292507	0.769899	0.931957
ADCY10L8	16.9021	-0.251725	0.771676	-0.326205	0.744269	0.924799
ADCY2	1363.17	-0.101066	0.0459777	-2.19814	0.027939	0.133904
ADCY3	2681.97	0.019741	0.0355698	0.554993	0.5789	0.851242
ADCY5	691.302	-0.150364	0.10493	-1.43299	0.151861	0.422917
ADCY7	754.277	-0.0456932	0.112144	-0.407451	0.683677	0.900243
ADCY8	1991.4	0.0582927	0.0544888	1.06981	0.284704	0.611042
ADCY9	1295.16	0.0833314	0.0669615	1.24447	0.213327	0.516224
ADCYAP1	738.067	0.0557486	0.0700311	0.796055	0.426	0.748597
ADCYAP1R1	9350.03	-0.0484988	0.0833436	-0.581914	0.560625	0.842762
ADD1	9919.29	-0.0243666	0.0426795	-0.570922	0.568053	0.845151
ADD2	7242.09	-0.00931888	0.0713213	-0.130661	0.896044	0.973436
ADD3	5789.53	-0.0730887	0.0660054	-1.10731	0.268158	0.590764
ADGB	191.713	0.0817665	0.143676	0.569105	0.569285	0.845957
ADGRA1L	1210.17	-0.0213963	0.0827088	-0.258694	0.795871	0.94102
ADGRA2	632.26	-0.0223228	0.041081	-0.543384	0.586866	0.855042
ADGRA3L	1186.37	-0.0126636	0.0819997	-0.154435	0.877267	0.967407
ADGRB1	2716.18	-0.025937	0.0410525	-0.631801	0.527517	0.823172
ADGRB2	2944.69	0.0113432	0.0688216	0.164821	0.869085	0.965059
ADGRB3	2789.66	-0.00410703	0.0225923	-0.181789	0.855748	0.961285
ADGRD1	77.5245	-0.119439	0.0950895	-1.25606	0.209093	0.509635
ADGRD2	224.193	0.0188208	0.0602361	0.31245	0.754698	0.927729
ADGRF4	29.4351	0.233029	0.121116	1.92402	0.0543523	0.214434
ADGRF5	314.674	0.00871743	0.0621798	0.140197	0.888504	0.970761
ADGRG1	1825.75	-0.0100309	0.0576946	-0.173863	0.861973	0.962343
ADGRG2	43.0432	-0.502224	0.108044	-4.64831	3.34663e-06	7.48281e-05
ADGRG3	29.9548	0.00865281	0.177883	0.0486432	0.961204	0.991556
ADGRG4	81.9413	-1.4959	0.0776387	-19.2675	1.00779e-82	1.05681e-78
ADGRG5	21.9756	0.283741	0.165652	1.71288	0.0867351	0.294829
ADGRG6	104.107	-0.0828531	0.0579664	-1.42933	0.152909	0.424427
ADGRG7	0.871262	-0.297503	0.546141	-0.544736	0.585935	0.854821
ADGRL2	1637.58	0.0909003	0.121214	0.749913	0.453307	0.770771
ADGRL3	2214.6	-0.0790794	0.044658	-1.77078	0.0765976	0.271411
ADGRL4	419.319	-0.0114946	0.0563674	-0.203922	0.838415	0.955224
ADGRV1	235.301	-0.0938853	0.122416	-0.766939	0.443118	0.762263
ADH1C	5.38391	0.158351	0.312208	0.507197	0.612016	0.865764
ADH1L	1.56895	-0.0052861	0.392222	-0.0134773	0.989247	0.997553
ADH5	1905.55	0.0738025	0.0507824	1.45331	0.146138	0.413011
ADH6	0.370167	-0.142034	0.757943	-0.187394	0.851352	0.959194
ADHFE1	219.204	-0.195677	0.0658894	-2.96978	0.0029801	0.024077
ADI1	1390.59	-0.0261226	0.0328337	-0.795603	0.426263	0.748771
ADIPOQ	169.62	-0.0785609	0.081199	-0.967511	0.333289	0.663206
ADIPOR1	1480.82	0.0601962	0.0445038	1.35261	0.176181	0.462922
ADIPOR2	1289.72	0.138808	0.0663468	2.09216	0.0364241	0.161301
ADIRF	8.45852	-1.26601	0.31764	-3.98567	6.72908e-05	0.00101898
ADK	1987.58	-0.0141391	0.026148	-0.540732	0.588692	0.85607
ADM	32.6889	0.0917942	0.110684	0.829338	0.406913	0.733052
ADM2	3.97771	-0.406079	0.312961	-1.29754	0.194446	0.488925
ADMP	61.6045	1.03406	0.228753	4.52042	6.1717e-06	0.000126736
ADNP	6028.32	0.00113165	0.0830417	0.0136274	0.989127	0.997539
ADNP2	766.199	-0.326872	0.0567445	-5.76041	8.39079e-09	3.41047e-07
ADO	1027.68	-0.0658884	0.0370312	-1.77927	0.075196	0.267726
ADORA1	678.072	0.0583541	0.0549052	1.06282	0.287865	0.61469
ADORA2A	505.276	0.113352	0.0667247	1.69881	0.0893555	0.301002
ADORA2B	577.471	0.0164715	0.0357427	0.460835	0.644917	0.882513
ADORA3	45.2553	0.399992	0.0994134	4.02352	5.73336e-05	0.000888735
ADPGK	658.354	0.0199277	0.0308545	0.645862	0.518368	0.817453
ADPRH	1395.11	0.00705906	0.0373499	0.188998	0.850094	0.958967
ADPRHL	599.6	-0.0918953	0.0747198	-1.22987	0.218747	0.524506
ADPRHL1	75.4367	0.0159387	0.0713042	0.223531	0.823122	0.950781
ADPRHL2	965.402	-0.0527975	0.0211341	-2.49821	0.0124823	0.0738481
ADPRM	230.749	-0.0496033	0.0662378	-0.748867	0.453937	0.771134
ADRA1A	20.9854	-0.0316584	0.111627	-0.28361	0.77671	0.934841
ADRA1B	38.6313	0.198212	0.0855145	2.31788	0.0204561	0.107042
ADRA1D	281.144	0.0462215	0.0652366	0.708521	0.478622	0.789618
ADRA2A	282.872	0.00437467	0.048838	0.089575	0.928625	0.983639
ADRA2B	157.008	-0.171286	0.109343	-1.5665	0.117232	0.359986
ADRA2BL2	5.13285	0.506986	0.227488	2.22863	0.0258388	0.126985
ADRA2C	451.215	0.0379252	0.063438	0.597831	0.549953	0.835748
ADRB1	174.705	0.0740512	0.055009	1.34617	0.178249	0.465555
ADRB2	450.36	0.0338244	0.121209	0.279059	0.7802	0.936052
ADRB3	3.46452	0.0349274	0.285589	0.1223	0.902662	0.974596
ADRM1	1461.03	-0.00218752	0.0379406	-0.0576565	0.954022	0.990679
ADSL	542.779	0.00463843	0.045681	0.10154	0.919122	0.980356
ADSS	1583.72	0.0103258	0.0240401	0.429523	0.667542	0.892368
ADSSL1	1439.79	0.0369784	0.105271	0.35127	0.725386	0.91829
ADTRP	111.927	0.118314	0.0667588	1.77226	0.0763518	0.270769
AEBP1	579.591	-0.0472315	0.0960122	-0.491932	0.622767	0.871887
AEBP2	551.322	0.0492909	0.0596945	0.82572	0.408963	0.734484
AEN	89.8502	0.214374	0.0750826	2.85518	0.00430128	0.0321263
AES	5577.76	0.0346035	0.0519177	0.666508	0.505086	0.808393
AFAP1	227.69	-0.0595094	0.313136	-0.190043	0.849275	0.958812
AFAP1L1	984.331	0.0280603	0.0625437	0.448651	0.653684	0.886282
AFAP1L2	1249.61	-0.032389	0.0325871	-0.993921	0.320261	0.649149
AFDN	1463.39	0.0597979	0.103269	0.579051	0.562555	0.843431
AFF1	1249.76	-0.0118163	0.072509	-0.162963	0.870548	0.965368
AFF2	648.072	-0.0826034	0.128359	-0.643534	0.519878	0.818138
AFF3	649.309	-0.0615153	0.101248	-0.607568	0.543474	0.832543
AFF4	1866.62	0.0118756	0.116193	0.102206	0.918594	0.980284
AFG1L	400.894	0.0463474	0.0854376	0.542471	0.587494	0.855482
AFG3L2	1702.32	0.0212027	0.0161385	1.3138	0.188914	0.48148
AFMID	789.197	0.0387455	0.0743727	0.520964	0.602392	0.861992
AFP	1.32993	-0.153216	0.434602	-0.352542	0.724432	0.917813
AFTPH	1256.9	-0.0254483	0.0577763	-0.440462	0.659602	0.889064
AGA	357.144	-0.0486574	0.0380287	-1.27949	0.200725	0.498284
AGAP1	3875.5	0.0127703	0.0391757	0.325975	0.744443	0.924799
AGAP3	5282.26	0.0130494	0.0596681	0.2187	0.826884	0.952208
AGBL1	50.3837	0.206888	0.0851343	2.43014	0.015093	0.0848157
AGBL2	186.492	-0.0153862	0.151673	-0.101443	0.919199	0.980388
AGBL3	20.0065	-0.114407	0.29598	-0.386538	0.699098	0.906048
AGBL4	1030.12	0.144244	0.0258621	5.57742	2.44113e-08	9.01369e-07
AGBL5	339.399	0.193983	0.0621514	3.12113	0.00180156	0.0159899
AGFG1	1465.61	0.0211864	0.0274197	0.772671	0.439717	0.75914
AGGF1	384.861	-0.0544839	0.0354809	-1.53558	0.12464	0.374296
AGK	1612.99	0.122779	0.0790405	1.55337	0.120336	0.365782
AGL	1008.14	-0.0966117	0.105925	-0.912074	0.36173	0.691865
AGMAT	2419.66	0.00529437	0.0583412	0.0907483	0.927693	0.983486
AGMO	243.812	0.239566	0.123743	1.936	0.0528679	0.210279
AGO1	1537.43	0.0795936	0.060337	1.31915	0.187119	0.479296
AGO3	270.707	-0.0556458	0.311336	-0.178732	0.858148	0.961685
AGO4	1016.06	-0.0777075	0.250819	-0.309815	0.756701	0.927998
AGPAT1	171.33	1.33105	0.241965	5.50101	3.77629e-08	1.33109e-06
AGPAT2	171.221	0.275774	0.0481434	5.72818	1.01511e-08	4.07072e-07
AGPAT3	2402.14	0.00993422	0.0605583	0.164044	0.869697	0.965196
AGPAT4	809.819	-0.113358	0.0427707	-2.65037	0.00804036	0.0524838
AGPAT5	3163.36	-0.0479157	0.0233592	-2.05126	0.0402418	0.173518
AGPAT9L	190.913	0.540247	0.161876	3.33742	0.000845604	0.0086301
AGPS	1458	-0.00750562	0.0583564	-0.128617	0.897661	0.973809
AGR2	2.59281	0.272208	0.343443	0.792585	0.42802	0.750209
AGR3	12.5952	-0.341668	0.328949	-1.03867	0.29896	0.626933
AGRN	6715.11	0.00518348	0.0707172	0.0732986	0.941568	0.987129
AGRP	3.11528	0.227086	0.303438	0.748378	0.454232	0.771357
AGT	8874.86	0.102279	0.0363289	2.81535	0.00487243	0.0354455
AGTPBP1	1508.75	0.0390772	0.0957274	0.408213	0.683117	0.900183
AGTR1	23.2298	0.197451	0.169506	1.16487	0.244073	0.560244
AGTR2	4.91459	0.127604	0.237839	0.536512	0.591605	0.857033
AGTRAP	2.53433	-0.532978	0.322185	-1.65426	0.0980739	0.319197
AGWCL	22.6776	0.701584	0.157115	4.46541	7.99169e-06	0.000159022
AGXT	0.175936	0.456331	1.29748	0.351707	0.725058	NA
AGXT2	37.7612	0.0651803	0.0921589	0.707259	0.479405	0.790334
AHCTF1	741.308	0.0263656	0.124629	0.211552	0.832456	0.954061
AHCY	909.351	-0.00232824	0.0293334	-0.0793716	0.936737	0.986106
AHCYL1	14490.1	-0.160306	0.0541351	-2.96123	0.00306415	0.0245471
AHCYL2	2463.92	0.150798	0.0326777	4.61472	3.93618e-06	8.59138e-05
AHDC1	411.296	0.0496977	0.076501	0.649635	0.515928	0.815754
AHI1	225.485	-0.0515438	0.0698354	-0.738075	0.460469	0.776195
AHNAK2	461.965	0.0981404	0.133657	0.734273	0.462782	0.777844
AHR	337.416	-0.0476756	0.169461	-0.281337	0.778452	0.935376
AHR1B	9.10866	-0.0845482	0.174069	-0.485715	0.627169	0.874072
AHR2	4.9097	0.574562	0.236161	2.43293	0.0149773	0.0843273
AHRR	6.59919	-0.160133	0.196781	-0.813764	0.41578	0.739874
AHSA1	2953.06	-0.0431752	0.0515517	-0.837513	0.402304	0.729426
AHSA2	1432.26	-0.0435854	0.0308037	-1.41494	0.157087	0.431831
AHSG	20.8969	-0.601071	0.131376	-4.57521	4.75751e-06	0.000100991
AICDA	0.415512	-0.799602	0.675376	-1.18394	0.236438	0.550429
AIDA	1217.12	0.0373959	0.025202	1.48384	0.13785	0.397539
AIFM1	1270.42	0.0120797	0.0371582	0.325089	0.745114	0.9248
AIFM2	147.008	-0.111515	0.0514337	-2.16812	0.0301493	0.141364
AIFM3	2002.72	-0.102242	0.0458471	-2.23006	0.0257437	0.126653
AIG1	1352.76	-0.012708	0.0348364	-0.36479	0.715268	0.914548
AIM1	49.6886	0.122242	0.106197	1.15109	0.249695	0.567434
AIM1L	1.4536	-0.518472	0.440535	-1.17691	0.23923	0.553915
AIMP1	847.129	0.0951385	0.0474168	2.00643	0.0448101	0.187286
AIMP2	686.514	0.00741428	0.0505148	0.146774	0.88331	0.968946
AIP	688.866	0.0555404	0.0545339	1.01846	0.308461	0.636729
AIPL1	66.7759	-0.0428741	0.135831	-0.315642	0.752274	0.927342
AJAP1	3201.62	0.068285	0.0347699	1.96391	0.0495404	0.201
AK1	1370.14	0.00221093	0.0630997	0.0350387	0.972049	0.993288
AK2	1060.55	-0.0349523	0.0302993	-1.15357	0.248678	0.566352
AK3	1006.2	-0.0336017	0.0272122	-1.23481	0.216903	0.521866
AK4	2000.94	0.0280424	0.0536289	0.522897	0.601046	0.861439
AK5	5842.72	0.0540018	0.0306775	1.76031	0.0783553	0.275452
AK6	397.594	0.115692	0.0365157	3.1683	0.00153335	0.0139883
AK7	59.6144	-0.302299	0.0783969	-3.85601	0.000115255	0.00162013
AK8	33.3366	0.254404	0.102044	2.49307	0.0126643	0.0745043
AK9	109.159	-0.06792	0.111702	-0.608047	0.543157	0.832356
AKAIN1	114.976	0.0134797	0.123913	0.108784	0.913374	0.978477
AKAP1	1173.53	0.180433	0.0508255	3.55006	0.000385149	0.00452533
AKAP10	1003.84	-0.0456063	0.0651913	-0.699577	0.484192	0.793997
AKAP11	1694.08	-0.0996535	0.115532	-0.862565	0.388376	0.716333
AKAP12	2324.62	-0.078329	0.085215	-0.919193	0.357995	0.688197
AKAP13	83.089	-0.211543	0.471183	-0.448961	0.653459	0.886282
AKAP14	36.6193	0.0517322	0.097864	0.528614	0.597073	0.859761
AKAP17A	790.958	-0.0927966	0.0496842	-1.86773	0.0618002	0.234199
AKAP2	1778.04	0.027237	0.0314052	0.867277	0.38579	0.714229
AKAP5	2181.01	0.0828503	0.0515793	1.60627	0.108215	0.341035
AKAP6	1119.87	-0.0449938	0.100321	-0.448499	0.653793	0.886282
AKAP7	732.075	-0.024003	0.0312418	-0.7683	0.442309	0.761512
AKAP7L	0.0607106	0.0956491	2.94486	0.03248	0.974089	NA
AKAP8L	1839.46	0.0421596	0.0330725	1.27476	0.202393	0.500388
AKAP9	1206.52	-0.0325352	0.150593	-0.216047	0.828951	0.952583
AKIP1	115.346	0.136875	0.0605196	2.26166	0.0237187	0.119173
AKIRIN2	2599.5	-0.0174067	0.0484981	-0.358915	0.719659	0.916302
AKNA	260.581	0.0771693	0.0690347	1.11783	0.263638	0.585419
AKNAD1	39.1362	0.930007	0.169461	5.48804	4.06424e-08	1.42541e-06
AKR1A1	722.336	0.130584	0.044907	2.90787	0.00363901	0.0281835
AKR1B10L1	2593.58	-0.00611704	0.0432481	-0.141441	0.887522	0.970553
AKR1B10L2	66.2253	0.00659369	0.0688195	0.0958114	0.92367	0.981912
AKR1B10L3	1780.54	0.0120318	0.0471431	0.255218	0.798555	0.942107
AKR1B10L4	139.67	0.130908	0.133591	0.979918	0.327127	0.656494
AKR1B1L	135.878	0.231243	0.377155	0.613126	0.539793	0.831026
AKR1D1	71.2926	0.0120363	0.0700889	0.171729	0.863651	0.962869
AKR1E2	653.237	0.0439839	0.047552	0.924964	0.354984	0.685306
AKR7A2	1361.84	-0.18782	0.0679664	-2.76343	0.00571977	0.0401879
AKT1	947.893	-0.0183037	0.0363662	-0.503316	0.614742	0.867689
AKT3	451.652	-0.0938547	0.261969	-0.358267	0.720144	0.916423
AKTIP	1142.91	-0.024027	0.023172	-1.0369	0.299782	0.628043
ALAD	518.655	-0.0898825	0.0560271	-1.60427	0.108655	0.342114
ALAS1	1398.26	0.299321	0.0644347	4.64534	3.39519e-06	7.58331e-05
ALB	66.4826	0.16882	0.102779	1.64255	0.100477	0.324399
ALC	1.84313	-0.181948	0.357852	-0.508446	0.611141	0.865226
ALCAM	1853.65	-0.0433239	0.078921	-0.548953	0.583038	0.853616
ALDH18A1	675.024	-0.0713477	0.02885	-2.47306	0.0133962	0.0775273
ALDH1A1	13.3925	0.210258	0.159365	1.31935	0.187052	0.479238
ALDH1A2	879.212	0.104492	0.0425935	2.45324	0.0141575	0.0809992
ALDH1A3	175.526	-0.0758665	0.182727	-0.415189	0.678003	0.898053
ALDH1L2	1310.45	0.00705108	0.0780398	0.0903523	0.928007	0.983486
ALDH3A2	2762.57	0.0073736	0.0385546	0.191251	0.848329	0.958578
ALDH3B1L1	135.384	-0.370289	0.0728315	-5.08418	3.69214e-07	1.0408e-05
ALDH3B1L2	426.925	-0.048095	0.0776103	-0.619699	0.535456	0.828608
ALDH4A1	727.255	-0.0496887	0.0567063	-0.876246	0.380897	0.709966
ALDH5A1	1147.37	-0.258924	0.141038	-1.83584	0.0663812	0.246235
ALDH6A1	1085.68	0.0666975	0.0544976	1.22386	0.221005	0.527929
ALDH7A1	1318.47	-0.0210543	0.0240612	-0.875029	0.381558	0.710445
ALDH8A1	3.0273	0.399766	0.294806	1.35603	0.175089	0.461369
ALDH9A1	2029.98	0.0474692	0.0401208	1.18316	0.236747	0.550719
ALDOB	120.868	0.0144425	0.0524895	0.275149	0.783202	0.936867
ALDOC	54792.6	-0.0148078	0.0687357	-0.21543	0.829432	0.952718
ALG1	538.452	-0.166111	0.0312547	-5.31474	1.0681e-07	3.42005e-06
ALG10	242.1	0.0107918	0.0405522	0.266122	0.790145	0.939048
ALG11	259.122	-0.130927	0.0533716	-2.45312	0.0141622	0.0809992
ALG12	884.116	-0.0344231	0.0337152	-1.021	0.307257	0.635951
ALG13	310.247	-0.00198641	0.0368671	-0.0538803	0.957031	0.990947
ALG14	100.162	0.105338	0.0584072	1.80351	0.0713078	0.257896
ALG2	223.704	-0.0898116	0.0869052	-1.03344	0.301397	0.629598
ALG3	236.318	0.0359682	0.0796715	0.451457	0.65166	0.885509
ALG5	390.659	0.0273977	0.0306548	0.893748	0.371456	0.700716
ALG6	311.364	0.00267491	0.0570673	0.0468728	0.962615	0.991862
ALG8	372.46	-0.0718427	0.0410936	-1.74827	0.0804174	0.280457
ALG9	1257.77	0.0238257	0.0368855	0.645937	0.51832	0.817453
ALK	557.28	0.0141135	0.0595704	0.236921	0.812718	0.946763
ALKBH1	333.821	0.0582421	0.0312699	1.86256	0.0625236	0.236272
ALKBH2	162.486	0.00141517	0.043536	0.0325057	0.974069	0.993288
ALKBH3	512.028	-0.126604	0.0340654	-3.7165	0.000202003	0.00261358
ALKBH4	99.8427	0.0744786	0.0630623	1.18103	0.23759	0.551869
ALKBH5	680.081	-0.0432088	0.159739	-0.270496	0.786779	0.938256
ALKBH8	241.744	0.21429	0.0457771	4.68116	2.85253e-06	6.50283e-05
ALMS1	850.328	-0.379197	0.139049	-2.72708	0.00638983	0.0438383
ALOX15B	0.0193521	0.0956486	2.94486	0.0324799	0.974089	NA
ALOX5	231.533	-0.264003	0.0653896	-4.03739	5.40483e-05	0.000844676
ALOX5AP	91.9223	0.165491	0.0718451	2.30345	0.0212537	0.109999
ALPI	28.1856	0.508645	0.122647	4.14722	3.36543e-05	0.000559739
ALPK1	16.1094	0.10572	0.131737	0.802509	0.422259	0.7452
ALPK2	24.2345	-0.0383875	0.111872	-0.343136	0.731496	0.920159
ALPK3	124.729	0.0686159	0.0715219	0.95937	0.337373	0.666954
ALPL	591.221	-0.231045	0.0761689	-3.03332	0.00241878	0.0203242
ALPP	12.7476	0.186501	0.196128	0.950915	0.341648	0.67193
ALS2	1695.82	-0.00342007	0.0885411	-0.0386269	0.969188	0.993005
ALS2CL	1220.63	0.306927	0.0729436	4.20772	2.57956e-05	0.000443815
ALX1	1.05927	-0.299399	0.464976	-0.643903	0.519638	0.818073
ALX3	1.53672	0.000413171	0.417066	0.000990662	0.99921	0.99967
ALX4	42.0331	-0.301532	0.145753	-2.06879	0.038566	0.168579
ALYREF	606.407	-0.0383715	0.0512662	-0.748475	0.454174	0.771357
AMACR	126.667	-0.108351	0.0491244	-2.20564	0.0274092	0.131968
AMBP	0.253231	0.215884	0.875899	0.246471	0.805318	NA
AMBRA1	561.311	-0.00988403	0.065344	-0.151261	0.879769	0.967988
AMD1	4923.87	-0.0267416	0.0263839	-1.01356	0.310794	0.639671
AMDHD1	27.2004	-0.128392	0.111667	-1.14978	0.250235	0.568355
AMDHD2	566.972	0.0975347	0.0463069	2.10627	0.0351812	0.157359
AMER1	580.109	-0.055321	0.0883127	-0.626422	0.531038	0.825563
AMER2	4319.65	0.0223531	0.0858524	0.260367	0.794581	0.940687
AMER3	343.509	-0.0972413	0.123226	-0.789127	0.430038	0.751912
AMFR	2349.21	-0.0238207	0.0243353	-0.978855	0.327652	0.657027
AMH	132.109	0.0957251	0.074425	1.2862	0.198375	0.495064
AMHR2	50.8477	0.161157	0.0830845	1.93967	0.0524195	0.20905
AMIGO2	413.789	-0.0676275	0.0460329	-1.46911	0.141802	0.405058
AMIGO3	130.979	0.135709	0.0795435	1.70609	0.0879911	0.297987
AMMECR1	762.53	0.0535055	0.130355	0.410459	0.681469	0.89937
AMMECR1L	583.339	-0.00261814	0.117364	-0.0223079	0.982202	0.995433
AMN	81.2457	-0.354206	0.0951957	-3.72082	0.000198578	0.00257881
AMN1	618.91	0.087142	0.0470112	1.85364	0.0637903	0.239848
AMOT	2519.42	-0.00238831	0.0838471	-0.0284841	0.977276	0.993995
AMOTL1	1301.89	0.00123002	0.0418519	0.0293898	0.976554	0.993995
AMOTL2	480.099	-0.0294429	0.0574598	-0.512409	0.608365	0.864274
AMPD1	9.47198	-0.0282632	0.157612	-0.179321	0.857686	0.961635
AMPD2	1964.53	0.112385	0.0726859	1.54617	0.122062	0.368984
AMPD3	1188.83	0.0680991	0.0859998	0.791853	0.428447	0.750256
AMPH	5342.51	-0.0143927	0.0194136	-0.74137	0.458469	0.774645
AMT	412.221	-0.00481056	0.0849251	-0.0566447	0.954828	0.990729
AMY1A	825.552	-0.0279496	0.0587401	-0.475817	0.634204	0.87698
AMY1AP	178.862	-0.0772761	0.0663639	-1.16443	0.24425	0.560473
AMY2A	348.36	0.345679	0.116068	2.97824	0.0028991	0.0235761
AMZ1	89.3472	-0.0224801	0.0584242	-0.384773	0.700405	0.907031
AN1ZNF5L	2789.08	0.0324616	0.0661228	0.49093	0.623476	0.872318
ANAPC1	752.899	0.0370546	0.079804	0.46432	0.642419	0.881708
ANAPC10	219.477	-0.215043	0.0386795	-5.55962	2.70356e-08	9.86119e-07
ANAPC11	184.287	0.0997776	0.0776087	1.28565	0.198565	0.495363
ANAPC13	277.381	0.294015	0.0563577	5.21695	1.81897e-07	5.45768e-06
ANAPC15	526.338	0.165851	0.0773233	2.1449	0.0319605	0.146933
ANAPC16	1056.79	0.101191	0.0551088	1.83621	0.0663264	0.246206
ANAPC2	1659.49	-0.0197772	0.0541926	-0.364944	0.715153	0.914529
ANAPC4	691.657	0.0423292	0.0427751	0.989577	0.322381	0.651126
ANAPC5	530.944	0.07346	0.0392211	1.87297	0.0610726	0.23259
ANAPC7	749.39	-0.0363659	0.021413	-1.69831	0.0894491	0.301126
ANGEL1	1018.3	0.0557552	0.0878117	0.634941	0.525467	0.821662
ANGEL2	460.375	0.11425	0.028633	3.99016	6.6029e-05	0.0010035
ANGPT1	197.609	-0.0496121	0.0802268	-0.618398	0.536313	0.828894
ANGPT1L	1.75638	-1.40841	0.40063	-3.51549	0.000438935	0.0050498
ANGPT2	2334.19	-0.0653988	0.0360248	-1.81538	0.0694649	0.25309
ANGPT4	894.664	-0.0641465	0.0697531	-0.919622	0.35777	0.688017
ANGPTL1	173.537	-0.238345	0.0635402	-3.75109	0.000176069	0.00232391
ANGPTL2	504.067	-0.122717	0.0463766	-2.6461	0.00814256	0.0530519
ANGPTL3	0.126152	0.215881	1.73347	0.124537	0.90089	NA
ANGPTL4	369.879	-0.0597173	0.0641649	-0.930685	0.352017	0.682649
ANGPTL5	0.287016	-0.143683	0.962871	-0.149223	0.881378	NA
ANGPTL7	19.319	-1.52665	0.1604	-9.51775	1.76964e-21	4.31566e-19
ANGPTRL1	4.40856	-1.44664	0.279821	-5.16988	2.34249e-07	6.8815e-06
ANGPTRL2	5.03673	-1.01224	0.263564	-3.84059	0.000122741	0.00170367
ANK1	2428.13	-0.00454662	0.0562064	-0.0808915	0.935528	0.985937
ANK2	16118.9	-0.0189521	0.0824178	-0.229952	0.818129	0.948724
ANK3	6339.17	-0.0572493	0.0986824	-0.580137	0.561823	0.843096
ANKDD1A	204.174	-0.199731	0.0715732	-2.79059	0.00526128	0.0376861
ANKDD1B	14.1747	0.0452414	0.130008	0.34799	0.727848	0.91931
ANKEF1	189.85	0.0486362	0.0938757	0.518092	0.604394	0.862732
ANKFN1	311.034	0.0815266	0.10541	0.773424	0.439271	0.758908
ANKFN1L	1414.48	-0.0565787	0.0431569	-1.311	0.189858	0.483006
ANKFY1	1569.8	-0.0603676	0.101984	-0.591934	0.553895	0.838579
ANKH	542.979	0.120279	0.0863657	1.39268	0.163718	0.442709
ANKHD1	1790.22	0.0269613	0.0692712	0.389213	0.697118	0.904912
ANKIB1	433.107	-0.110015	0.221441	-0.496815	0.619319	0.870175
ANKK1	5.6008	0.0564424	0.202993	0.278051	0.780973	0.936265
ANKLE1	200.801	0.0340331	0.0799896	0.425468	0.670495	0.893806
ANKLE2	343.915	-0.0287882	0.0898966	-0.320236	0.748789	0.926327
ANKMY1	165.142	0.0800111	0.0872084	0.91747	0.358897	0.689114
ANKMY2	1167.69	-0.107962	0.0383696	-2.81373	0.00489697	0.0355501
ANKRA2	791.497	-0.00953693	0.0243646	-0.391426	0.695483	0.904579
ANKRD1	28.4836	0.408877	0.0971525	4.20861	2.56947e-05	0.000442807
ANKRD10	1424.31	0.0625346	0.0251577	2.48571	0.0129294	0.0756184
ANKRD11	3703.6	0.0243737	0.0667395	0.365207	0.714957	0.914484
ANKRD12	726.963	-0.0339762	0.0751992	-0.451817	0.651401	0.885509
ANKRD13A	701.095	-0.00905329	0.0999725	-0.0905577	0.927844	0.983486
ANKRD13B	1477.4	-0.026596	0.0838037	-0.317361	0.75097	0.926891
ANKRD13C	1390.02	-0.00269841	0.0561843	-0.0480278	0.961694	0.991631
ANKRD13D	3599.17	0.0811939	0.0697144	1.16466	0.244155	0.56037
ANKRD16	160.924	0.611808	0.0727097	8.4144	3.94917e-17	5.91614e-15
ANKRD17	1965.62	0.0201801	0.127145	0.158717	0.873892	0.966215
ANKRD2	38.5908	-0.448119	0.142555	-3.14348	0.0016695	0.0150535
ANKRD22	21.4135	0.070287	0.110887	0.633859	0.526173	0.822312
ANKRD24	319.797	0.110688	0.0774049	1.42999	0.152721	0.42422
ANKRD26	1015.66	0.0685191	0.126778	0.540464	0.588877	0.85607
ANKRD27	455.83	0.00983341	0.06744	0.14581	0.884072	0.96925
ANKRD28	1457.61	-0.0175318	0.091867	-0.190838	0.848652	0.958676
ANKRD29	257.832	-0.0100286	0.0755031	-0.132823	0.894333	0.972541
ANKRD31	108.042	-0.343703	0.217411	-1.58089	0.113902	0.353908
ANKRD33	5.70651	0.0394926	0.25926	0.152328	0.878928	0.967983
ANKRD33B	50.8205	-0.0316997	0.074589	-0.424991	0.670843	0.893989
ANKRD34B	259.195	-0.574436	0.0935803	-6.13843	8.33408e-10	4.10307e-08
ANKRD34C	1223.35	-0.118598	0.0619366	-1.91482	0.0555149	0.217914
ANKRD39	175.441	0.463006	0.127512	3.63107	0.000282251	0.0034883
ANKRD40	396.47	0.0451628	0.0499012	0.905044	0.365442	0.694241
ANKRD40L	1282.87	0.187082	0.0576716	3.24391	0.001179	0.0112738
ANKRD42	9.91455	0.381493	0.16838	2.26566	0.023472	0.118194
ANKRD44	1844.02	0.074806	0.0672263	1.11275	0.265816	0.588334
ANKRD46	2342.5	-0.0550749	0.0217429	-2.53301	0.0113087	0.0685881
ANKRD49	328.271	-0.00269005	0.0509103	-0.052839	0.95786	0.991077
ANKRD50	858.088	-0.000997164	0.101945	-0.00978143	0.992196	0.998166
ANKRD52	305.563	-0.361914	0.434913	-0.832153	0.405323	0.7317
ANKRD54	992.923	0.000785651	0.04083	0.019242	0.984648	0.996039
ANKRD55	72.7715	0.0134697	0.0648542	0.207692	0.83547	0.95479
ANKRD6	223.635	0.0348455	0.0463846	0.75123	0.452514	0.769964
ANKRD60	7.74463	0.110176	0.185482	0.594002	0.552511	0.837572
ANKRD61	17.8009	0.149589	0.174086	0.85928	0.390186	0.718029
ANKRD66	122.728	0.0649231	0.0740516	0.876727	0.380635	0.70984
ANKRD9	222.167	0.0194844	0.0743809	0.261955	0.793357	0.940326
ANKRD9L	149.525	-0.0396367	0.0628131	-0.631026	0.528023	0.823256
ANKS1A	1702.61	-0.0528835	0.17805	-0.297015	0.766455	0.930527
ANKS1B	3046.86	0.0463114	0.0563287	0.822163	0.410984	0.736419
ANKS3	489.094	-0.0343394	0.0480114	-0.715234	0.474464	0.786325
ANKS4B	47.3623	-0.0839029	0.0805884	-1.04113	0.297816	0.626166
ANKS6	412.697	0.0316872	0.0956075	0.33143	0.740319	0.923531
ANKZF1	284.94	0.0136297	0.0635492	0.214475	0.830177	0.953112
ANLN	1106.11	0.344386	0.0682715	5.04435	4.55067e-07	1.26245e-05
ANO1	111.008	0.0310744	0.086446	0.359466	0.719246	0.916238
ANO10	654.892	-0.0543413	0.0302757	-1.79488	0.0726723	0.261554
ANO2	32.6736	-0.0297039	0.106228	-0.279624	0.779766	0.935853
ANO3	1646.64	-0.057918	0.14033	-0.412726	0.679807	0.898655
ANO4	700.246	0.117947	0.0760065	1.55181	0.120709	0.366106
ANO5	2186.58	-0.0362225	0.118992	-0.304411	0.760815	0.929435
ANO6	308.204	0.120175	0.0945444	1.27109	0.203696	0.502307
ANO8	1664.34	0.00974003	0.0559108	0.174207	0.861703	0.962343
ANO9	0.37234	0.351164	0.871993	0.402714	0.687159	0.901325
ANOS1	149.44	-0.694098	0.457922	-1.51576	0.129581	0.38347
ANP32A	2210.97	-0.0863034	0.0219686	-3.92849	8.54812e-05	0.00125546
ANP32B	1230.47	0.0413608	0.0315667	1.31027	0.190106	0.4834
ANP32E	4408.91	-0.0732011	0.052413	-1.39662	0.162528	0.440775
ANPEP	426.593	-0.0365083	0.0733097	-0.498	0.618484	0.870127
ANTXR1	598.484	0.0297303	0.0343526	0.865444	0.386795	0.715051
ANTXR2	452.087	-0.0325426	0.0263571	-1.23468	0.21695	0.52187
ANTXRL	634.56	0.0165137	0.100289	0.16466	0.869211	0.965059
ANXA1	51.5829	0.0626958	0.0815699	0.768614	0.442123	0.7613
ANXA10	0.913125	-0.105852	0.514726	-0.205648	0.837066	0.954973
ANXA11	1323.22	-0.0353039	0.0297563	-1.18644	0.235451	0.54917
ANXA13	8.05694	0.32603	0.247808	1.31566	0.188289	0.48082
ANXA2	989.741	-0.145427	0.0486562	-2.98888	0.00280005	0.022886
ANXA4	1267.38	0.20433	0.0551225	3.70684	0.000209863	0.0027036
ANXA4L	82.14	0.484115	0.0830572	5.82869	5.58631e-09	2.33159e-07
ANXA5	1638.48	-0.279359	0.0565824	-4.93721	7.92476e-07	2.06467e-05
ANXA6	3064.09	0.00193443	0.0609305	0.0317481	0.974673	0.99347
ANXA7	946.692	0.0285138	0.0446726	0.638284	0.523289	0.820477
ANXA8	48.5126	-0.136229	0.102386	-1.33054	0.18334	0.474012
AOAH	119.699	0.214331	0.0818838	2.6175	0.00885758	0.0568104
AOC1	2.60815	-0.543443	0.349376	-1.55547	0.119835	0.36488
AOC3	132.52	0.0998215	0.049701	2.00844	0.0445964	0.186579
AOX1	137.776	-0.087475	0.189165	-0.462427	0.643775	0.882247
AOX2	149.437	0.517746	0.12537	4.12974	3.63175e-05	0.00059834
AP1AR	968.199	-0.0110297	0.0290801	-0.379286	0.704475	0.90868
AP1B1	3228.62	-0.0107613	0.0619163	-0.173804	0.86202	0.962343
AP1G1	1776.98	-0.016537	0.103557	-0.15969	0.873125	0.965826
AP1M1	2098.37	0.0615953	0.0326216	1.88817	0.0590026	0.227141
AP1S2	756.545	-0.137262	0.0377287	-3.63812	0.000274638	0.00340023
AP1S3	41.4589	0.19669	0.0812319	2.42134	0.0154635	0.0862772
AP2A2	11044.3	0.00643893	0.0567572	0.113447	0.909676	0.977271
AP2B1	9191.53	-0.0470028	0.0253395	-1.85492	0.0636075	0.239247
AP2M1	10100.3	-0.0132731	0.039502	-0.336011	0.736863	0.922475
AP3B1	295.363	0.0179419	0.0386903	0.463731	0.642841	0.881945
AP3B2	3791.74	0.0514041	0.0539868	0.952161	0.341015	0.671182
AP3D1	3459.13	-0.00975789	0.0587897	-0.16598	0.868173	0.964672
AP3M1	1702.36	-0.0752091	0.0284907	-2.63978	0.00829605	0.0538345
AP3M2	2577.32	-0.0153798	0.0181495	-0.847399	0.396773	0.724864
AP3S1	1257.61	-0.0481001	0.03089	-1.55714	0.119437	0.36418
AP3S2	1315.87	-0.121948	0.0589672	-2.06807	0.0386336	0.168752
AP4B1	685.679	0.0564493	0.0326576	1.72852	0.0838957	0.288261
AP4E1	477.535	0.00956132	0.103402	0.0924675	0.926327	0.982942
AP4S1	164.826	-0.045846	0.0511633	-0.896071	0.370215	0.699603
AP5M1	433.424	0.0129915	0.0520084	0.249797	0.802744	0.943824
AP5S1	0.074999	-0.0245724	2.58154	-0.00951849	0.992405	NA
AP5Z1	605.9	0.3464	0.041485	8.35001	6.82595e-17	9.94171e-15
APAF1	119.713	0.15935	0.104973	1.51801	0.129011	0.382672
APBA1	3330.51	-0.0233931	0.0750148	-0.311847	0.755157	0.927767
APBA2	5391.02	-0.037656	0.0263162	-1.4309	0.152458	0.423761
APBA3	224.126	0.0265267	0.080208	0.330723	0.740853	0.923589
APBB1	4382.97	0.067727	0.0655961	1.03249	0.301845	0.630223
APBB1IP	87.736	0.093979	0.0740747	1.26871	0.204546	0.503515
APBB2	2290.84	-0.0245454	0.0789266	-0.310991	0.755808	0.927931
APBB3	1564.8	0.0990412	0.0757189	1.30801	0.190869	0.484109
APC	2763.03	-0.0164107	0.0629664	-0.260626	0.794381	0.940687
APC2	9443.64	-0.0634337	0.0929664	-0.682329	0.495031	0.800794
APCDD1	1505.98	0.0993885	0.0382416	2.59897	0.00935049	0.0593
APCDD1L	269.24	0.107229	0.0460929	2.32636	0.0199991	0.105296
APEH	840.124	-0.0344406	0.072502	-0.475029	0.634766	0.877243
APELA	14.5126	-0.338773	0.136969	-2.47335	0.0133852	0.0775273
APH1A	461.426	-0.0778697	0.0521781	-1.49238	0.135599	0.394004
APH1AL	282.998	-0.0291605	0.0674992	-0.432012	0.665733	0.891474
API5	1834.28	-0.00564316	0.0375312	-0.150359	0.880481	0.968139
APIP	599.927	0.0446371	0.045795	0.974715	0.329702	0.658905
APLF	238.985	0.236522	0.0480917	4.91815	8.73668e-07	2.24277e-05
APLN	240.459	0.000424367	0.0774301	0.00548064	0.995627	0.998998
APLNR	1.16383	0.701036	0.472524	1.4836	0.137915	0.397539
APLP2	23389.2	-0.0218084	0.0203282	-1.07282	0.283354	0.609328
APMAP	3490.71	-0.0470068	0.0385837	-1.21831	0.223107	0.531669
APOA1	27017.6	0.00151019	0.0863028	0.0174987	0.986039	0.996444
APOA1BP	936.529	0.00145489	0.0612011	0.0237723	0.981034	0.994886
APOA2	0.889855	-1.65543	0.578914	-2.85955	0.00424243	0.0318569
APOA4	7.45512	0.605493	0.274259	2.20774	0.0272624	0.131412
APOA5	43.3248	0.303891	0.113344	2.68115	0.00733707	0.0488509
APOB	0.718712	0.520162	0.650716	0.799368	0.424077	0.746531
APOBEC2	58.5182	-0.0137726	0.275064	-0.0500704	0.960066	0.991077
APOBEC4	0.122278	-0.265016	1.74216	-0.152119	0.879093	NA
APOC3	41.1373	0.169665	0.112059	1.51406	0.13001	0.384236
APOD	3323.62	0.157315	0.081123	1.93922	0.0524747	0.209151
APOF	10.6285	0.323006	0.207424	1.55723	0.119417	0.36418
APOH	5874.71	0.122105	0.0556027	2.19603	0.0280899	0.13429
APOLD1	48.5957	-0.221374	0.166971	-1.32582	0.184899	0.476415
APOO	755.395	0.167632	0.0554373	3.02382	0.00249602	0.0208148
APOOL	649.209	0.0318559	0.0916531	0.34757	0.728163	0.919316
APOPT1	612.345	-0.292579	0.0613342	-4.77024	1.84008e-06	4.39044e-05
APOV1	0.0211588	-0.144797	2.94486	-0.0491696	0.960784	NA
APP	40889.9	-0.0280746	0.0248193	-1.13116	0.257987	0.578567
APPBP2	498.709	-0.0444703	0.204601	-0.217351	0.827935	0.95225
APPL1	1692.81	-0.179382	0.0871933	-2.05729	0.0396587	0.17171
APPL2	1169.47	-0.04701	0.0274178	-1.71458	0.0864227	0.294168
APRT	306.869	0.0266032	0.0628238	0.423457	0.671962	0.894984
APTX	299.967	-0.16646	0.0551002	-3.02103	0.00251915	0.0209951
AQP1	1235.14	-0.223575	0.0335081	-6.67226	2.51894e-11	1.64434e-09
AQP10	16.1727	0.512067	0.163114	3.13931	0.00169345	0.0152301
AQP11	380.92	-0.263238	0.0407347	-6.46225	1.03159e-10	6.11176e-09
AQP12A	7.98801	-0.318663	0.169545	-1.87952	0.0601732	0.230084
AQP2	1.17927	0.297418	0.475706	0.625214	0.531831	0.826106
AQP3	2.00785	-0.216345	0.344492	-0.628011	0.529997	0.825091
AQP4	8644.17	0.101525	0.0891747	1.1385	0.254912	0.574807
AQP5	10.684	0.37075	0.189142	1.96016	0.0499766	0.202113
AQP7	1.18018	0.643099	0.482677	1.33236	0.182742	0.473342
AQP8	0.884624	-0.121447	0.516946	-0.234931	0.814262	0.947219
AQP9	195.059	-0.235501	0.0825345	-2.85336	0.00432593	0.0322645
AQR	980.36	-0.0139283	0.0830754	-0.167658	0.866852	0.964226
AR	177.218	-0.0319469	0.105368	-0.303194	0.761742	0.929799
ARAP2	263.798	-0.00645026	0.100762	-0.0640151	0.948958	0.989323
ARAP3	624.185	0.0932395	0.0550339	1.69422	0.0902236	0.302622
ARC	2621.47	-0.113009	0.0600822	-1.8809	0.0599858	0.229619
ARCN1	3043.63	0.0255808	0.0188405	1.35776	0.17454	0.460341
AREG	65.9166	-0.0102582	0.062645	-0.163751	0.869927	0.965245
AREL1	2070.87	0.000866204	0.0797505	0.0108614	0.991334	0.998166
ARF1	7726.06	0.0230253	0.030181	0.762907	0.445519	0.764044
ARF3	6732.75	-0.0223725	0.0734987	-0.304393	0.760828	0.929435
ARF4	4509.67	-0.00740278	0.0350481	-0.211218	0.832718	0.954111
ARF5	1203.12	0.0892683	0.0557645	1.60081	0.109419	0.343707
ARF6	454.117	0.0587417	0.0311071	1.88837	0.0589762	0.227141
ARFGAP1	2251.48	-0.0809572	0.0810713	-0.998593	0.317992	0.646809
ARFGAP2	1105.65	-0.078741	0.0211763	-3.71835	0.000200528	0.0025977
ARFGAP3	327.101	-0.0347457	0.0353978	-0.98158	0.326307	0.655714
ARFGEF1	2269.11	0.0523948	0.0722626	0.725061	0.468414	0.781343
ARFGEF2	1022.02	-0.00806102	0.140736	-0.0572776	0.954324	0.990679
ARFGEF3	5428.55	0.000642246	0.0989198	0.00649259	0.99482	0.998812
ARFIP1	370.211	0.0296835	0.0389551	0.761994	0.446064	0.764509
ARFIP2	2429.48	0.0259195	0.0583175	0.444454	0.656714	0.887516
ARFRP1	480.51	0.0348697	0.0429021	0.812772	0.416349	0.740132
ARG2	981.014	0.0838805	0.0490158	1.71129	0.087027	0.295534
ARGLU1	3909.07	0.0135672	0.0785331	0.172758	0.862842	0.96242
ARHGAP1	2421.72	0.0898534	0.0699308	1.28489	0.198831	0.495826
ARHGAP10	217.136	0.199119	0.0348418	5.71495	1.09738e-08	4.35898e-07
ARHGAP11A	200.749	0.0261132	0.061064	0.427636	0.668916	0.893019
ARHGAP12	1191.11	0.0312476	0.0565487	0.552578	0.580552	0.852695
ARHGAP15	162.683	0.0987944	0.0623954	1.58336	0.113339	0.352739
ARHGAP17	924.597	0.0826864	0.0469384	1.76159	0.0781379	0.274918
ARHGAP18	578.375	0.0689327	0.0433952	1.58849	0.112176	0.350152
ARHGAP19	820.118	0.173874	0.0414859	4.19116	2.77536e-05	0.000474004
ARHGAP20	751.864	0.091663	0.02601	3.52414	0.000424855	0.00492292
ARHGAP21	3602.95	0.0188896	0.110949	0.170255	0.86481	0.963283
ARHGAP22	1085.47	0.017271	0.0404673	0.426789	0.669533	0.893378
ARHGAP23	1550.68	0.0183075	0.0613728	0.2983	0.765474	0.930527
ARHGAP24	1033.09	0.0221468	0.0270874	0.817604	0.413583	0.738345
ARHGAP25	75.1678	0.00193718	0.0715232	0.0270847	0.978392	0.994055
ARHGAP26	1355.31	0.00711717	0.0319966	0.222436	0.823975	0.951252
ARHGAP27	255.803	0.294866	0.0976713	3.01896	0.00253644	0.0211098
ARHGAP28	79.693	0.113508	0.0793756	1.43001	0.152715	0.42422
ARHGAP29	478.159	0.0185566	0.0517739	0.358415	0.720033	0.916392
ARHGAP30	103.764	0.278476	0.132886	2.0956	0.0361176	0.160298
ARHGAP32	7083.16	0.0239582	0.0455222	0.526298	0.598681	0.860423
ARHGAP35	3654.29	-0.0402536	0.0422558	-0.952618	0.340783	0.670915
ARHGAP36	11.5386	0.269515	0.175035	1.53978	0.123614	0.372287
ARHGAP39	1832.71	0.0436754	0.0345688	1.26343	0.206433	0.505781
ARHGAP39L	876.762	-0.0127352	0.106742	-0.119308	0.905031	0.975998
ARHGAP40	80.7495	-0.113469	0.0649569	-1.74683	0.0806664	0.281126
ARHGAP42	375.675	-0.0407142	0.112808	-0.360916	0.718162	0.916125
ARHGAP44	2141.02	-0.0439005	0.0505423	-0.86859	0.385072	0.713752
ARHGAP45	251.806	0.256996	0.0890985	2.8844	0.00392164	0.0299412
ARHGAP5	1141.88	-0.029492	0.15166	-0.194461	0.845815	0.958141
ARHGAP6	508.453	0.198229	0.0511015	3.87912	0.000104837	0.00149827
ARHGAP8	71.3737	0.180904	0.0628441	2.87862	0.0039942	0.0303846
ARHGDIA	4748.52	-0.00164898	0.0462507	-0.035653	0.971559	0.993288
ARHGDIB	3299.14	-0.000186118	0.0522581	-0.00356151	0.997158	0.999341
ARHGDIG	1549.88	0.032508	0.0604138	0.538089	0.590516	0.856872
ARHGEF1	1183.6	-0.0340921	0.0331232	-1.02925	0.303362	0.632264
ARHGEF10	700.99	0.162882	0.0869194	1.87394	0.0609391	0.232242
ARHGEF10L	2278.4	0.0642934	0.0395036	1.62753	0.103624	0.330993
ARHGEF11	3654.9	0.0133088	0.0570344	0.233347	0.815492	0.947815
ARHGEF12	1263.37	0.0344529	0.228437	0.15082	0.880118	0.967988
ARHGEF16	207.944	-0.096567	0.0956973	-1.00909	0.312932	0.641874
ARHGEF17	6662.47	-0.0448777	0.0552865	-0.81173	0.416947	0.74063
ARHGEF18	895.84	0.0143145	0.0580999	0.246378	0.80539	0.94487
ARHGEF26	757.536	0.0239665	0.0568887	0.421287	0.673545	0.895996
ARHGEF28	623.932	0.0494045	0.0918983	0.5376	0.590853	0.856983
ARHGEF3	396.991	0.113404	0.0709441	1.5985	0.109932	0.344739
ARHGEF33	339.119	0.208661	0.0887055	2.35229	0.0186584	0.0997983
ARHGEF37	981.405	-0.0228611	0.0611596	-0.373795	0.708557	0.911244
ARHGEF38	16.3462	1.26362	0.212995	5.93263	2.98128e-09	1.32471e-07
ARHGEF39	9.60016	0.0583522	0.169692	0.343871	0.730943	0.920159
ARHGEF4	5409.72	0.0716144	0.0447215	1.60134	0.109301	0.343707
ARHGEF5	14.7665	0.0256155	0.172283	0.148683	0.881804	0.968556
ARHGEF6	1674.29	-0.0868805	0.0237173	-3.66316	0.000249121	0.00313426
ARHGEF7	1517.05	-0.055936	0.0767771	-0.72855	0.466277	0.77999
ARHGEF9	10411.8	0.00638466	0.0310527	0.205607	0.837098	0.954973
ARID1A	1579.93	0.00305335	0.0519457	0.0587798	0.953128	0.990679
ARID1B	1433.55	-0.000956017	0.0977848	-0.00977675	0.992199	0.998166
ARID2	506.59	0.00535898	0.0794699	0.0674341	0.946236	0.988563
ARID3A	116.84	0.186159	0.0702167	2.6512	0.00802062	0.0523713
ARID3B	387.577	0.0653118	0.0364033	1.79412	0.0727939	0.261781
ARID3C	3.62654	-0.455427	0.291762	-1.56095	0.118535	0.362501
ARID4A	828.433	-0.00692294	0.0730903	-0.0947176	0.924539	0.982387
ARID4B	968.39	0.0127029	0.0912364	0.139231	0.889268	0.970931
ARID5A	163.59	0.224814	0.0739825	3.03874	0.00237568	0.0200181
ARID5B	310.236	-0.00423446	0.249823	-0.0169498	0.986477	0.996761
ARIH1	29857.1	0.0330088	0.0513197	0.643198	0.520095	0.818179
ARIH2	995.904	0.0229231	0.0349619	0.655659	0.512043	0.81365
ARL1	3764.88	-0.0697369	0.0533483	-1.3072	0.191145	0.484467
ARL10	31.2144	0.179145	0.11114	1.61188	0.106988	0.338236
ARL11	46.2623	-0.068553	0.0885311	-0.774338	0.438731	0.758824
ARL13A	0.112055	0.576551	2.0466	0.281712	0.778164	NA
ARL13B	332.894	-0.013595	0.0697452	-0.194924	0.845452	0.958141
ARL14	0	NA	NA	NA	NA	NA
ARL14EP	718.081	-0.0412677	0.0237555	-1.73718	0.082355	0.284318
ARL14EPL	0.409737	-0.0286491	0.799632	-0.0358279	0.97142	0.993288
ARL15	753.82	-0.0881308	0.0683024	-1.2903	0.196946	0.493219
ARL16	28.8332	-0.145998	0.0939591	-1.55385	0.120221	0.365632
ARL2	19.6741	0.0199116	0.131131	0.151845	0.879309	0.967988
ARL2BP	1865.7	-0.315053	0.133092	-2.36718	0.0179244	0.0966847
ARL3	3130.67	-0.0172899	0.0277751	-0.622495	0.533616	0.827175
ARL4A	672.601	-0.00553353	0.0343615	-0.161039	0.872063	0.965635
ARL4C	3906.51	0.0455644	0.0410515	1.10993	0.267028	0.58939
ARL5A	2444.72	0.221423	0.0602261	3.67652	0.000236437	0.00299444
ARL5B	511.452	0.00334387	0.0320144	0.104449	0.916813	0.979722
ARL6	347.691	-0.233274	0.0384833	-6.06168	1.34704e-09	6.34866e-08
ARL6IP1	7909.88	-0.0651987	0.0416969	-1.56363	0.117904	0.361237
ARL6IP4	968.185	0.0285925	0.0600876	0.475847	0.634183	0.87698
ARL6IP5	1758.52	-0.0341248	0.0335271	-1.01783	0.308761	0.637141
ARL8A	3790.1	-0.0311874	0.0425648	-0.732704	0.463739	0.778307
ARL8B	6836.6	-0.0166753	0.0272987	-0.610844	0.541303	0.831278
ARL8BL	912.184	-0.00754967	0.0463231	-0.162979	0.870535	0.965368
ARL9	129.993	-0.0274102	0.0617972	-0.44355	0.657368	0.887758
ARMC1	1092.65	0.0651828	0.0439114	1.48442	0.137698	0.397242
ARMC10	65.1382	0.103224	0.0753456	1.37	0.170687	0.453542
ARMC2	346.711	-0.0819274	0.0459055	-1.7847	0.0743105	0.265516
ARMC3	39.5029	-0.0227186	0.0852092	-0.266621	0.789761	0.939048
ARMC4	89.8439	0.0359496	0.0603126	0.596055	0.551138	0.836461
ARMC5	93.317	0.237338	0.0902589	2.62953	0.00855029	0.0551356
ARMC6	2380.14	0.0344649	0.0436733	0.789154	0.430022	0.751912
ARMC7	295.984	-0.00300532	0.051156	-0.0587483	0.953153	0.990679
ARMC8	665.862	-0.0671289	0.0380197	-1.76564	0.077457	0.27344
ARMC9	552.964	0.0606974	0.0463954	1.30826	0.190784	0.484051
ARMT1	714.077	-0.085874	0.0717946	-1.19611	0.231655	0.543882
ARNT	1963.76	-0.0345527	0.0328688	-1.05123	0.293152	0.620912
ARNT2	7881.16	-0.0676783	0.107268	-0.630927	0.528089	0.823256
ARNTL	795.285	-0.0137552	0.0319323	-0.430761	0.666642	0.89179
ARNTL2	833.761	0.0275006	0.063992	0.42975	0.667378	0.892335
ARPC1A	2955.7	-0.00944988	0.0460092	-0.205391	0.837267	0.954973
ARPC1B	263.287	0.0995453	0.0780598	1.27524	0.202223	0.500239
ARPC2	2544.85	-0.029575	0.046885	-0.6308	0.528171	0.823287
ARPC3	2687.74	-0.0778196	0.0491564	-1.5831	0.113398	0.352811
ARPC4	1559.79	0.0276041	0.0528659	0.522153	0.601564	0.861613
ARPC4-TTLL3	594.561	0.0470022	0.0619811	0.758331	0.448253	0.765951
ARPC5	4492.72	-0.0334294	0.0393834	-0.848819	0.395982	0.724183
ARPC5L	392.773	0.0401308	0.0522507	0.768043	0.442462	0.761634
ARPP19	9207.66	-0.0691569	0.0309819	-2.23217	0.0256036	0.126142
ARPP21	22068.7	0.170903	0.0420641	4.06291	4.8464e-05	0.000771781
ARR3	35.5856	0.358237	0.251876	1.42228	0.154946	0.427999
ARRDC1	505.596	-0.0193152	0.0450634	-0.428623	0.668198	0.892789
ARRDC2	229.427	-0.202442	0.0761124	-2.65978	0.00781913	0.0512791
ARRDC3	532.612	-0.020826	0.0424579	-0.490508	0.623774	0.872318
ARRDC4	287.917	0.0253408	0.0584511	0.433539	0.664623	0.891469
ARRDC5	4.44464	-0.76832	0.255283	-3.00968	0.00261519	0.0216621
ARSA	1123.32	0.303366	0.0563551	5.38311	7.32099e-08	2.42318e-06
ARSB	161.259	-0.0559066	0.0471929	-1.18464	0.236159	0.549963
ARSD	62.7245	-0.254157	0.105204	-2.41585	0.0156987	0.0873572
ARSE	18.1006	0.0851921	0.126047	0.675873	0.499121	0.804168
ARSG	68.1944	-0.081898	0.0710054	-1.15341	0.248744	0.566439
ARSH	140.04	0.0907183	0.0546806	1.65906	0.0971043	0.317314
ARSI	53.8572	0.0483753	0.0749665	0.645292	0.518738	0.817761
ARSJ	121.095	0.0293353	0.0602778	0.486668	0.626493	0.873823
ARSK	128.977	0.0146168	0.0515517	0.283536	0.776766	0.934841
ART1	1.0686	0.643959	0.544689	1.18225	0.237106	0.551189
ART4	7.18301	-0.298083	0.198038	-1.50518	0.132279	0.388391
ART7B	0.122453	-0.0245677	1.74177	-0.0141051	0.988746	NA
ART7C	0.0666548	0.0956491	2.94486	0.03248	0.974089	NA
ARTN	5.53611	0.604082	0.210777	2.86598	0.00415722	0.0313518
ARV1	197.396	-0.107726	0.0515542	-2.08957	0.0366564	0.162125
ARVCF	2613.08	0.0393971	0.0874553	0.450482	0.652363	0.885584
ARX	303.649	0.0748803	0.082754	0.904854	0.365543	0.694369
AS3MT	391.239	0.0733932	0.0663408	1.10631	0.268594	0.591556
ASAH1	2543.31	-0.104559	0.0305935	-3.41768	0.000631566	0.00680313
ASAH2	70.7618	0.0399523	0.0722138	0.55325	0.580092	0.852398
ASAP1	2403.09	0.0149317	0.149593	0.0998158	0.920491	0.980435
ASAP2	249.697	-0.145856	0.282646	-0.516038	0.605828	0.863635
ASAP3	1944.13	0.336838	0.0710946	4.73789	2.15955e-06	5.08331e-05
ASB1	1467.64	-0.0143925	0.0542027	-0.265531	0.7906	0.939048
ASB10	11.0239	0.074686	0.151849	0.491844	0.62283	0.871887
ASB11	1.21181	-0.267378	0.442832	-0.603792	0.545982	0.834224
ASB12	6.2933	-0.940872	0.222252	-4.23336	2.30221e-05	0.000402704
ASB13	552.492	0.0765062	0.0241944	3.16215	0.00156611	0.0142561
ASB14	37.8491	-0.44424	0.168866	-2.63072	0.00852039	0.0549841
ASB15	1.67443	0.6727	0.399007	1.68594	0.0918082	0.305925
ASB16	23.7232	0.0251379	0.169274	0.148505	0.881944	0.968583
ASB18	0.501357	0.0265745	0.708082	0.0375302	0.970062	0.993268
ASB2	260.276	-0.037483	0.0593691	-0.631355	0.527808	0.823256
ASB3	512.859	0.0419581	0.0265101	1.58272	0.113485	0.352977
ASB4	0.641761	0.072875	0.670503	0.108687	0.913451	0.978477
ASB5	686.375	0.0590884	0.0313903	1.88238	0.0597847	0.229226
ASB6	739.489	-0.0176016	0.0385658	-0.456404	0.6481	0.884376
ASB7	197.926	0.00967034	0.0587078	0.16472	0.869165	0.965059
ASB8	552.834	0.0733805	0.0556031	1.31972	0.186928	0.479238
ASB9	43.4715	-0.159754	0.0817041	-1.95528	0.0505506	0.203884
ASCC1	591.794	0.0835556	0.0556871	1.50045	0.133499	0.390443
ASCC2	474.161	0.0616635	0.0266904	2.31032	0.0208702	0.108613
ASCC3	402.99	0.081995	0.0499908	1.6402	0.100964	0.325309
ASCL1	72.0936	0.0591587	0.0733287	0.80676	0.419804	0.743001
ASCL3	51.2179	-0.0462163	0.0942829	-0.490188	0.624001	0.872318
ASCL4	0.366657	0.822186	0.757517	1.08537	0.277758	NA
ASF1A	246.239	0.0840456	0.046885	1.79259	0.0730386	0.262346
ASH1L	3003.4	0.00218926	0.132601	0.0165101	0.986827	0.996768
ASH2L	671.888	0.0106945	0.03636	0.294127	0.768661	0.931537
ASIC1	1896.43	0.0139261	0.0371167	0.375197	0.707514	0.910469
ASIC2	1346.22	-0.0440394	0.0448168	-0.982654	0.325778	0.655274
ASIC4	1596.58	-0.114022	0.0599529	-1.90186	0.057189	0.22228
ASIC5	20.9519	-0.856288	0.202473	-4.22914	2.34587e-05	0.000408637
ASIP	10.6609	-0.011533	0.17039	-0.067686	0.946036	0.988452
ASL1	7.98559	-0.214287	0.200547	-1.06851	0.285288	0.611826
ASL2	145.612	0.574727	0.129557	4.4361	9.1604e-06	0.000179385
ASMT	3.75519	0.426228	0.696355	0.612085	0.540482	0.831117
ASMTL	316.257	-0.112728	0.0328981	-3.42659	0.000611213	0.00661795
ASNA1	1018.64	0.0204396	0.0726349	0.281402	0.778402	0.935376
ASNS	914.428	-0.0537326	0.0249419	-2.15431	0.0312159	0.144619
ASNSD1	414.323	-0.0325488	0.05335	-0.610099	0.541796	0.831555
ASPA	1310.71	0.321362	0.0752808	4.26885	1.96486e-05	0.000351613
ASPDH	6.63156	0.716757	0.235903	3.03836	0.00237873	0.0200358
ASPG	478.469	-0.133018	0.0534264	-2.48974	0.0127836	0.07498
ASPH	2138.78	-0.0817394	0.0322331	-2.53588	0.0112164	0.0681861
ASPHD2	1118.63	-0.0690743	0.0787283	-0.877375	0.380283	0.709706
ASPM	105.887	0.0248726	0.0550945	0.451453	0.651663	0.885509
ASPN	14.369	-0.0586164	0.146734	-0.399474	0.689544	0.902049
ASRGL1	725.049	0.190994	0.0399783	4.77744	1.77543e-06	4.26043e-05
ASS1	1093.66	-0.136058	0.0594039	-2.29038	0.0219991	0.112808
ASTE1	124.545	-0.0963386	0.0451937	-2.13168	0.0330331	0.150576
ASTL	1.22723	0.528576	0.426764	1.23857	0.215506	0.519756
ASTN1	7446.25	0.0197754	0.0481558	0.410654	0.681326	0.89936
ASTN2	2330.8	-0.142942	0.0366819	-3.89681	9.74688e-05	0.00140859
ASXL1	691.101	0.0132629	0.0493085	0.268977	0.787947	0.938689
ASXL2	535.624	-0.120835	0.143898	-0.839727	0.401061	0.728833
ASXL3	800.579	0.137541	0.121197	1.13485	0.256438	0.576881
ASZ1	3.96511	0.707734	0.325097	2.17699	0.0294812	0.139279
AT2	1.5517	1.33825	0.731176	1.83026	0.0672104	0.247998
ATAD1	1149.02	-0.0259906	0.032831	-0.791647	0.428567	0.750295
ATAD2	484.151	0.0586233	0.0831315	0.705188	0.480693	0.791176
ATAD2B	459.867	-0.0487958	0.13337	-0.365868	0.714463	0.914274
ATAD3A	959.583	-0.0711401	0.0334455	-2.12705	0.033416	0.151705
ATAD5	81.0017	0.0980849	0.113645	0.863084	0.388091	0.716086
ATCAY	4133.12	-0.0527809	0.0991499	-0.532335	0.594494	0.859055
ATE1	906.01	0.173342	0.0501645	3.45548	0.000549314	0.00608276
ATF1	576	-0.024614	0.113447	-0.216965	0.828235	0.952342
ATF2	742.469	-0.0530061	0.122294	-0.433433	0.6647	0.891469
ATF3	217.345	-0.0937929	0.0981441	-0.955665	0.339242	0.669136
ATF4	8986.56	0.0842868	0.0500578	1.68379	0.0922222	0.306769
ATF6	844.488	-0.0762887	0.0268353	-2.84284	0.00447128	0.0331365
ATF7	489.347	0.0726239	0.0730818	0.993735	0.320352	0.649149
ATF7IP	979.576	0.0220569	0.096438	0.228716	0.81909	0.948908
ATG10	283.48	-0.0351062	0.0385376	-0.910959	0.362317	0.692506
ATG101	792.987	0.065797	0.0607464	1.08314	0.278745	0.603563
ATG12	907.135	-0.0341698	0.0307777	-1.11021	0.266907	0.589246
ATG13	4626.29	0.0863803	0.0430202	2.0079	0.0446537	0.186781
ATG14	278.39	0.0486326	0.0406812	1.19546	0.231909	0.544174
ATG16L1	1316.62	0.0483942	0.025537	1.89506	0.0580842	0.224677
ATG2B	318.636	-0.0384814	0.268154	-0.143505	0.885891	0.969921
ATG3	651.9	-0.0204446	0.0375989	-0.543756	0.58661	0.855042
ATG4A	544.61	-0.0835547	0.0311849	-2.67933	0.00737702	0.0490857
ATG4B	2178.75	0.0166298	0.0222383	0.747797	0.454583	0.771445
ATG4C	975.277	0.101223	0.0297094	3.40709	0.000656586	0.00702288
ATG5	777.609	0.036534	0.032206	1.13438	0.256634	0.577137
ATG7	1147.23	-0.183919	0.0464909	-3.95602	7.62077e-05	0.00113758
ATG9A	3848.81	0.0154132	0.0511053	0.301598	0.762959	0.930167
ATG9B	414.688	0.15936	0.0770844	2.06735	0.0387011	0.168943
ATIC	708.556	-0.134456	0.0470591	-2.85717	0.00427435	0.0320164
ATL1	3260.34	0.0748588	0.037751	1.98296	0.0473717	0.194962
ATL2	1588.68	0.0446961	0.0272359	1.64107	0.100783	0.324987
ATM	548.831	0.0785591	0.127664	0.615358	0.538319	0.830288
ATMIN	719.289	0.032028	0.075397	0.424792	0.670988	0.894125
ATN1	3645.86	0.000726705	0.0515609	0.0140941	0.988755	0.997314
ATOH1	0.525983	-1.09686	0.821725	-1.33483	0.181932	0.471884
ATOH7	0	NA	NA	NA	NA	NA
ATOH8	70.1033	0.119598	0.0649312	1.84192	0.0654863	0.244342
ATOX1	761.041	-0.0433717	0.0543319	-0.798274	0.424712	0.747111
ATP10A	672.828	-0.0625599	0.0623135	-1.00395	0.315401	0.644088
ATP10B	42.6412	0.369865	0.178951	2.06685	0.0387485	0.168955
ATP10D	137.915	0.00739824	0.0873702	0.0846769	0.932518	0.985093
ATP11A	453.584	-0.0115094	0.108124	-0.106446	0.915229	0.979115
ATP11B	1698.09	-0.0640753	0.122774	-0.521898	0.601742	0.861649
ATP11C	2019.22	-0.00389564	0.0938718	-0.0414996	0.966898	0.992145
ATP12A	3.30465	-0.141624	0.29268	-0.483887	0.628466	0.874449
ATP13A1	1013.22	-0.0303264	0.0258427	-1.1735	0.240595	0.555609
ATP13A2	2971.57	0.0758735	0.0524177	1.44748	0.147763	0.415764
ATP13A3	557.448	-0.0727602	0.267832	-0.271663	0.785881	0.938125
ATP13A4	10.3836	-0.0350302	0.205288	-0.170639	0.864508	0.963161
ATP13A5	487.57	0.125288	0.0832462	1.50503	0.132317	0.388451
ATP1A1	2814.5	-0.00663775	0.0351054	-0.18908	0.85003	0.958967
ATP1B1	26975.7	0.0514128	0.0369083	1.39299	0.163623	0.44251
ATP1B3	18302.4	-0.042507	0.0167575	-2.5366	0.0111936	0.0680866
ATP1B4	328.682	0.0598284	0.0558465	1.0713	0.284034	0.610103
ATP23	483.977	0.0145237	0.0471693	0.307906	0.758154	0.928363
ATP2A2	20756.8	0.0279506	0.058794	0.475399	0.634502	0.877091
ATP2A3	9417.67	0.138983	0.069907	1.98812	0.0467986	0.193101
ATP2B1	9830.79	-0.00591274	0.0943505	-0.0626678	0.950031	0.989887
ATP2B2	6917.69	0.000158168	0.0323831	0.00488426	0.996103	0.999104
ATP2B4	4129.23	-0.136569	0.277967	-0.491315	0.623203	0.872158
ATP2C1	2531.98	-0.0662279	0.0330686	-2.00274	0.045205	0.188458
ATP2C2	17.3098	0.547411	0.160483	3.41102	0.000647208	0.00693607
ATP4B	1.4867	-0.119857	0.448924	-0.266988	0.789479	0.938913
ATP5A1W	3644.82	-0.00119357	0.0266501	-0.0447868	0.964277	0.992145
ATP5A1Z	10007.1	-0.0206712	0.0482364	-0.428539	0.668259	0.892814
ATP5C1	4174.33	-0.0606433	0.0492643	-1.23098	0.218331	0.52398
ATP5D	2441.21	0.179038	0.058888	3.04032	0.00236328	0.0199348
ATP5E	1978.7	0.0421514	0.0535619	0.786966	0.431302	0.752429
ATP5F1	3711.12	-0.0271897	0.0461466	-0.589202	0.555726	0.840242
ATP5F1B	19535.4	0.0538392	0.0648305	0.830461	0.406278	0.732486
ATP5G1	2761.06	0.00401184	0.0601058	0.0667462	0.946784	0.988721
ATP5G2	0.105897	0.336103	2.06225	0.162979	0.870535	NA
ATP5G3	2988.25	-0.00790888	0.0533435	-0.148263	0.882135	0.96869
ATP5H	2352.46	-0.00556053	0.0532835	-0.104357	0.916886	0.979722
ATP5I	2114.35	-0.0207174	0.0593192	-0.349254	0.726899	0.918942
ATP5J	1480.21	-0.132472	0.0603121	-2.19645	0.0280597	0.134207
ATP5J2	1619.31	0.0331981	0.049552	0.669965	0.50288	0.807699
ATP5L	1930.17	0.00538357	0.0527677	0.102024	0.918738	0.980284
ATP5O	2352.03	0.00290808	0.0524193	0.0554773	0.955758	0.990857
ATP5S	83.4406	0.114582	0.0790373	1.44972	0.147136	0.414657
ATP5SL	389.879	0.0366087	0.0886876	0.412783	0.679766	0.898655
ATP6	264462	-0.0634828	0.0731635	-0.867683	0.385568	0.713978
ATP6AP1	974.99	-0.201393	0.0557044	-3.61539	0.00029989	0.003661
ATP6AP1L	36.0072	0.115284	0.082848	1.39151	0.164071	0.443081
ATP6AP2	6147.15	-0.0273143	0.0359785	-0.759184	0.447743	0.765634
ATP6V0A1	12406.8	0.0270512	0.018818	1.43751	0.150572	0.420892
ATP6V0A2	1848.19	0.0368416	0.0190647	1.93245	0.053304	0.211492
ATP6V0A4	22.7573	-0.0371352	0.245853	-0.151047	0.879939	0.967988
ATP6V0B	2985.96	0.0502915	0.054212	0.927682	0.353573	0.684148
ATP6V0C	14169.2	0.0167951	0.043147	0.389252	0.69709	0.904912
ATP6V0D1	7336.7	0.0317033	0.0488791	0.648606	0.516593	0.816405
ATP6V0D2	1.51594	-0.654876	0.406464	-1.61115	0.107146	0.338532
ATP6V0E1	623.542	0.0336194	0.0415826	0.808496	0.418805	0.742046
ATP6V0E2	2650.03	-0.00476263	0.0563015	-0.0845915	0.932586	0.985093
ATP6V1A	12021.2	-0.0150302	0.0337245	-0.445675	0.655832	0.887261
ATP6V1AL	546.982	0.0292348	0.0741641	0.394191	0.69344	0.903998
ATP6V1B2	12295.8	-0.0318969	0.0159851	-1.99541	0.0459977	0.190504
ATP6V1C1	6019.72	-0.0503085	0.0334403	-1.50443	0.132472	0.388849
ATP6V1C2	244.162	0.0841456	0.0460792	1.82611	0.0678339	0.24933
ATP6V1D	4005.61	-0.0611367	0.0444957	-1.37399	0.169444	0.451904
ATP6V1E1	5644.68	-0.0351187	0.04708	-0.745936	0.455706	0.772449
ATP6V1G1	6805.95	0.0947247	0.0434063	2.18228	0.0290887	0.138026
ATP6V1G3	49.6746	0.0236862	0.107544	0.220247	0.825679	0.951743
ATP6V1H	4328.88	0.0174118	0.0354905	0.490606	0.623705	0.872318
ATP7B	295.21	0.214609	0.179587	1.19502	0.232081	0.544322
ATP8	6375.44	-0.0349086	0.0816685	-0.427443	0.669057	0.893083
ATP8A1	4249.57	-0.192104	0.131153	-1.46473	0.142995	0.40683
ATP8A2	1802.75	0.0357002	0.0750622	0.475609	0.634353	0.877013
ATP8B1	9.3188	0.00851426	0.181238	0.0469783	0.962531	0.991862
ATP8B2	1811.16	0.0234711	0.0537507	0.436667	0.662353	0.890355
ATP8B3	166.202	1.23295	0.113862	10.8285	2.52343e-27	9.4507e-25
ATP8B4	185.495	0.0991805	0.0753744	1.31584	0.188228	0.480784
ATP9A	4713.83	-0.0160857	0.116033	-0.138631	0.889742	0.971169
ATP9B	588.228	-0.0695223	0.103889	-0.6692	0.503368	0.807773
ATPAF1	1283.31	0.00542748	0.0328479	0.165231	0.868762	0.964918
ATPAF2	341.401	0.0159655	0.0542561	0.294261	0.768558	0.931537
ATPIF1	1767.42	-0.00396554	0.0961525	-0.0412422	0.967103	0.992145
ATR	243.718	0.120477	0.0910734	1.32286	0.185882	0.477758
ATRAID	525.834	0.030658	0.0777226	0.394454	0.693246	0.903997
ATRIP	383.556	-0.05342	0.0478213	-1.11708	0.263962	0.585952
ATRN	4496.3	-0.100486	0.0677947	-1.48221	0.138285	0.398278
ATRNL1	2124.18	0.0341734	0.125288	0.27276	0.785038	0.937726
ATRX	3090.94	-0.00133396	0.105643	-0.0126271	0.989925	0.997679
ATXN1	733.123	0.102646	0.118806	0.863986	0.387596	0.715676
ATXN10	441.776	0.0909384	0.0298984	3.04158	0.00235339	0.0198782
ATXN1L	1335.48	0.0420065	0.0549051	0.765076	0.444226	0.763374
ATXN2	1695.79	-0.0070556	0.0299055	-0.23593	0.813487	0.947164
ATXN3	957.747	0.0193963	0.0603534	0.321379	0.747923	0.925712
ATXN7	450.452	-0.0135553	0.109198	-0.124135	0.901208	0.974148
ATXN7L1	688.847	0.0236803	0.0986451	0.240056	0.810287	0.946335
ATXN7L2	86.8385	0.0764954	0.0921061	0.830514	0.406249	0.732486
ATXN7L3	1850.87	-0.0454973	0.0697382	-0.652402	0.514142	0.814698
AUH	990.499	-0.0147051	0.0255905	-0.574632	0.56554	0.843837
AUP1	1438.2	-0.0159466	0.0603034	-0.26444	0.791441	0.939542
AURKA	59.6783	-0.500742	0.130828	-3.82747	0.000129468	0.00178054
AURKAIP1	488.134	0.0400231	0.0566653	0.706306	0.479998	0.790747
AUTS2	1171.07	0.0120824	0.0342302	0.352976	0.724106	0.917695
AVD	103.642	0.736284	0.247935	2.96966	0.0029813	0.024077
AVDL	1.33702	0.429409	0.433592	0.990352	0.322002	0.650959
AVEN	521.835	-0.0210517	0.0499786	-0.421215	0.673598	0.896009
AVL9	993.443	-0.0477335	0.0231198	-2.06462	0.0389593	0.169627
AVP	1892.11	0.425067	0.107767	3.94432	8.00282e-05	0.00118617
AVPI1	23.9852	0.0453078	0.142781	0.317325	0.750997	0.926891
AVPR1A	30.9802	-0.276925	0.128123	-2.1614	0.0306645	0.143065
AVPR1B	0.912899	-0.56081	0.512655	-1.09393	0.273984	0.597596
AVPR2	123.224	-0.0793937	0.0897717	-0.884396	0.376482	0.706321
AVR2	2.06684	-0.149585	0.37769	-0.396051	0.692067	0.903331
AWAT1	37.2612	0.259702	0.16883	1.53825	0.123989	0.373018
AXDND1	357.836	0.0172783	0.0482393	0.358179	0.720209	0.916451
AXIN1	668.047	0.00790606	0.0265772	0.297476	0.766103	0.930527
AXIN2	581.078	0.030922	0.0589099	0.524904	0.59965	0.860871
AZI2	1468.59	-0.0483511	0.0168081	-2.87666	0.00401907	0.0305184
AZIN1	5134.04	-0.0072966	0.0334642	-0.218042	0.827396	0.952208
AZIN2	1627.64	-0.0403791	0.0665482	-0.606765	0.544007	0.832748
AvBD1	2.64286	1.17323	0.345435	3.39638	0.000682826	0.00723644
AvBD10	0.0638591	-0.144797	2.94486	-0.0491694	0.960784	NA
AvBD11	0	NA	NA	NA	NA	NA
AvBD12	2.27842	0.384378	0.349248	1.10059	0.271075	0.594391
AvBD13	0.136842	0.336106	1.5032	0.223593	0.823074	NA
AvBD14	78.5431	-1.68595	0.279242	-6.03761	1.56416e-09	7.27386e-08
AvBD2	0.539873	1.58516	0.721963	2.19563	0.0281184	0.134334
AvBD3	14.6235	-0.0250179	0.142356	-0.175742	0.860497	0.962343
AvBD4	6.0732	-4.2212	0.446057	-9.46337	2.98162e-21	7.02624e-19
AvBD5	142.589	0.489145	0.120521	4.05859	4.93694e-05	0.000784413
AvBD6	0	NA	NA	NA	NA	NA
AvBD7	0.126891	0.21588	2.02661	0.106523	0.915168	NA
AvBD8	0.0229859	-0.144797	2.94486	-0.0491696	0.960784	NA
AvBD9	0.019934	-0.144797	2.94486	-0.0491696	0.960784	NA
B2M	4632.77	0.0430871	0.0897513	0.480072	0.631176	0.875649
B3GALNT1	238.856	-0.0898223	0.0699542	-1.28402	0.199137	0.496197
B3GALNT2	699.274	0.113802	0.0524694	2.16893	0.0300883	0.141173
B3GALT1	975.955	-0.0315579	0.0758211	-0.416216	0.677252	0.897982
B3GALT2	1817.27	0.015542	0.0332618	0.467262	0.640313	0.880551
B3GALT5	324.766	0.0981324	0.0592738	1.65558	0.097807	0.318914
B3GALT6	659.541	-0.0509526	0.0737871	-0.690536	0.489857	0.796809
B3GAT1	2295.76	0.0286831	0.0216724	1.32348	0.185674	0.477409
B3GAT1L	4706.9	0.0512076	0.0288889	1.77257	0.0763	0.270722
B3GAT2	1237.34	-0.132229	0.0409554	-3.22861	0.00124392	0.0117782
B3GLCT	613.441	-0.104425	0.0804661	-1.29775	0.194373	0.488857
B3GNT2	2066.26	-0.114049	0.0241227	-4.72786	2.26902e-06	5.31117e-05
B3GNT3	44.1644	0.538815	0.125982	4.27692	1.89498e-05	0.000341305
B3GNT4	114.9	-0.0946626	0.0686772	-1.37837	0.168089	0.44943
B3GNT5	62.9793	0.0100532	0.111501	0.0901625	0.928158	0.983486
B3GNT7	165.992	-0.399079	0.0583985	-6.83371	8.27452e-12	6.02575e-10
B3GNT9	357.967	-0.052524	0.0418187	-1.25599	0.209119	0.509635
B3GNTL	55.6993	-0.519631	0.107407	-4.83798	1.31162e-06	3.23251e-05
B3GNTL1	220.996	0.224356	0.0706353	3.17626	0.00149189	0.0136516
B4GALNT3	261.787	-0.15095	0.0806322	-1.87208	0.061195	0.232784
B4GALNT4	3474.89	-0.00874564	0.0371434	-0.235456	0.813855	0.947219
B4GALT1	223.451	0.233457	0.0458323	5.09373	3.51077e-07	9.97716e-06
B4GALT2	1833.19	0.0292059	0.0552101	0.528995	0.596809	0.859724
B4GALT3	1332.32	0.00204468	0.0582648	0.0350929	0.972006	0.993288
B4GALT4	372.059	-0.0548968	0.0393604	-1.39472	0.163099	0.441492
B4GALT5	2404.79	-0.0182922	0.0304942	-0.599857	0.548602	0.834984
B4GALT6	1293.91	-0.00572988	0.11795	-0.0485788	0.961255	0.99156
B4GALT7	356.053	-0.0214967	0.0565117	-0.380394	0.703653	0.90834
B9D1	436.467	-0.0223211	0.0471866	-0.473039	0.636186	0.877931
B9D2	183.49	0.108455	0.0816486	1.32831	0.184074	0.475208
BAALC	224.407	0.112386	0.0508933	2.20827	0.0272257	0.131384
BAAT	41.6972	0.0324284	0.106978	0.303131	0.76179	0.929799
BABAM1	1008.07	-0.0193761	0.0626883	-0.309086	0.757256	0.928065
BACE1	8448.52	-0.0123624	0.0290118	-0.426115	0.670024	0.893561
BACE2	346.208	0.00777732	0.0637297	0.122036	0.90287	0.974671
BACH1	548.069	0.0596372	0.0985409	0.605203	0.545044	0.833557
BACH2	473.483	0.104505	0.0665723	1.5698	0.116461	0.358617
BAG1	303.866	-0.0899483	0.0451313	-1.99304	0.0462576	0.191353
BAG2	632.788	-0.109551	0.058743	-1.86492	0.0621932	0.235362
BAG3	1484.77	-0.148669	0.0594294	-2.5016	0.0123632	0.0734211
BAG4	372.47	0.124786	0.0581646	2.14539	0.0319214	0.146817
BAG5	1538.27	0.0431535	0.0921884	0.468101	0.639712	0.880071
BAHCC1	3800.31	0.0660801	0.0598425	1.10423	0.269492	0.592707
BAHD1	250.151	0.180273	0.189922	0.949194	0.342522	0.672759
BAIAP2	2072.68	-0.0168057	0.0482746	-0.348127	0.727745	0.91931
BAIAP2L1	98.604	0.0248112	0.0553446	0.448304	0.653934	0.886282
BAIAP2L2	355.553	0.0408782	0.0595399	0.686568	0.492355	0.798552
BAK1	789.899	-0.03997	0.037181	-1.07501	0.282371	0.608087
BAMBI	341.074	-0.07114	0.0481226	-1.47831	0.139326	0.399901
BANF1	1412.95	0.0258503	0.073953	0.34955	0.726676	0.918805
BANK1	14.5725	0.110175	0.145003	0.759806	0.44737	0.765497
BANP	324.289	0.00597636	0.0425318	0.140515	0.888253	0.970761
BAP1	2220.41	0.0203176	0.0477596	0.425414	0.670535	0.893806
BARD1	38.4009	0.0359893	0.0779518	0.461687	0.644306	0.882377
BARHL1	588.453	-0.188017	0.0975436	-1.92752	0.0539152	0.213191
BARHL2	115.443	0.0319019	0.0842921	0.378468	0.705083	0.909006
BARL	2.09537	0.678813	0.356903	1.90195	0.0571771	0.222275
BARX1	2.54763	0.317261	0.330447	0.960096	0.337007	0.666722
BARX2	116.496	0.0327735	0.0618512	0.529877	0.596197	0.859581
BASP1	10890.3	0.00932141	0.0393748	0.236736	0.812862	0.946804
BATF	62.5394	0.283028	0.106038	2.66912	0.00760493	0.0501882
BATF3	60.2855	-0.116334	0.112009	-1.03861	0.298984	0.626933
BAZ1A	533.383	0.00223143	0.0848554	0.0262968	0.979021	0.9944
BAZ1B	1638.58	0.0244336	0.0566118	0.431599	0.666033	0.891573
BAZ2A	1396.9	0.0591917	0.0839764	0.704862	0.480896	0.791232
BAZ2B	832.276	0.016691	0.151099	0.110464	0.912041	0.978227
BBIP1	138.198	0.0259779	0.0744901	0.348743	0.727282	0.919205
BBOF1	101.835	0.00914163	0.0520737	0.175552	0.860646	0.962343
BBOX1	200.984	-0.044122	0.0454465	-0.970856	0.33162	0.661191
BBS1	106.457	-0.0912531	0.0925738	-0.985734	0.324264	0.653168
BBS10	494.576	0.0978347	0.0683239	1.43192	0.152165	0.423258
BBS12	296.896	-0.0735454	0.0595138	-1.23577	0.216543	0.52124
BBS2	859.947	-0.0708869	0.0254997	-2.77991	0.00543739	0.0386833
BBS4	1117.11	-0.273478	0.0340101	-8.04107	8.9055e-16	1.11841e-13
BBS5	693.841	0.130766	0.0768366	1.70188	0.0887786	0.299781
BBS7	935.705	0.0225456	0.039673	0.568287	0.56984	0.846168
BBS9	240.288	0.01458	0.09181	0.158807	0.873821	0.966215
BBX	341.938	0.0434279	0.15892	0.273268	0.784647	0.937726
BCAN	3459.91	0.0316711	0.0770796	0.410889	0.681154	0.899329
BCAP29	1076.22	-0.0191351	0.0332276	-0.575881	0.564696	0.843647
BCAP31	2050.33	0.00450113	0.057104	0.0788233	0.937173	0.986148
BCAR1	2083.16	-0.0200391	0.068869	-0.290974	0.771071	0.932362
BCAR3	1498.53	-0.0626307	0.0300748	-2.0825	0.0372971	0.164335
BCAS1	3341.61	-0.113714	0.0493591	-2.30382	0.0212329	0.109982
BCAS2	751.084	0.0125243	0.055598	0.225266	0.821773	0.949955
BCAS3	1367.36	-0.0635938	0.0338175	-1.8805	0.0600399	0.229679
BCAT1	1143.13	-0.00689442	0.0916711	-0.0752082	0.940049	0.986682
BCCIP	538.485	-0.100691	0.0578018	-1.742	0.0815081	0.282557
BCDIN3D	133.672	-0.0435062	0.0678015	-0.64167	0.521088	0.818944
BCHE	1814.66	-0.086026	0.0344013	-2.50066	0.0123962	0.073567
BCKDHA	1384.52	0.185471	0.0735747	2.52086	0.0117069	0.0704937
BCKDHB	537.476	-0.251892	0.0469358	-5.36672	8.01803e-08	2.62343e-06
BCL10	180.477	0.0212058	0.0495657	0.427833	0.668773	0.893019
BCL11A	1331.39	0.108833	0.0369285	2.94714	0.00320731	0.0254979
BCL11B	546.166	-0.0200682	0.149279	-0.134434	0.893059	0.97216
BCL2	387.014	-0.119254	0.124659	-0.956639	0.338749	0.668597
BCL2A1	66.6257	0.201981	0.0986103	2.04828	0.0405327	0.174128
BCL2L1	2595.18	0.0302417	0.0509327	0.593757	0.552674	0.837578
BCL2L10	358.05	-0.00899103	0.0472641	-0.190229	0.849129	0.95875
BCL2L11	461.234	0.0573705	0.0280433	2.04578	0.0407777	0.175109
BCL2L13	2023.9	0.00214625	0.0689278	0.0311376	0.97516	0.993672
BCL2L14	3.55609	0.0770257	0.239866	0.321119	0.74812	0.925846
BCL2L15	26.6727	0.151945	0.115429	1.31635	0.188058	0.480699
BCL6	1653.8	-0.0299454	0.0424979	-0.704632	0.481039	0.791343
BCL7A	419.251	-0.0519426	0.125091	-0.415237	0.677968	0.898053
BCL7B	1339.41	0.0646573	0.0600898	1.07601	0.281922	0.607652
BCL9	1313.74	0.0379592	0.0410921	0.923759	0.355612	0.685564
BCL9L	1071.11	0.0998617	0.0340831	2.92995	0.0033902	0.0265903
BCLAF1	2600.58	0.0105723	0.0298885	0.353726	0.723544	0.917653
BCO1	35.1344	-0.00928838	0.0885564	-0.104887	0.916466	0.979516
BCO2	532.819	-0.0905718	0.0404054	-2.24157	0.0249889	0.12384
BCOR	574.938	-0.0346224	0.0505826	-0.684473	0.493676	0.799465
BCORL	0.283321	0.108627	1.18849	0.0913994	0.927175	NA
BCORL1	557.618	0.0191416	0.0420641	0.455057	0.649068	0.884637
BCR	3097.86	-0.0446051	0.0802591	-0.555764	0.578372	0.851242
BCS1L	246.434	-0.116619	0.0593306	-1.96558	0.0493469	0.200572
BDH1	254.813	-0.0545822	0.0472249	-1.15579	0.247766	0.565217
BDH1A	7617.46	-0.0570538	0.0446256	-1.2785	0.201073	0.498711
BDH1B	1120.21	0.00143379	0.0305632	0.0469124	0.962583	0.991862
BDH2	287.596	-0.0763124	0.0444088	-1.7184	0.0857229	0.292526
BDKRB1	0.576471	0.973501	0.657302	1.48106	0.138591	0.398667
BDKRB2	1.48445	1.25769	0.447373	2.81128	0.00493443	0.0357601
BDNF	588.314	0.0641715	0.0432658	1.48319	0.138023	0.397687
BDP1L	816.502	0.00463992	0.120383	0.0385429	0.969255	0.993005
BEAN1	683.485	-0.0587018	0.0361066	-1.62579	0.103994	0.331772
BECN1	1319.68	-0.0120943	0.0209087	-0.578434	0.562971	0.843511
BEGAIN	806.186	-0.0338984	0.0252335	-1.34339	0.179146	0.466992
BEND2	159.701	0.097374	0.094434	1.03113	0.302479	0.631223
BEND3	364.354	-0.141604	0.0603873	-2.34493	0.0190307	0.101354
BEND4	1122.03	0.0621751	0.0625132	0.994592	0.319935	0.648883
BEND6	984.984	-0.0747065	0.0412123	-1.81272	0.0698743	0.254114
BEND7	466.947	-0.0665865	0.0282386	-2.358	0.0183738	0.0987327
BEST1	6.22234	-0.285358	0.189893	-1.50273	0.132909	0.389509
BEST2	61.6677	0.0603524	0.0993144	0.60769	0.543393	0.832536
BEST3	120.65	0.0524169	0.127827	0.410061	0.681761	0.899621
BEST4	11.8608	0.0684342	0.155273	0.440736	0.659404	0.889012
BET1	214.934	-0.0193568	0.051971	-0.372455	0.709554	0.911856
BET1L	1358.87	0.0753255	0.0246857	3.05138	0.0022779	0.0193654
BF1	1315.56	0.41156	0.0983121	4.18625	2.83595e-05	0.000483673
BF2	853.854	0.394128	0.191563	2.05743	0.039645	0.171697
BFAR	305.019	-0.123581	0.0402258	-3.07219	0.00212496	0.0182876
BFSP1	10.9659	0.165863	0.162741	1.01919	0.308114	0.636626
BFSP2	9.23451	0.571809	0.20678	2.7653	0.00568707	0.0400252
BG1	13.532	1.44308	0.235468	6.12858	8.8667e-10	4.33476e-08
BG2	13.4469	0.377031	0.368004	1.02453	0.305585	0.634291
BG8	220.265	0.947775	0.311089	3.04664	0.00231416	0.0195943
BGLAP	213.447	-0.58518	0.168071	-3.48174	0.000498161	0.00559011
BHLHA15	6.9832	-0.878109	0.211324	-4.15526	3.24913e-05	0.000543414
BHLHA9	0.48705	0.106725	0.685284	0.155739	0.876239	0.966975
BHLHE22	715.613	0.0337154	0.065682	0.513313	0.607733	0.864274
BHLHE23	160.333	0.110925	0.0493735	2.24665	0.0246625	0.122639
BHLHE40	1778.22	0.0719266	0.0538881	1.33474	0.181962	0.471905
BHLHE41	1023.25	0.0880852	0.0591364	1.48953	0.136349	0.395087
BHMT	549.353	-0.0802614	0.0576957	-1.39112	0.16419	0.443244
BICC1	436.278	-0.0196355	0.146841	-0.133719	0.893625	0.972347
BICD1	1668.83	0.023421	0.10604	0.220869	0.825195	0.951697
BICD2	3224.47	-0.0170363	0.0825304	-0.206425	0.836459	0.954973
BICDL1	728.877	0.0956864	0.0576454	1.65991	0.0969318	0.316856
BID	143.657	0.177506	0.0692274	2.5641	0.0103444	0.0639793
BIK	32.3564	-0.0218936	0.105292	-0.207931	0.835283	0.954732
BIN1	4442.41	-0.000441968	0.0812081	-0.00544241	0.995658	0.998998
BIN2	50.8443	-0.0360412	0.118038	-0.305335	0.760111	0.929357
BIN3	2454.37	0.250122	0.0611455	4.09061	4.30248e-05	0.000695191
BIRC2	1441.59	-0.0823153	0.0312019	-2.63815	0.00833598	0.0540601
BIRC5	44.6974	0.392572	0.10279	3.81917	0.000133901	0.0018319
BIRC6	1820.84	0.0482771	0.0879865	0.548688	0.58322	0.853644
BIRC7	45.4106	0.0796053	0.0904534	0.88007	0.378821	0.708618
BIVM	623.068	-0.0102513	0.027302	-0.375479	0.707304	0.910359
BKJ	2.14629	0.0201443	0.335202	0.0600958	0.952079	0.990523
BLA	83.0688	0.124157	0.171276	0.724893	0.468518	0.781343
BLB1	938.144	0.00997791	0.11629	0.0858019	0.931624	0.984909
BLB2	996.613	-0.490482	0.127586	-3.84433	0.00012088	0.00168094
BLB3	28.6517	0.0526287	0.127232	0.413643	0.679136	0.898308
BLCAP	1273.72	0.0618336	0.0435786	1.4189	0.155928	0.429735
BLEC1	15.7965	0.734074	0.140112	5.23921	1.61264e-07	4.95195e-06
BLEC2	11.8402	3.70324	0.443969	8.34121	7.35326e-17	1.06359e-14
BLEC3	30.9248	3.38796	0.229112	14.7874	1.7669e-49	2.64695e-46
BLK	155.805	-0.187331	0.0648981	-2.88654	0.00389507	0.0298044
BLM	124.685	0.280357	0.0846389	3.31239	0.000925027	0.00926043
BLMH	1165.23	0.0631746	0.0309837	2.03896	0.0414536	0.177249
BLNK	146.378	0.0716229	0.0913592	0.78397	0.433057	0.753798
BLOC1S1	374.72	0.0360533	0.0835463	0.431536	0.666079	0.891573
BLOC1S2	452.472	-0.0598239	0.0416355	-1.43685	0.150762	0.421222
BLOC1S3	2151.25	0.262983	0.050527	5.2048	1.94208e-07	5.78569e-06
BLOC1S4	538.758	-0.201425	0.0437162	-4.60757	4.07407e-06	8.87284e-05
BLOC1S5	612.493	-0.00164747	0.0284371	-0.0579339	0.953801	0.990679
BLOC1S6	561.204	-0.0175107	0.0365694	-0.478835	0.632056	0.876004
BLVRA	1001.86	-0.0974055	0.0246773	-3.94717	7.90818e-05	0.0011763
BLZF1	445.794	0.00656677	0.026508	0.247728	0.804345	0.944243
BMF	263.261	0.0483726	0.083328	0.580509	0.561571	0.842979
BMI1	1690.28	0.00398425	0.0332371	0.119874	0.904583	0.975861
BMP10	0.0192032	-0.144798	2.94486	-0.0491698	0.960784	NA
BMP15	17.2652	-0.236436	0.126461	-1.86964	0.0615339	0.233542
BMP2	140.093	-0.242418	0.0559874	-4.32987	1.49199e-05	0.000276917
BMP2K	1436.73	0.0502943	0.0500585	1.00471	0.315037	0.643904
BMP3	275.448	0.0969387	0.0623182	1.55554	0.119816	0.36488
BMP4	317.833	0.244515	0.069535	3.51643	0.000437386	0.00503499
BMP5	11.8017	-0.0906314	0.159344	-0.568779	0.569506	0.845988
BMP6	215.434	0.0806995	0.0504059	1.60099	0.109378	0.343707
BMP7	167.306	0.176327	0.0482125	3.65728	0.000254905	0.00319554
BMP8A	41.7232	0.173413	0.0922688	1.87943	0.0601856	0.23009
BMPER	493.028	-0.20189	0.035734	-5.6498	1.6063e-08	6.15119e-07
BMPR1A	811.381	0.012964	0.0962159	0.134738	0.892819	0.972018
BMPR1B	248.867	-0.0230645	0.064495	-0.357616	0.72063	0.916563
BMPR2	2907.99	0.0272159	0.0892437	0.304962	0.760395	0.929357
BMS1	703.02	-0.0727776	0.057006	-1.27667	0.20172	0.499536
BMT2	221.513	0.0538672	0.0896613	0.600785	0.547983	0.834656
BMX	1.15599	0.313721	0.480601	0.652768	0.513906	0.814552
BNC1	2.40858	0.259125	0.335488	0.772382	0.439888	0.759198
BNC2	12.7168	-0.0308521	0.180441	-0.170982	0.864238	0.963161
BNIP1	271.046	-0.235685	0.0590936	-3.98832	6.65418e-05	0.00100983
BNIP2	1026.66	0.0278607	0.0724543	0.384528	0.700587	0.907031
BNIP3	3161.35	-0.0175538	0.042101	-0.416945	0.676719	0.897815
BNIP3L	4429	-0.0524805	0.0497165	-1.0556	0.291153	0.618765
BOC	244.033	-0.0471641	0.0696976	-0.676696	0.498599	0.803589
BOD1	659.208	0.0104289	0.0435542	0.239448	0.810759	0.946351
BOD1L1	668.829	0.00403219	0.13232	0.0304729	0.97569	0.99386
BOK	497.512	-0.112492	0.066874	-1.68214	0.0925408	0.30739
BOLA3	338.061	0.0622252	0.0855565	0.727299	0.467043	0.780522
BOLL	16.3682	0.572172	0.168423	3.39723	0.00068072	0.00722142
BOP1	1094.46	0.249983	0.0721468	3.46492	0.000530396	0.00590445
BORA	33.6004	0.103463	0.0933497	1.10833	0.267717	0.590377
BORCS5	1130.08	-0.0378326	0.0328127	-1.15299	0.248915	0.566605
BORCS6	455.798	0.0162028	0.0783164	0.206889	0.836097	0.954882
BORCS7	686.349	0.0803266	0.0480294	1.67245	0.0944365	0.311761
BORCS8	658.451	0.12376	0.0680596	1.8184	0.0690023	0.251947
BORL1	550.706	-0.0206724	0.052385	-0.394625	0.69312	0.903997
BORL4	2387.46	-0.0402183	0.0601378	-0.668769	0.503643	0.8079
BPGM	1407.26	-0.0543689	0.0425723	-1.2771	0.201568	0.499309
BPHL	195.775	0.144927	0.0537122	2.69822	0.00697108	0.0470111
BPIFB2	21.5221	-0.0753884	0.114885	-0.656207	0.511691	0.813561
BPIFB3	17.9992	0.0278177	0.115731	0.240366	0.810046	0.946335
BPIFB4	15.1646	0.125272	0.136685	0.916498	0.359406	0.689466
BPIFB6	42.2692	-0.096032	0.107205	-0.895778	0.370372	0.699603
BPIFCB	0.827313	0.895976	0.610427	1.46779	0.142163	0.405582
BPIL	5.98798	-0.624274	0.224996	-2.7746	0.00552701	0.0391229
BPIL3	9.32051	0.00841697	0.170903	0.0492501	0.96072	0.99135
BPNT1	280.219	0.146158	0.0458379	3.18859	0.0014297	0.0131919
BPTF	1215.63	0.015747	0.104293	0.150988	0.879985	0.967988
BRAF	394.016	0.0967897	0.0991325	0.976367	0.328883	0.658111
BRAP	609.315	0.0537324	0.0284757	1.88696	0.059166	0.227603
BRAT1	377.404	0.0379639	0.0264091	1.43753	0.150568	0.420892
BRCA1	31.4038	-0.0193496	0.138347	-0.139862	0.888769	0.970761
BRCA2	108.242	-0.169912	0.120545	-1.40953	0.158679	0.434348
BRCC3	344.852	-0.0180698	0.0473449	-0.381664	0.702711	0.908125
BRD1	768.232	0.0496008	0.10162	0.488099	0.62548	0.873207
BRD2	4355.15	0.0485186	0.0646681	0.750271	0.453091	0.770696
BRD3	665.334	-0.0232443	0.0694721	-0.334585	0.737938	0.923097
BRD4L	2822.66	-0.0448868	0.0511134	-0.878181	0.379845	0.709267
BRD7	1166.14	-0.0855675	0.0231184	-3.70128	0.000214515	0.00275338
BRD8	1245.86	0.0583508	0.0276258	2.11218	0.0346707	0.155873
BRD9	666.966	-0.161108	0.083357	-1.93275	0.0532673	0.211465
BRDT	45.6106	0.0823799	0.101919	0.808291	0.418923	0.74213
BRE	1213.09	-0.273571	0.0387029	-7.06847	1.56646e-12	1.26359e-10
BRF1	906.608	0.0792277	0.0830056	0.954486	0.339837	0.669807
BRF2	214.663	0.0529437	0.0560183	0.945115	0.3446	0.674818
BRI3	759.864	0.0784929	0.0468642	1.6749	0.0939535	0.310851
BRI3BP	782.887	-0.136022	0.128158	-1.06137	0.288523	0.61571
BRICD5	11.5263	-0.292246	0.189609	-1.54131	0.123242	0.371532
BRINP1	4560.38	0.0245035	0.0257804	0.950469	0.341874	0.672115
BRINP2	1037.77	0.181057	0.0434721	4.16491	3.11479e-05	0.000526168
BRINP3	551.627	0.0515332	0.031565	1.63261	0.102552	0.32867
BRIP1	178.149	-0.132229	0.0754781	-1.75189	0.0797922	0.279134
BRIX1	193.055	-0.0804007	0.0497111	-1.61736	0.1058	0.335696
BRK1	231.473	0.238588	0.0698155	3.41741	0.000632208	0.00680313
BRMS1L	1071.88	0.0118963	0.0326865	0.363952	0.715894	0.914814
BROX	1293.22	-0.0211423	0.0561538	-0.376506	0.706541	0.909934
BRPF1	597.578	-0.0283304	0.0524124	-0.540529	0.588832	0.85607
BRPF3	1255.68	0.224469	0.0521226	4.30656	1.65815e-05	0.000303989
BRS3	277.54	-0.0122613	0.179357	-0.0683625	0.945497	0.988191
BRSK2	2688.12	0.0222645	0.0673712	0.330475	0.741041	0.923627
BRWD3	1059.37	0.0574217	0.136956	0.419272	0.675018	0.896589
BSDC1	1792	-0.0168817	0.0318108	-0.53069	0.595633	0.859517
BSG	9429.43	-0.0184648	0.0459656	-0.401709	0.687898	0.90146
BSN	8348.16	-0.110529	0.049978	-2.21156	0.0269971	0.130644
BSND	0.931881	1.26571	0.55302	2.28871	0.0220959	0.113084
BSPRY	21.0052	0.0401395	0.114106	0.351775	0.725007	0.91801
BST1	36.7932	-0.367729	0.18406	-1.99787	0.0457304	0.189734
BSX	6.21299	0.291977	0.214881	1.35879	0.174214	0.459886
BT2A1L	0	NA	NA	NA	NA	NA
BTAF1	772.214	0.0117652	0.105854	0.111146	0.911501	0.977991
BTBD1	1280.54	-0.0407657	0.0308975	-1.31938	0.187041	0.479238
BTBD10	1874.32	0.0372628	0.0331569	1.12383	0.261084	0.581966
BTBD11	498.856	-0.0392528	0.0643798	-0.609708	0.542056	0.83166
BTBD17	890.871	-0.0771392	0.0680718	-1.1332	0.257129	0.577631
BTBD18	27.4395	-0.107919	0.103125	-1.04649	0.295335	0.623584
BTBD19	50.129	-0.194483	0.122933	-1.58202	0.113646	0.353371
BTBD2	1613.74	-0.0781565	0.0606428	-1.2888	0.197467	0.493839
BTBD3	4705.78	0.036996	0.0687078	0.538454	0.590263	0.85666
BTBD6	1607.22	0.113874	0.0378591	3.00785	0.00263107	0.0217421
BTBD7	705.639	0.0285649	0.108387	0.263545	0.79213	0.939834
BTBD9	424.894	0.00471436	0.152482	0.0309174	0.975335	0.993719
BTC	28.9182	-0.0580231	0.0985924	-0.588515	0.556187	0.840502
BTD	268.725	0.0251887	0.0459155	0.548589	0.583287	0.853684
BTF3	603.582	0.0224692	0.0542407	0.41425	0.678691	0.898137
BTF3L4	1800.53	0.0379363	0.0345324	1.09857	0.271956	0.59513
BTG1	2932.98	-0.015217	0.038569	-0.394538	0.693184	0.903997
BTG1L	88.4664	0.0307169	0.0675389	0.454804	0.649251	0.884637
BTG2	1393.84	-0.0345036	0.070392	-0.490164	0.624018	0.872318
BTG4	0.0797916	0.456323	2.55688	0.178468	0.858355	NA
BTK	152.818	-0.0288675	0.0710615	-0.406233	0.684572	0.900341
BTLA	7.34091	0.147352	0.253105	0.582178	0.560447	0.842666
BTN1	301.891	0.494705	0.0602476	8.2112	2.18985e-16	2.90681e-14
BTN1A1	54.912	0.379606	0.113529	3.34369	0.00082673	0.00845393
BTN3A2	0.395732	-0.268582	0.751079	-0.357595	0.720647	0.916563
BTN3A3	0.471277	-0.369176	0.643986	-0.573267	0.566464	0.844128
BTN3A3L1	25.464	0.910991	0.191564	4.75555	1.97909e-06	4.69011e-05
BTN3A3L2	39.3045	2.85484	0.298415	9.56668	1.10397e-21	2.78959e-19
BTRC	2254.75	0.00782553	0.0661763	0.118253	0.905867	0.976441
BUB1	17.6853	0.0533033	0.171378	0.311027	0.75578	0.927931
BUB1B	43.5736	0.263503	0.0829182	3.17787	0.0014836	0.0135952
BUB3	947.528	-0.0174669	0.0445148	-0.392384	0.694774	0.904579
BUD13	620.288	-0.0572796	0.038507	-1.48751	0.13688	0.395589
BUD31	1081.59	-0.0388972	0.0512032	-0.759664	0.447455	0.765515
BVES	40.4746	-0.235147	0.109491	-2.14764	0.0317425	0.146219
BYSL	617.817	-0.0938719	0.0578719	-1.62207	0.104789	0.333649
BZFP1	226.962	0.0857545	0.0728135	1.17773	0.238905	0.553713
BZFP2	143.139	-0.413842	0.174362	-2.37346	0.0176222	0.0954273
BZW1	2670.35	0.0223502	0.0271489	0.823246	0.410368	0.735828
BZW2	1908.44	-0.0661061	0.0370627	-1.78363	0.0744837	0.265897
C10H15ORF58	481.422	-0.0373024	0.044669	-0.835086	0.40367	0.730233
C10H15ORF59	810.384	-0.0226718	0.06555	-0.34587	0.72944	0.919537
C10H15orf40	349.398	0.630082	0.0849395	7.41801	1.18889e-13	1.12826e-11
C10orf10	1362.36	-0.0809856	0.0297441	-2.72275	0.00647414	0.0442576
C10orf128	81.7297	-0.00233292	0.110249	-0.0211606	0.983118	0.995602
C10orf67	63.907	0.0727324	0.145139	0.501124	0.616284	0.868929
C11H16ORF87	125.708	-0.0764792	0.0467888	-1.63456	0.102141	0.327811
C11H16orf70	1844.03	0.0408538	0.0208128	1.96292	0.0496554	0.201319
C11H19orf12	338.412	-0.00108147	0.0424781	-0.0254595	0.979688	0.994481
C11ORF52	0	NA	NA	NA	NA	NA
C11orf24	356.81	0.0356848	0.0423051	0.843513	0.398942	0.726688
C11orf63	92.751	-0.123894	0.104249	-1.18844	0.234662	0.547997
C11orf88	77.9853	0.112198	0.103188	1.08731	0.276898	0.600929
C11orf91	0.0597247	0.0956491	2.94486	0.03248	0.974089	NA
C11orf97	10.7067	-0.661486	0.150722	-4.38879	1.13981e-05	0.000219717
C12H3ORF67	74.6716	-0.122362	0.0982285	-1.24569	0.212879	0.515495
C12H3orf14	211.797	0.00724837	0.0836194	0.0866828	0.930924	0.984556
C12H3orf18	1586.76	-0.0587712	0.0929939	-0.63199	0.527393	0.823172
C12orf40	50.1669	0.0479593	0.12351	0.388304	0.697791	0.905337
C12orf74	1.11218	-0.0386394	0.462239	-0.0835918	0.933381	0.985216
C12orf75	459.785	0.0100502	0.0380161	0.264368	0.791496	0.939555
C13H5orf15	2437.28	-0.0968096	0.0328764	-2.94466	0.00323314	0.0256269
C13H5orf24	4851.07	-0.0201268	0.0458069	-0.439384	0.660383	0.889457
C14H16ORF52	149.894	-0.097456	0.140088	-0.695677	0.486631	0.795637
C14H16ORF89	8.4801	-0.131908	0.219735	-0.600306	0.548302	0.834873
C14H16orf45	2117.07	0.063527	0.110813	0.57328	0.566455	0.844128
C14H16orf59	165.879	0.0441402	0.0649149	0.679971	0.496523	0.801908
C14H16orf62	1641.18	0.0221292	0.037328	0.592829	0.553295	0.838133
C14H16orf91	224.667	0.0433545	0.0536086	0.808722	0.418675	0.741942
C14H7ORF62	245.201	-0.219113	0.0611249	-3.58468	0.000337491	0.00405627
C14H7orf26	430.635	-0.00763596	0.0583589	-0.130845	0.895898	0.973436
C14H7orf50	524.038	0.0791939	0.050957	1.55413	0.120153	0.365531
C14ORF166B	171.776	-0.00154658	0.0477036	-0.0324206	0.974137	0.993288
C14ORF39	0.14714	0.0956569	1.71717	0.0557062	0.955576	NA
C14orf132	439.294	-0.14417	0.109538	-1.31616	0.188119	0.480721
C14orf180	8.33837	-0.376338	0.170525	-2.20694	0.0273185	0.131592
C14orf2	1242.76	-0.0242717	0.0466141	-0.520695	0.602579	0.861992
C15H12ORF65	462.026	-0.0985298	0.0775335	-1.2708	0.203799	0.502383
C15H12orf43	316.644	0.205892	0.0926356	2.22261	0.0262424	0.128085
C15H12orf49	3794.37	0.0405023	0.0213688	1.8954	0.0580399	0.224547
C15orf39	123.373	0.0249931	0.07994	0.312649	0.754548	0.927729
C15orf61	479.636	-0.0151499	0.0525439	-0.288329	0.773095	0.933164
C16orf71	78.4566	-0.014368	0.0805553	-0.178361	0.858439	0.961806
C16orf72	2250.08	-0.0594647	0.0338449	-1.75698	0.0789217	0.276979
C16orf96	71.2005	-0.374846	0.0741013	-5.05857	4.22417e-07	1.17342e-05
C17H9orf16	669.77	0.00382777	0.0501077	0.0763908	0.939108	0.986682
C17H9orf78	861.117	0.120289	0.0445587	2.69956	0.00694313	0.0468527
C17ORF80	220.697	0.0779718	0.0663382	1.17537	0.239848	0.554978
C18H17ORF67	60.3784	-0.00111665	0.104396	-0.0106963	0.991466	0.998166
C18H17orf58	408.577	-0.265696	0.0588634	-4.51377	6.36841e-06	0.000130434
C18H17orf62	771.537	-0.102464	0.030024	-3.41273	0.000643158	0.00690325
C18H17orf75	1295.42	0.142879	0.0383608	3.72462	0.000195612	0.00254502
C18orf63	0.102965	0.336103	2.0701	0.162361	0.871021	NA
C19H17ORF64	0	NA	NA	NA	NA	NA
C19H17orf78	2.22663	-0.431337	0.342597	-1.25902	0.208022	0.508129
C19orf24	211.86	-0.186134	0.0655382	-2.84009	0.00451013	0.0333693
C19orf25	0	NA	NA	NA	NA	NA
C19orf35	162.324	0.419718	0.100954	4.15753	3.21708e-05	0.000538913
C19orf45	0.958	-0.397734	0.480432	-0.827867	0.407746	0.734035
C19orf60	262.304	0.089194	0.0774496	1.15164	0.24947	0.567151
C19orf70	366.446	-0.0116957	0.0526035	-0.222337	0.824051	0.951252
C19orf71	0.655491	-1.79551	0.603053	-2.97737	0.00290737	0.0236342
C1D	497.1	0.0678058	0.0453752	1.49434	0.135087	0.393357
C1GALT1	1190.91	0.0066787	0.0587736	0.113634	0.909528	0.977263
C1GALT1C1	381.379	0.0211458	0.0522563	0.404656	0.68573	0.900642
C1H11ORF54	189.648	-0.236953	0.0679613	-3.48658	0.000489232	0.00551649
C1H11ORF70	131.392	0.00229207	0.0583618	0.0392734	0.968672	0.993005
C1H11ORF87	3877.05	0.00488047	0.0338036	0.144377	0.885203	0.969705
C1H12ORF4	477.759	-0.0758665	0.0433411	-1.75045	0.0800404	0.279735
C1H12ORF45	373.929	-0.0020992	0.0425484	-0.0493367	0.960651	0.991346
C1H12ORF57	1778.6	0.0383505	0.0595475	0.644031	0.519556	0.818066
C1H12ORF66	764.001	-0.0802058	0.0352953	-2.27242	0.0230611	0.11677
C1H12ORF73	357.948	-0.0556819	0.0883261	-0.630413	0.528425	0.823621
C1H12orf29	1010.92	-0.0547896	0.0519153	-1.05536	0.291259	0.618778
C1H12orf50	76.1439	-0.0764949	0.145678	-0.525094	0.599518	0.860871
C1H21ORF33	2109.59	0.160491	0.0520857	3.08129	0.00206107	0.0178402
C1H21ORF59	451.52	-0.207493	0.063649	-3.25996	0.00111428	0.0107201
C1H21ORF62	0	NA	NA	NA	NA	NA
C1H21ORF91	172.963	-0.0123873	0.0796546	-0.155513	0.876417	0.967019
C1H22orf23	61.039	-0.0242364	0.0823409	-0.294342	0.768496	0.931537
C1H2ORF40	48.9503	0.416978	0.122259	3.4106	0.000648194	0.00694309
C1H2ORF49	379.633	-0.0415068	0.0368757	-1.12559	0.26034	0.581172
C1H3ORF30	9.46994	-0.230751	0.17832	-1.29403	0.195656	0.49126
C1H3ORF38	469.141	-0.104048	0.04196	-2.4797	0.0131493	0.076563
C1HXORF36	97.9789	0.0391679	0.0739794	0.529444	0.596498	0.859581
C1HXORF59	67.9488	0.363856	0.166658	2.18326	0.0290168	0.137717
C1QA	289.841	-0.39314	0.0951771	-4.13061	3.61798e-05	0.000597009
C1QB	169.123	0.0756701	0.0969464	0.780535	0.435076	0.755571
C1QBP	2206.71	-0.00378852	0.0610713	-0.0620343	0.950535	0.990215
C1QC	204.05	-0.168562	0.0818458	-2.0595	0.0394459	0.171094
C1QL1	274.788	-0.379121	0.0801119	-4.73239	2.21889e-06	5.19964e-05
C1QL2	270.363	0.0137979	0.0808548	0.170651	0.864499	0.963161
C1QL3	1614	0.0703944	0.030816	2.28435	0.0223512	0.11414
C1QL4	64.2146	0.201289	0.0981665	2.05049	0.0403171	0.173652
C1QTNF1	80.6487	0.204366	0.0863134	2.36773	0.0178978	0.0966203
C1QTNF2	26.7783	-0.278149	0.121666	-2.28616	0.0222451	0.113709
C1QTNF3	360.326	0.0530898	0.0411198	1.2911	0.196669	0.492741
C1QTNF4	4907.63	-0.0700669	0.0497087	-1.40955	0.158673	0.434348
C1QTNF5	171.305	0.0260356	0.0992381	0.262355	0.793048	0.940212
C1QTNF6	220.123	0.0953191	0.0470309	2.02673	0.0426898	0.180912
C1QTNF7	46.4443	-0.0416956	0.0729227	-0.571779	0.567472	0.844878
C1QTNF8	3.68155	-0.499534	0.278175	-1.79575	0.0725336	0.261158
C1QTNF9	8.48061	0.206732	0.201919	1.02383	0.305914	0.634291
C1R	189.2	0.0566018	0.0531414	1.06512	0.286823	0.613643
C1S	154.011	-0.213525	0.116877	-1.82692	0.0677121	0.249089
C1orf145	68.7406	0.0287588	0.165104	0.174186	0.861719	0.962343
C1orf158	4.90473	0.952059	0.398604	2.38848	0.0169181	0.0925946
C1orf167	259.971	-0.0163574	0.0813799	-0.201	0.840698	0.955772
C1orf186	2.37383	0.249712	0.301801	0.827407	0.408006	0.734157
C1orf210	8.16583	1.17794	0.382621	3.0786	0.00207977	0.017965
C1orf226	84.0253	-0.190696	0.0850301	-2.24268	0.0249172	0.123602
C1orf228	26.4758	0.12919	0.224084	0.576523	0.564261	0.843647
C1orf53	39.3263	0.128048	0.0981059	1.3052	0.191823	0.485297
C2	202.3	-0.00414798	0.0771793	-0.0537447	0.957139	0.990947
C20H20ORF112	1121.25	-0.061126	0.0440217	-1.38854	0.164972	0.444611
C20H20ORF195	3.47087	-0.121201	0.268887	-0.450751	0.652169	0.885584
C20H20ORF24	639.026	-0.0283552	0.0333307	-0.850722	0.394924	0.72309
C20H20ORF85	36.2319	-0.410979	0.24427	-1.68247	0.0924769	0.307372
C20H20orf204	3.84986	-0.377265	0.253527	-1.48806	0.136734	0.395384
C20H20orf96	565.942	-0.182516	0.0572285	-3.18925	0.00142644	0.013185
C20orf196	85.6456	-0.150991	0.12641	-1.19446	0.2323	0.544665
C20orf27	396.686	-0.0256864	0.0562483	-0.456661	0.647915	0.884336
C21H1orf159	295.247	0.0818309	0.0363148	2.25337	0.0242356	0.121051
C21H1orf174	451.542	0.00176045	0.0304931	0.0577327	0.953962	0.990679
C21H1orf50	220.419	-0.0780517	0.0478153	-1.63236	0.102604	0.328739
C21orf140	0.8167	0.73362	0.592546	1.23808	0.215686	0.519953
C22H2ORF42	377.681	0.0816688	0.0567886	1.43812	0.1504	0.420635
C22H8ORF4	473.517	-0.116555	0.089031	-1.30915	0.190485	0.483805
C22orf39	168.52	0.142684	0.112595	1.26723	0.205072	0.504154
C23H1ORF109	180.586	-0.303262	0.0966341	-3.13825	0.00169958	0.0152645
C23H1ORF94	0.159273	0.460112	1.4938	0.308014	0.758072	NA
C23H1orf216	659.424	-0.00833414	0.0593852	-0.14034	0.888391	0.970761
C24H11orf1	5.98568	0.137479	0.200715	0.684946	0.493378	0.799287
C24H11orf34	8.49167	0.930886	0.260045	3.57972	0.000343969	0.00412232
C24H11orf57	261.271	0.108164	0.05517	1.96056	0.0499305	0.202044
C25H1ORF43	771.873	0.012833	0.0583535	0.219918	0.825935	0.951829
C26H1orf106	98.3504	0.281838	0.0811258	3.47409	0.000512584	0.00573662
C26H1orf116	37.7596	0.119372	0.0990364	1.20533	0.228075	0.537825
C26H1orf74	94.14	0.702973	0.0751043	9.35997	7.97622e-21	1.77963e-18
C26H6ORF125	519.133	-0.0271321	0.0514869	-0.52697	0.598214	0.860352
C26H6ORF222	2.63179	0.335787	0.289836	1.15854	0.246643	0.563506
C26H6orf106	2085	-0.00245495	0.0214443	-0.11448	0.908857	0.977019
C26H6orf89	414.028	0.0140125	0.144437	0.0970144	0.922715	0.981593
C28H19ORF44	281.124	-0.0103404	0.0316879	-0.326319	0.744183	0.924799
C2CD2	1410.11	0.110602	0.0715766	1.54523	0.122292	0.369538
C2CD2L	432.918	-0.166551	0.360989	-0.461374	0.64453	0.882377
C2CD3	148.662	-0.0674967	0.113255	-0.595973	0.551193	0.836481
C2CD4A	66.25	-0.315533	0.0987004	-3.19687	0.00138926	0.012921
C2CD4C	375.488	0.0265457	0.0675024	0.393255	0.694131	0.90428
C2CD5	1870.58	-0.0534196	0.0665945	-0.802162	0.422459	0.7452
C2H18ORF21	324.888	-0.200994	0.0645567	-3.11346	0.00184909	0.0163701
C2H18ORF8	1156.1	-0.0387304	0.0323272	-1.19807	0.230888	0.542385
C2H1orf35	222.744	0.0250082	0.0763906	0.327373	0.743386	0.92468
C2H5ORF22	408.129	0.0897896	0.0727516	1.23419	0.21713	0.521953
C2H6ORF62	4407.91	-0.000621082	0.0240545	-0.0258197	0.979401	0.994432
C2H6orf52	598.835	0.043626	0.0262491	1.662	0.0965125	0.31588
C2H7ORF57	10.7187	0.0743412	0.247428	0.300456	0.763829	0.9303
C2H7orf25	253.798	-0.0640489	0.0422332	-1.51655	0.129379	0.383313
C2H7orf31	1.30916	-0.130216	0.426476	-0.30533	0.760115	0.929357
C2H8ORF22	326.41	0.171517	0.0622362	2.75591	0.00585294	0.0408573
C2H8ORF34	232.668	-0.0102394	0.054697	-0.187202	0.851502	0.959261
C2H8ORF37	453.809	-0.130117	0.0488634	-2.66288	0.00774751	0.050889
C2H8ORF46	13.8533	-0.122253	0.139652	-0.875414	0.381348	0.710358
C2H8ORF76	312.429	-0.103678	0.0535461	-1.93624	0.0528384	0.210201
C2orf50	43.9573	1.58979	0.313715	5.06761	4.02841e-07	1.12801e-05
C2orf71	4.21096	0.539018	0.268614	2.00666	0.0447856	0.187259
C2orf72	153.599	0.0405232	0.0586162	0.69133	0.489358	0.796631
C2orf88	827.689	-0.0255588	0.0474247	-0.538933	0.589933	0.856632
C3	112.786	-0.224904	0.142043	-1.58335	0.113341	0.352739
C30H19orf53	0.362086	0.333359	0.758109	0.439725	0.660136	NA
C31H17orf49	758.321	0.0843011	0.128518	0.655946	0.511859	0.81365
C33H11orf95	215.472	0.0692309	0.0825052	0.83911	0.401407	0.729032
C33H12orf10	345.303	0.0258201	0.0742757	0.347625	0.728122	0.919316
C3AR1	101.906	0.017876	0.108506	0.164748	0.869143	0.965059
C3AR1P	0.480952	0.178965	0.670634	0.266859	0.789577	0.938977
C3H1ORF100	20.6644	0.185768	0.127212	1.46031	0.144205	0.409062
C3H1ORF115	218.519	0.311444	0.0684709	4.54856	5.40134e-06	0.000112831
C3H1ORF131	120.634	-0.0516487	0.058568	-0.88186	0.377853	0.708006
C3H1ORF198	1750.5	0.00535925	0.0347049	0.154423	0.877276	0.967407
C3H1orf95	2978.67	0.0759082	0.0322004	2.35737	0.0184048	0.0987982
C3H2ORF3	107.006	0.043007	0.105374	0.408135	0.683174	0.900183
C3H2ORF70	0.306969	0.101775	0.917228	0.110959	0.911649	NA
C3H6ORF203	553.322	0.043861	0.0392726	1.11684	0.264065	0.586118
C3H6orf120	292.195	-0.0272703	0.0315452	-0.864484	0.387322	0.715584
C3H8ORF80	56.816	0.202736	0.0914526	2.21684	0.0266342	0.129605
C3orf33	306.142	0.331143	0.0679817	4.87106	1.11e-06	2.77474e-05
C3orf70	2338.4	0.0124403	0.0290019	0.428946	0.667963	0.892589
C4	87.09	-0.0743583	0.0937574	-0.793093	0.427724	0.74995
C4A	3414.47	-0.194687	0.0593671	-3.27938	0.00104036	0.0101298
C4BPA	1254.57	0.0202909	0.0491854	0.412538	0.679945	0.898751
C4H20ORF194	11200.3	0.121078	0.156661	0.772867	0.439601	0.759077
C4H2orf81	64.9109	0.171358	0.0967075	1.77192	0.0764072	0.270874
C4H4ORF32	451.377	0.119865	0.073179	1.63798	0.101427	0.326262
C4H4ORF45	0.228004	0.801604	1.16308	0.689205	0.490694	NA
C4H4ORF46	164.946	0.115879	0.0558354	2.07537	0.0379519	0.166416
C4H4ORF47	4.67463	0.0896803	0.260243	0.344602	0.730394	0.920033
C4H4ORF50	743.098	0.11195	0.159266	0.702911	0.482111	0.79253
C4H4orf17	5.45148	-0.185472	0.240892	-0.769937	0.441337	0.760448
C4H4orf33	122.77	-0.0104794	0.0560924	-0.186824	0.851799	0.959294
C4H4orf54	37.6507	-0.706926	0.124215	-5.69117	1.2617e-08	4.94612e-07
C4HCXorf57	173.649	-0.0624375	0.310589	-0.201029	0.840676	0.955772
C4HXorf56	808.936	-0.0905983	0.0397953	-2.27661	0.0228097	0.115804
C4ORF19	10.4325	0.161488	0.177391	0.910349	0.362639	0.692699
C5	3.30717	-0.15374	0.315952	-0.486594	0.626546	0.873823
C5AR1	73.1941	0.206122	0.10282	2.00469	0.0449965	0.187804
C5H11ORF9	2162.05	-0.0416796	0.0544993	-0.764774	0.444406	0.763602
C5H11ORF96	382.475	-0.204102	0.0973206	-2.09721	0.0359751	0.159819
C5H11orf16	174.96	-0.259705	0.0743448	-3.49326	0.000477168	0.00540078
C5H11orf49	434.919	0.0108867	0.0268582	0.40534	0.685228	0.900642
C5H11orf58	3749.18	-0.0917672	0.0365158	-2.51308	0.0119682	0.0716554
C5H11orf74	81.1106	0.0648965	0.0663679	0.97783	0.328158	0.657233
C5H14ORF105	0.542757	0.18219	0.770851	0.23635	0.813161	0.946943
C5H14ORF169	352.65	-0.0854007	0.0613751	-1.39145	0.164088	0.443081
C5H14orf1	697.483	0.443504	0.0659939	6.72039	1.81239e-11	1.20811e-09
C5H14orf159	227.325	0.0854906	0.0375698	2.27551	0.0228753	0.116081
C5H14orf166	991.37	-0.0381989	0.0521222	-0.732873	0.463636	0.778276
C5H14orf37	4477.93	-0.0502598	0.076391	-0.657927	0.510585	0.812296
C5H14orf4	1388.62	0.0344102	0.054768	0.62829	0.529814	0.825026
C5H14orf79	204.953	-0.417418	0.0582043	-7.17161	7.41223e-13	6.21176e-11
C5H15ORF62	1333.73	-0.00765453	0.0425083	-0.180071	0.857097	0.961635
C5H15orf41	294.923	0.0969582	0.0465043	2.08493	0.0370758	0.163462
C5H15orf52	1132.5	-0.132981	0.0350793	-3.79088	0.000150115	0.00202207
C5H15orf57	1381.07	-0.197263	0.0554142	-3.55979	0.000371147	0.00439439
C5NT1AL	195.746	-0.169594	0.0748291	-2.26641	0.0234261	0.118048
C5orf49	95.9511	0.0348972	0.0596125	0.585401	0.558278	0.841819
C6	3.67396	-0.218193	0.262576	-0.830969	0.405991	0.7323
C6H10ORF71	6.39135	-0.303107	0.26175	-1.158	0.246863	0.563565
C6H10ORF88	570.945	0.0499864	0.0414538	1.20583	0.227881	0.537549
C6H10ORF90	253.646	-0.0649921	0.0366716	-1.77227	0.0763493	0.270769
C6H10orf107	38.6904	-0.12795	0.349187	-0.366423	0.714049	0.914047
C6H10orf11	106.65	0.141488	0.0850847	1.66291	0.0963307	0.315531
C6H10orf53	0.375695	-0.701184	0.749602	-0.935408	0.349578	0.680234
C6H10orf54	151.494	-0.0303262	0.052229	-0.580639	0.561484	0.842979
C6H10orf76	605.342	0.0236529	0.0325491	0.726684	0.467419	0.78076
C6orf132	3.2592	0.0101595	0.302401	0.0335961	0.973199	0.993288
C6orf58	3.26893	0.154222	0.30999	0.497507	0.618832	0.870127
C7	40.6729	-0.535402	0.169979	-3.14982	0.00163373	0.0147563
C7H21orf58	2.55749	0.162923	0.340418	0.478596	0.632226	0.876004
C7H2ORF47	374.727	-0.152819	0.0501798	-3.04543	0.00232352	0.0196576
C7H2ORF69	1089.05	0.141342	0.0394538	3.58248	0.000340354	0.00408834
C7H2ORF76	586.855	-0.0624437	0.0527422	-1.18394	0.236436	0.550429
C7orf49	102.497	0.0156302	0.0743986	0.210087	0.8336	0.954322
C7orf72	5.25591	0.461934	0.244013	1.89307	0.0583486	0.225326
C7orf73	553.552	0.0820216	0.038317	2.1406	0.0323061	0.148294
C8A	2.07638	0.239506	0.355181	0.67432	0.500108	0.804938
C8B	130.95	-0.139669	0.0635809	-2.19671	0.0280412	0.134189
C8G	97.1418	0.254487	0.0975404	2.60904	0.00907971	0.0579339
C8H14ORF80	64.2305	-0.283542	0.0694184	-4.08453	4.41664e-05	0.000711445
C8H1ORF111	9.32046	-0.193025	0.168098	-1.14829	0.250848	0.569315
C8H1ORF112	135.845	-0.0569887	0.0508146	-1.1215	0.262075	0.583244
C8H1ORF146	3.97775	-0.29901	0.272384	-1.09775	0.272313	0.595414
C8H1ORF21	1868.37	-0.0357809	0.0395186	-0.905419	0.365243	0.694228
C8H1orf123	542.185	-0.0339982	0.0353862	-0.960775	0.336665	0.666533
C8H1orf168	15.9165	0.491536	0.150561	3.26469	0.00109585	0.0105719
C8H1orf27	544.942	-0.0420862	0.0293485	-1.43402	0.151568	0.42272
C8H1orf52	420.731	0.0703363	0.0549733	1.27946	0.200734	0.498284
C8orf59	200.02	0.0326583	0.0547216	0.596808	0.550635	0.836059
C8orf88	2.50241	0.259783	0.323554	0.802905	0.42203	0.7452
C9H21orf2	1555.11	-0.0758991	0.0466193	-1.62806	0.103512	0.330836
C9H2ORF82	38.1139	-0.105378	0.0876037	-1.2029	0.229016	0.53968
C9H2orf54	0.821652	0.687909	0.590805	1.16436	0.244279	0.560473
C9H3orf58	208.401	-0.0732906	0.0991702	-0.739038	0.459884	0.775909
C9H3orf80	18.8013	-1.19977	0.26232	-4.5737	4.79175e-06	0.000101512
C9ORF152	3.37879	-0.229947	0.275307	-0.835237	0.403584	0.730233
C9ORF58	1984.34	-0.00273285	0.0366472	-0.0745718	0.940555	0.986778
C9orf116	110.492	0.212202	0.0699109	3.03531	0.00240286	0.0202147
C9orf69	368.579	0.0943645	0.0417223	2.26173	0.0237142	0.119173
C9orf84	8.42679	-0.0358657	0.184332	-0.194572	0.845728	0.958141
C9orf85	166.626	-0.135125	0.0591856	-2.28307	0.0224265	0.114329
CA10	2941.59	-0.0300694	0.0223844	-1.34332	0.179168	0.466992
CA12	1.54554	0.153204	0.390306	0.392522	0.694672	0.904579
CA13	200.361	0.0106574	0.0462029	0.230666	0.817574	0.9485
CA14	1.35746	-0.353131	0.402745	-0.876812	0.380589	0.709835
CA15L	1650.77	-0.00592852	0.0681547	-0.0869861	0.930683	0.984459
CA2	4510.76	-0.0436906	0.0451624	-0.967411	0.333339	0.663206
CA3A	1.01617	1.10376	0.590964	1.86772	0.0618006	0.234199
CA3B	47.1997	0.392001	0.0856146	4.57868	4.67929e-06	9.96333e-05
CA4	716.981	0.132871	0.0743201	1.78782	0.0738043	0.264327
CA5A	2039.2	-0.577116	0.0692058	-8.33912	7.48444e-17	1.07515e-14
CA6	31.9829	0.105925	0.109561	0.966811	0.333639	0.66332
CA7	59.698	0.0736552	0.0685272	1.07483	0.28245	0.608133
CA8	621.283	-0.108926	0.0444572	-2.45014	0.0142801	0.081562
CA9	87.6017	-0.0220627	0.100042	-0.220534	0.825455	0.951743
CAAP1	239.026	0.00840767	0.0466189	0.180349	0.856879	0.961635
CAB39	4191.25	-0.0375959	0.033693	-1.11584	0.264491	0.586568
CAB39L	2523.83	0.0882049	0.0291975	3.02097	0.00251965	0.0209951
CABIN1	1613.26	0.273028	0.0534672	5.10646	3.28246e-07	9.39196e-06
CABLES1	734.105	-0.00333853	0.0256465	-0.130175	0.896428	0.973582
CABLES2	481.887	-0.120178	0.031001	-3.87658	0.000105936	0.00150784
CABP1	1841.76	-0.0125322	0.0483965	-0.25895	0.795674	0.940939
CABP2	599.755	0.0299188	0.0919994	0.325206	0.745025	0.924799
CABP4	1.02932	0.0949733	0.454035	0.209176	0.834311	0.954322
CABP7	1122.23	-0.0923584	0.0726415	-1.27143	0.203576	0.502188
CABYR	40.2309	-0.227025	0.130658	-1.73755	0.0822894	0.284232
CACFD1	678.186	-0.0997995	0.0301036	-3.3152	0.000915772	0.00919411
CACHD1	1822.08	-0.0966867	0.0677592	-1.42691	0.153604	0.425736
CACNA1B	3271.28	0.0619658	0.0687699	0.901059	0.367557	0.696681
CACNA1C	2201.7	-0.045375	0.120118	-0.377752	0.705615	0.909467
CACNA1D	1086.88	0.01982	0.123271	0.160783	0.872264	0.965635
CACNA1E	6789.44	-0.0232263	0.0597421	-0.388776	0.697442	0.904996
CACNA1G	1582.54	0.0381994	0.187636	0.203582	0.83868	0.955336
CACNA1H	468.913	0.0117028	0.0571948	0.204614	0.837874	0.95514
CACNA1I	986.213	0.0020022	0.0991126	0.0202013	0.983883	0.995848
CACNA1S	67.0866	0.356531	0.0776573	4.59108	4.40957e-06	9.45623e-05
CACNA2D1	3434.27	-0.0100564	0.104658	-0.096088	0.923451	0.981848
CACNA2D2	3707.18	-0.0125182	0.0342924	-0.365044	0.715079	0.914529
CACNA2D3	757.337	0.166555	0.0323031	5.15601	2.52265e-07	7.34826e-06
CACNA2D4	28.9037	-0.120449	0.0927728	-1.29833	0.194175	0.488535
CACNB1	1936.88	0.0235497	0.0662879	0.355265	0.722391	0.917336
CACNB2	1170.82	-0.0233413	0.160613	-0.145327	0.884453	0.969416
CACNB4	725.501	0.0718984	0.346945	0.207233	0.835828	0.954818
CACNG1	0.223143	0.095659	1.05238	0.0908979	0.927574	NA
CACNG2	1039.22	-0.0207595	0.0267496	-0.77607	0.437708	0.75799
CACNG3	7106.57	0.0623116	0.0573456	1.0866	0.277215	0.601493
CACNG4	288.686	-0.0952296	0.134265	-0.709268	0.478158	0.789204
CACNG5	1662.36	-0.00611247	0.0412247	-0.148272	0.882128	0.96869
CACNG7	480.446	0.0289562	0.0697993	0.41485	0.678252	0.898104
CACTIN	1643.97	-0.0793041	0.0726099	-1.09219	0.274748	0.598534
CACUL1	371.978	-0.0917027	0.0479293	-1.91329	0.0557108	0.218315
CACYBP	2962.52	-0.162177	0.0408449	-3.97055	7.17055e-05	0.00107728
CAD	1007.43	-0.114416	0.0587519	-1.94744	0.0514818	0.206488
CADM1	3790.33	-0.134795	0.0208751	-6.45722	1.06642e-10	6.26498e-09
CADM2	5101.91	-0.0416831	0.0689732	-0.604338	0.545619	0.834057
CADM3	31796.3	-0.0987895	0.0597958	-1.65211	0.0985113	0.319975
CADNL	51.9512	-0.0901371	0.107174	-0.841032	0.40033	0.728008
CADPS	5410.1	0.0105079	0.0672819	0.156178	0.875893	0.966975
CADPS2	2547.43	-0.120192	0.0438844	-2.73884	0.00616567	0.0426352
CALB1	1959.07	0.101021	0.0357002	2.82971	0.00465904	0.0342017
CALB2	3094.95	-0.029896	0.0760428	-0.393147	0.694211	0.904328
CALCB	100.563	0.0376437	0.0743399	0.506373	0.612595	0.866195
CALCOCO2	779.42	0.0351449	0.0263916	1.33167	0.182968	0.473635
CALCR	268.01	-0.2669	0.146715	-1.81917	0.068886	0.251742
CALCRL	192.297	-0.172837	0.284745	-0.60699	0.543857	0.832691
CALD1	853.508	-0.0330387	0.0365798	-0.903196	0.366422	0.69529
CALHM1	44.6731	0.0397203	0.0944556	0.420518	0.674107	0.896345
CALHM2	58.7565	0.0803884	0.0702257	1.14472	0.252327	0.571188
CALHM3	17.5708	-0.105718	0.14699	-0.719221	0.472005	0.784377
CALM1	73065.1	-0.0989783	0.0254528	-3.8887	0.000100781	0.00144872
CALM2	53560.9	-0.0433862	0.03471	-1.24996	0.211314	0.513069
CALML3	0.560322	-0.801652	0.702089	-1.14181	0.253534	0.572694
CALML4	45.6097	0.2655	0.105505	2.51646	0.0118541	0.0711347
CALN1	3034.37	-0.0258005	0.07635	-0.337924	0.735421	0.92155
CALR	10665.9	-0.0141365	0.0634654	-0.222743	0.823735	0.951228
CALR3	30.1626	-0.105906	0.0948426	-1.11665	0.264143	0.586229
CAMK1	756.836	-0.00682016	0.0611508	-0.11153	0.911196	0.977927
CAMK1D	4820.67	0.0216246	0.0610048	0.354474	0.722983	0.917653
CAMK1G	676.644	-0.392058	0.0364366	-10.76	5.31723e-27	1.92273e-24
CAMK2A	44014.7	0.00808906	0.057836	0.139862	0.888769	0.970761
CAMK2B	18526.7	-0.0400635	0.0710219	-0.564101	0.572686	0.847262
CAMK2D	3296.35	0.108604	0.070114	1.54897	0.12139	0.367535
CAMK2G	2582.76	-0.0575626	0.0443805	-1.29702	0.194623	0.489192
CAMK2N1	27037.1	0.0606457	0.0547269	1.10815	0.267797	0.590377
CAMK2N2	1990.43	0.0753265	0.0644928	1.16798	0.242814	0.558635
CAMK4	1476.03	0.209871	0.0446876	4.6964	2.6479e-06	6.07597e-05
CAMK4L	4614.79	-0.0131126	0.0471693	-0.277991	0.78102	0.936265
CAMKK1	1158.05	0.00574209	0.232534	0.0246935	0.980299	0.994698
CAMKK2	7876.46	0.00509335	0.0261854	0.194511	0.845776	0.958141
CAMKMT	226.384	0.128095	0.0442567	2.89436	0.0037993	0.0291878
CAMKV	10897.3	0.0158198	0.0790358	0.20016	0.841356	0.95633
CAMLG	417.949	-0.022227	0.0453748	-0.489854	0.624237	0.872343
CAMP	0.137844	0.576552	2.01843	0.285643	0.775151	NA
CAMSAP1	3064	-0.0228921	0.0718597	-0.318567	0.750055	0.926402
CAMSAP2	2852.26	-0.0289673	0.107318	-0.269921	0.787221	0.938366
CAMTA1	4025.93	-0.216581	0.24897	-0.869908	0.38435	0.713235
CAND1	2219.15	-0.0419653	0.0510376	-0.822242	0.410939	0.736419
CAND2	485.047	0.0487247	0.0602653	0.808503	0.418801	0.742046
CANT1	637.305	-0.131849	0.0583866	-2.2582	0.0239331	0.119883
CANX	6913.07	-4.16522e-05	0.0331615	-0.00125604	0.998998	0.99962
CAP1	3765.49	-0.00463206	0.0289531	-0.159985	0.872893	0.965731
CAP2	6915.04	-0.00928811	0.0195212	-0.475796	0.63422	0.87698
CAPG	176.395	0.200951	0.135476	1.4833	0.137995	0.39766
CAPN1	576.812	0.0603321	0.0864946	0.697524	0.485475	0.794837
CAPN10	1038.5	0.037898	0.0289302	1.30998	0.190201	0.483465
CAPN11	3645.13	-0.0635804	0.051407	-1.23681	0.216159	0.520734
CAPN13	16.8464	0.901983	0.122004	7.39308	1.43471e-13	1.32556e-11
CAPN14	3.66176	0.484228	0.282887	1.71173	0.0869456	0.295305
CAPN15	1247.91	0.0359858	0.0407747	0.882551	0.377479	0.707431
CAPN2	621.866	-0.00990022	0.0434675	-0.227761	0.819832	0.94939
CAPN3	17.0474	0.549688	0.136892	4.01549	5.93217e-05	0.000916339
CAPN5	577.409	-0.0128339	0.0737603	-0.173995	0.861869	0.962343
CAPN6	83.5662	0.281856	0.106395	2.64915	0.00806943	0.0526245
CAPN7	361.334	0.132792	0.0767791	1.72954	0.0837133	0.28787
CAPN8	14.5412	-0.322319	0.181654	-1.77436	0.0760038	0.270037
CAPN9	7.11319	0.11983	0.196777	0.608961	0.54255	0.831941
CAPNS2	75.5877	-0.0841637	0.0763895	-1.10177	0.270562	0.594063
CAPRIN1	4565.64	-0.0842683	0.0428456	-1.96679	0.0492077	0.200239
CAPRIN2	623.246	0.00888725	0.0291606	0.304769	0.760542	0.929428
CAPS2	65.5305	-0.154199	0.102317	-1.50708	0.131791	0.387557
CAPSL	53.6375	-0.0399454	0.0771733	-0.517606	0.604733	0.862852
CAPZA1	2170.85	-0.00510828	0.0422242	-0.12098	0.903707	0.975272
CAPZA2	2916.23	1.59926e-05	0.026185	0.000610755	0.999513	0.999744
CAPZA3	0.0623848	0.0956501	2.94486	0.0324804	0.974089	NA
CAPZB	2828.69	-0.0266368	0.0381072	-0.698996	0.484554	0.794316
CARD10	20.0731	-0.211393	0.120456	-1.75495	0.079268	0.277915
CARD11	200.186	-0.0797388	0.0805834	-0.989519	0.322409	0.651126
CARD19	214.331	0.0613994	0.0729629	0.841516	0.400059	0.72799
CARD8	66.5385	0.0992545	0.0660439	1.50286	0.132876	0.389509
CARD9	485.544	0.346505	0.095199	3.63979	0.000272858	0.00338419
CARF	339.246	0.301895	0.0996621	3.02919	0.00245213	0.020514
CARHSP1	537.557	0.0886235	0.0359426	2.4657	0.0136747	0.0787044
CARMIL1	2555.55	-0.0249148	0.0615759	-0.40462	0.685757	0.900642
CARMIL3	2690.73	-0.10538	0.0824319	-1.27839	0.201112	0.498711
CARNMT1	736.757	-0.040151	0.0447182	-0.897867	0.369256	0.698944
CARNS1	710.958	0.31795	0.0954822	3.32993	0.000868666	0.00880122
CARS	998.962	-0.0144344	0.0296085	-0.487509	0.625898	0.873477
CARS2	350.969	-0.00408118	0.0398882	-0.102315	0.918506	0.980284
CARTPT	94.7614	0.0088427	0.127479	0.0693661	0.944698	0.988034
CASC1	98.121	0.171664	0.0720301	2.38322	0.0171618	0.0935139
CASC3	1777.86	-0.00214177	0.0702004	-0.0305094	0.975661	0.99386
CASC4	4249.25	-0.0892104	0.0167638	-5.32162	1.02848e-07	3.30833e-06
CASD1	2617.55	-0.00236455	0.0381033	-0.0620564	0.950518	0.990215
CASK	1921.5	-0.0119395	0.0457635	-0.260895	0.794173	0.940687
CASKIN1	3461.03	0.0275691	0.0422638	0.652311	0.514201	0.814698
CASKIN2	528.641	0.0240456	0.079451	0.302647	0.762159	0.929799
CASP1	278.468	0.0339686	0.0810151	0.419287	0.675006	0.896589
CASP10	58.8228	0.141262	0.0706169	2.0004	0.0454569	0.18891
CASP14	3.2468	0.63499	0.313724	2.02404	0.042966	0.181856
CASP18	21.6023	0.222858	0.111944	1.99079	0.046504	0.19208
CASP2	415.201	-0.0187803	0.0391185	-0.480087	0.631166	0.875649
CASP3	451.97	0.124723	0.0348575	3.57809	0.000346119	0.00414336
CASP6	507.047	0.0417006	0.0423718	0.984159	0.325037	0.654165
CASP7	43.4091	0.0858701	0.0854873	1.00448	0.315148	0.643904
CASP8	144.536	-0.297486	0.0821654	-3.62057	0.000293951	0.00360318
CASP8AP2	369.938	-0.0141636	0.131289	-0.107881	0.91409	0.978773
CASP9	407.004	0.0329151	0.048097	0.684347	0.493756	0.799532
CASQ2	657.011	0.170389	0.0590845	2.88382	0.00392882	0.0299743
CASR	112.394	-0.0345816	0.071411	-0.484261	0.6282	0.874444
CAST	248.011	-0.066657	0.0478342	-1.3935	0.163469	0.44215
CASZ1	58.8587	0.506567	0.1146	4.42032	9.85559e-06	0.000191923
CAT	1127.19	0.0398812	0.0485193	0.821964	0.411097	0.736419
CATH1	1.15466	-0.173182	0.475404	-0.364285	0.715645	0.914751
CATH3	55.0312	0.158563	0.100602	1.57614	0.114995	0.355825
CATHB1	0	NA	NA	NA	NA	NA
CATIP	45.4234	-0.135378	0.0990779	-1.36638	0.17182	0.455918
CAV1	53.2808	0.10421	0.0721655	1.44404	0.148727	0.417458
CAV2	113.923	0.0801753	0.0591745	1.3549	0.175451	0.461854
CAV3	1.06206	-0.854799	0.506	-1.68933	0.091157	0.304626
CBARP	2446	-0.0190196	0.0754762	-0.251995	0.801045	0.943199
CBFA2T2	388.826	0.0434167	0.0488107	0.889491	0.373739	0.703248
CBFA2T3	635.333	-0.008006	0.0653764	-0.12246	0.902535	0.974525
CBFB	297.907	-0.0260151	0.0450307	-0.57772	0.563453	0.843511
CBL	875.44	-0.0194225	0.112058	-0.173325	0.862396	0.962343
CBLB	223.343	0.022732	0.125972	0.180453	0.856797	0.961635
CBLL1	589.109	0.0902697	0.0424781	2.12509	0.0335794	0.152245
CBLN1	6458.15	-0.0262282	0.0511136	-0.513136	0.607857	0.864274
CBLN2	707.194	-0.0265341	0.0473063	-0.560899	0.574866	0.848464
CBLN4	194.945	-0.0679414	0.0394429	-1.72253	0.0849739	0.290718
CBR1	2498.31	-0.0130756	0.0533943	-0.244888	0.806543	0.944891
CBR4	319.856	-0.0186261	0.0410609	-0.453621	0.650102	0.885026
CBS	798.156	-0.232048	0.0824497	-2.81442	0.00488658	0.0354992
CBWD1	390.227	0.0456206	0.0269745	1.69125	0.0907892	0.303833
CBX1	1195.31	-0.0484714	0.0407223	-1.19029	0.233931	0.547068
CBX3	3765.28	0.00514988	0.0294667	0.17477	0.861261	0.962343
CBX4	1151.51	0.0171777	0.0570306	0.301201	0.763261	0.930204
CBX5	582.845	-0.00145575	0.0552537	-0.0263466	0.978981	0.9944
CBX6	1928.98	0.0778938	0.173851	0.448048	0.654118	0.886282
CBX7	5780.23	-0.0572112	0.105632	-0.541607	0.588089	0.855852
CBX8	394.949	-0.0531443	0.0505727	-1.05085	0.293327	0.621033
CBY1	709.864	0.313792	0.0616551	5.08948	3.59054e-07	1.01469e-05
CC2D1B	1206.08	0.0956985	0.0462983	2.067	0.0387343	0.168955
CC2D2A	485.71	0.0594214	0.0705566	0.84218	0.399687	0.727533
CCAH221	25.7106	-0.536185	0.233152	-2.29972	0.021464	0.110715
CCAR1	1110.35	-0.0524003	0.0884872	-0.592179	0.553731	0.838512
CCBE1	435.563	0.0211361	0.0795617	0.265656	0.790504	0.939048
CCBL1	287.892	0.0017167	0.0531676	0.0322885	0.974242	0.993288
CCDC102A	200.33	0.197297	0.0738439	2.67182	0.0075442	0.0499131
CCDC102B	2.83351	0.194676	0.281504	0.691557	0.489216	0.796631
CCDC107	862.365	-0.13059	0.0523858	-2.49285	0.0126722	0.07453
CCDC110	2.74908	-0.416241	0.3061	-1.35982	0.173887	0.459253
CCDC112	92.3523	0.0246363	0.0519304	0.47441	0.635208	0.877385
CCDC113	80.0261	0.0382288	0.084605	0.45185	0.651377	0.885509
CCDC117	669.428	-0.0548563	0.0293715	-1.86767	0.0618078	0.234199
CCDC12	1011.66	-0.0474808	0.0527255	-0.900529	0.367839	0.697026
CCDC120	84.7407	0.0790836	0.0928895	0.851373	0.394562	0.722957
CCDC122	0.995093	0.217188	0.491246	0.442118	0.658404	0.888294
CCDC124	3267.27	0.116183	0.07071	1.64309	0.100365	0.324137
CCDC125	21.7373	0.0662386	0.107771	0.614622	0.538804	0.830288
CCDC126	0	NA	NA	NA	NA	NA
CCDC127	688.729	-0.0653349	0.0926589	-0.705112	0.480741	0.791176
CCDC129	176.012	-0.543964	0.102047	-5.33051	9.79364e-08	3.1649e-06
CCDC13	179.404	-0.678863	0.142328	-4.7697	1.845e-06	4.39719e-05
CCDC130	556.762	0.0217489	0.0828112	0.262632	0.792834	0.940089
CCDC134	935.772	-0.0012963	0.0584048	-0.0221952	0.982292	0.995433
CCDC137	76.2521	0.272779	0.109259	2.49662	0.0125384	0.0740336
CCDC138	0.135845	-0.144791	1.50446	-0.0962409	0.923329	NA
CCDC14	286.169	0.0533866	0.0423827	1.25963	0.207803	0.507836
CCDC141	270.769	0.0370438	0.111727	0.331557	0.740224	0.923531
CCDC142	347.15	0.154041	0.109865	1.40209	0.160888	0.437658
CCDC146	38.5788	0.238832	0.13094	1.82398	0.0681555	0.249965
CCDC148	146.931	-0.100178	0.0666632	-1.50275	0.132903	0.389509
CCDC149	254.53	-0.0322557	0.25979	-0.124161	0.901188	0.974148
CCDC15	323.056	0.00548566	0.0466804	0.117515	0.906452	0.976531
CCDC152Z	2.2261	-0.0235594	0.354231	-0.0665086	0.946973	0.988721
CCDC153	3.82765	-0.501189	0.27051	-1.85275	0.0639177	0.240069
CCDC157	32.1169	-0.133436	0.0880133	-1.51609	0.129496	0.383469
CCDC166	10.7461	-0.405525	0.162972	-2.48832	0.012835	0.0751713
CCDC167	177.734	0.0196179	0.0545559	0.359592	0.719152	0.916238
CCDC169	173.417	-0.0955427	0.086381	-1.10606	0.2687	0.591623
CCDC17	172.655	-0.223466	0.0880116	-2.53905	0.0111154	0.0676899
CCDC170	39.2508	-0.100807	0.0864121	-1.16659	0.243376	0.55944
CCDC171	139.965	-0.0446751	0.0685253	-0.651951	0.514433	0.81471
CCDC172	0.0200257	0.0956486	2.94486	0.0324799	0.974089	NA
CCDC173	349.466	-0.235802	0.101454	-2.32422	0.0201136	0.105778
CCDC173L	253.312	-0.0146351	0.0434404	-0.3369	0.736192	0.922021
CCDC174	562.081	0.031139	0.0357789	0.870317	0.384127	0.712943
CCDC175	31.8217	0.419727	0.107892	3.89025	0.000100139	0.00144147
CCDC177	1093.43	-0.0618246	0.0422697	-1.46262	0.14357	0.407842
CCDC178	42.8029	0.326549	0.132405	2.46629	0.013652	0.0785956
CCDC18	114.461	0.198809	0.102644	1.93688	0.0527598	0.210008
CCDC180	91.2692	-0.98279	0.264172	-3.72027	0.000199012	0.00258285
CCDC181	486.875	-0.0951899	0.0360964	-2.6371	0.00836186	0.0541944
CCDC183	6.0355	-1.43587	0.233866	-6.1397	8.26792e-10	4.0897e-08
CCDC186	1223.11	0.0507498	0.0757749	0.669744	0.503021	0.807737
CCDC189	255.293	-0.0934399	0.0598707	-1.5607	0.118595	0.362514
CCDC191	143.156	0.036049	0.107227	0.336193	0.736725	0.922358
CCDC25	1085.34	-0.00154388	0.0454297	-0.033984	0.97289	0.993288
CCDC27	66.0085	0.0382439	0.0613795	0.623073	0.533237	0.827014
CCDC28A	1263.68	0.0330301	0.0315852	1.04575	0.295678	0.62369
CCDC28B	71.2292	-0.0421354	0.0765537	-0.550403	0.582043	0.853016
CCDC3	137.268	-0.178312	0.0756013	-2.35858	0.0183448	0.0986021
CCDC30	1298.45	0.0826799	0.0449119	1.84094	0.0656309	0.244663
CCDC33	40.8675	0.302886	0.120533	2.5129	0.0119743	0.0716717
CCDC34	139.81	0.150382	0.0601813	2.49881	0.0124611	0.073785
CCDC39	595.637	-0.0141942	0.145942	-0.0972587	0.922521	0.981593
CCDC40	71.6641	0.183963	0.0928134	1.98207	0.0474709	0.195217
CCDC42	0.756229	0.511115	0.562655	0.908398	0.363668	0.693339
CCDC43	723.25	-0.15571	0.042999	-3.62125	0.00029318	0.00359793
CCDC47	572.64	-0.0889995	0.036524	-2.43674	0.0148204	0.0837589
CCDC50	2422.92	0.152727	0.0998482	1.52959	0.126119	0.376838
[truncated: 22,022 more rows]

## Sheet: DE_light_dark
Official Symbol	baseMean	log2FoldChange	lfcSE	stat	pvalue	padj
2KTGRL	582.775	0.0391999	0.122397	0.32027	0.748764	0.845031
44G24.1	0.119058	-0.0487204	1.65456	-0.0294461	0.976509	NA
A1CF	5.12804	0.20921	0.208804	1.00194	0.316373	NA
A2M	725.405	0.119786	0.0389855	3.07257	0.00212223	0.0442657
A2ML1	1095.98	-0.058944	0.0689737	-0.854586	0.39278	0.573966
A2ML2	16.858	0.0563735	0.137285	0.410631	0.681343	0.799865
A2ML3	389.062	0.137217	0.0627969	2.18509	0.0288823	0.168041
A2ML4	193.473	0.0314192	0.0546777	0.574626	0.565544	0.714775
A4GALT	364.199	4.96496e-05	0.0548828	0.000904649	0.999278	0.999535
A4GNT	0.594438	-0.66242	0.628287	-1.05433	0.291733	NA
AAAS	665.851	-0.122839	0.0701304	-1.75158	0.0798463	0.254957
AACS	3571.31	0.00840641	0.0253782	0.331245	0.740459	0.839284
AADAC	226.492	0.161808	0.0858269	1.88528	0.0593914	0.226475
AADACL4L1	0.63878	0.788375	0.666323	1.18317	0.236741	NA
AADACL4L2	2.74982	-0.386105	0.305285	-1.26474	0.205966	NA
AADACL4L3	379.096	-0.0663899	0.0632495	-1.04965	0.293879	0.486189
AADACL4L4	0.839754	0.245795	0.580818	0.423188	0.672158	NA
AADACL4L5	4.6231	0.159057	0.353282	0.450228	0.652546	NA
AADAT	428.251	-0.00483424	0.0473105	-0.102181	0.918613	0.952606
AAED1	0.416296	0.961493	0.69158	1.39028	0.164443	NA
AAGAB	2214.65	-0.0161329	0.0291615	-0.553225	0.580109	0.726228
AAK1	8422.6	0.124916	0.0578308	2.16002	0.030771	0.172074
AAMDC	269.414	-0.0986987	0.0417115	-2.36622	0.0179707	0.13566
AAMP	1246.73	-0.109012	0.0502964	-2.16739	0.0302048	0.170824
AANAT	14.2581	-0.34936	0.142602	-2.4499	0.0142898	0.121733
AAR2	996.602	-0.0194671	0.0326868	-0.595565	0.551466	0.704121
AAREL	621.165	-0.0938792	0.0896927	-1.04668	0.295249	0.487472
AARS	5541.12	-0.0559194	0.0442184	-1.26462	0.206008	0.39721
AARS2	597.428	-0.0100787	0.0403691	-0.249664	0.802847	0.880515
AARSD1	1238.87	-0.149913	0.05512	-2.71976	0.00653289	0.0816926
AASDHPPT	428.829	-0.0588808	0.0356956	-1.64952	0.0990403	0.279505
AASS	787.38	0.0512825	0.076092	0.673954	0.500341	0.663586
AATF	325.538	-0.0422384	0.0365191	-1.15661	0.247431	0.440145
AATK	10873.8	-0.0678199	0.0572702	-1.18421	0.23633	0.428618
ABAT	9170.42	0.0499294	0.0373292	1.33754	0.181046	0.370438
ABCA1	157.496	0.564822	0.385517	1.4651	0.142893	0.328381
ABCA12	32.6101	-0.0300387	0.148099	-0.202828	0.839269	0.903215
ABCA13	17.3783	0.505117	0.306044	1.65047	0.0988462	0.279311
ABCA2	9444.97	0.0571028	0.0438611	1.3019	0.19295	0.383605
ABCA3	6411.82	0.0570829	0.0350047	1.63072	0.102949	0.283098
ABCA4	24.9935	0.366908	0.149837	2.44871	0.0143367	0.121946
ABCA5	1909.45	0.0219971	0.0898329	0.244867	0.806559	0.882332
ABCA7	1030.68	-0.159025	0.0781654	-2.03447	0.0419039	0.196576
ABCA8	23.9711	-0.00198982	0.125013	-0.0159169	0.987301	0.992618
ABCA9	39.3164	0.268731	0.191252	1.40512	0.159987	0.34802
ABCB1	695.497	0.260261	0.10468	2.48625	0.0129097	0.115469
ABCB10	383.043	-0.0243545	0.043169	-0.564168	0.57264	0.72071
ABCB11	295.048	-0.136063	0.105953	-1.28419	0.199076	0.389652
ABCB1LA	36.7921	0.351673	0.136046	2.58497	0.00973886	0.0997157
ABCB5	2267.68	0.169048	0.0837114	2.01942	0.043444	0.199971
ABCB6	456.738	-0.124389	0.0581537	-2.13898	0.0324377	0.176471
ABCB7	308.281	0.261066	0.179031	1.45821	0.144781	0.330501
ABCB8	1019.5	-0.166919	0.0676621	-2.46695	0.0136268	0.119026
ABCB9	547.064	0.019569	0.0495971	0.39456	0.693168	0.80717
ABCC1	590.652	0.143118	0.118416	1.2086	0.226817	0.418626
ABCC10	573.176	-0.0123081	0.0636929	-0.193241	0.84677	0.908306
ABCC13	565.214	0.0802278	0.0889168	0.902279	0.366908	0.550645
ABCC2	36.9611	0.103291	0.102164	1.01103	0.312004	0.501997
ABCC3	244.658	0.00314688	0.0686591	0.0458333	0.963443	0.978452
ABCC4	563.236	0.39168	0.256839	1.525	0.12726	0.311949
ABCC5	5232.02	0.162462	0.0921249	1.76349	0.0778174	0.252397
ABCC6	149.598	0.165028	0.0980507	1.68309	0.0923573	0.271693
ABCC8	853.899	0.0610158	0.0733735	0.831579	0.405647	0.585573
ABCC9	251.853	0.161639	0.0952655	1.69672	0.0897502	0.268201
ABCD2	213.521	0.531349	0.391626	1.35678	0.174852	0.363383
ABCD3	1358.79	0.192515	0.117184	1.64284	0.100416	0.280518
ABCD4	325.621	-0.0276917	0.0363044	-0.762766	0.445603	0.619034
ABCE1	2007.13	0.0569104	0.0279538	2.03587	0.0417631	0.196174
ABCF2	2157.56	-0.062591	0.0297871	-2.10128	0.0356164	0.1841
ABCF3	1814.97	-0.100279	0.0631444	-1.58808	0.112268	0.29276
ABCG1	865.266	0.19535	0.134579	1.45157	0.146622	0.332535
ABCG2	515.853	0.113546	0.0453786	2.50218	0.012343	0.112619
ABCG4	3053.57	-0.0473371	0.050405	-0.939134	0.347662	0.534141
ABCG5	75.4708	0.206485	0.102939	2.00591	0.0448658	0.202919
ABCG8	1.65608	-0.188664	0.403223	-0.467892	0.639862	NA
ABHD1	299.059	-0.198019	0.0732198	-2.70444	0.00684191	0.083472
ABHD10	216.945	0.0734716	0.0559394	1.31341	0.189044	0.379183
ABHD11	160.31	-0.160809	0.0879855	-1.82768	0.0675982	0.239629
ABHD12	5328.11	-0.0598962	0.0240747	-2.48793	0.012849	0.115123
ABHD12B	429.367	-0.14298	0.0747876	-1.91182	0.0558996	0.221654
ABHD13	566.446	0.104988	0.0657275	1.59733	0.110193	0.290167
ABHD14A	72.1731	-0.215498	0.0948777	-2.27132	0.0231276	0.152366
ABHD17A	1117.3	-0.0519301	0.0669729	-0.775389	0.43811	0.612599
ABHD17B	372.971	0.00829578	0.0376129	0.220556	0.825438	0.894864
ABHD17C	620.512	0.030608	0.0258065	1.18606	0.235599	0.427703
ABHD18	459.25	0.0564325	0.0744091	0.758408	0.448206	0.621198
ABHD2	1796.54	0.13054	0.0834107	1.56503	0.117576	0.300025
ABHD3	4673.3	-0.00747063	0.027218	-0.274474	0.78372	0.868628
ABHD5	599.065	0.103757	0.0467513	2.21934	0.0264637	0.160879
ABHD6	2123.58	-0.0462627	0.0418493	-1.10546	0.268961	0.461681
ABHD8	1627.13	-0.11371	0.0680013	-1.67217	0.0944909	0.273762
ABI1	2790.06	0.0230181	0.028018	0.821546	0.411336	0.590747
ABI2	529.44	0.673966	0.398748	1.69021	0.0909883	0.269691
ABI3	254.92	-0.00514042	0.0864758	-0.0594435	0.952599	0.972573
ABI3BP	1048.12	-0.0690737	0.0742463	-0.930333	0.352199	0.537683
ABL1	1319.86	0.0756176	0.0470701	1.60649	0.108166	0.2891
ABL2	970.987	0.123217	0.0916319	1.3447	0.178723	0.367663
ABLIM1	935.834	0.651998	0.34984	1.8637	0.0623636	0.231851
ABLIM2	3363.82	0.0989694	0.0519047	1.90675	0.0565524	0.222712
ABLIM3	959.242	-0.0536643	0.0723572	-0.741657	0.458295	0.629302
ABR	7082.31	-0.0554743	0.038537	-1.43951	0.150007	0.336103
ABRA	26.1747	0.212906	0.0981596	2.16898	0.0300842	0.170807
ABRACL	164.233	-0.0236185	0.0574394	-0.411189	0.680934	0.799821
ABTB1	3187.05	0.0824885	0.0365354	2.25777	0.0239599	0.154948
ABTB2	532.31	-0.0570373	0.0536393	-1.06335	0.287624	0.479339
AC108938.5	0.0608252	0.311943	2.94486	0.105928	0.915639	NA
ACAA1	953.305	0.0472371	0.0382715	1.23426	0.217105	0.408846
ACAA2	509.336	-0.0509037	0.0417135	-1.22032	0.222345	0.414444
ACACA	2371.69	0.169141	0.0623314	2.71357	0.00665625	0.0826383
ACACB	38.4456	0.0272818	0.0822167	0.331828	0.740019	0.839123
ACAD11	407.194	-0.0432821	0.0371917	-1.16376	0.244522	0.436966
ACAD6L	407.763	0.050408	0.0682602	0.738468	0.46023	0.631028
ACAD8	770.328	-0.0433298	0.0517858	-0.836712	0.402754	0.583045
ACAD9	1972.56	-0.0412486	0.0322688	-1.27828	0.20115	0.391879
ACADL	3066.54	-0.0803656	0.0366662	-2.19181	0.0283929	0.166437
ACADS	739.465	0.0208427	0.0378275	0.550994	0.581638	0.727094
ACADSB	1138.53	0.0595117	0.0402176	1.47974	0.138942	0.324565
ACAN	113.668	1.14819	0.10025	11.4533	2.26431e-30	7.05603e-27
ACAP1L	127.349	-0.0631641	0.0693086	-0.911346	0.362113	0.546555
ACAP2	372.226	0.229331	0.121866	1.88183	0.0598594	0.227314
ACAP3	6501.96	0.303839	0.192982	1.57444	0.115386	0.297378
ACAT1	1865.06	-0.0749714	0.0421526	-1.77857	0.0753099	0.249476
ACAT2	957.818	-0.146034	0.0525078	-2.78119	0.00541599	0.0740386
ACBD3	1159.57	0.00593982	0.0187849	0.316201	0.75185	0.847317
ACBD4	554.769	-0.224664	0.106587	-2.10781	0.0350474	0.182278
ACBD5	2321.85	0.101799	0.0672549	1.51362	0.130122	0.31499
ACBD7	5396.45	-0.127527	0.0448531	-2.84321	0.00446618	0.0675653
ACCS	721.16	0.0148772	0.0291805	0.509836	0.610167	0.749822
ACCSL	44.5149	0.254704	0.101715	2.50408	0.0122769	0.112479
ACD	568.285	-0.0790422	0.0553069	-1.42916	0.152959	0.339737
ACE	337.227	0.0582054	0.0487292	1.19446	0.232296	0.424713
ACE2	90.1059	0.054617	0.138903	0.393202	0.69417	0.807818
ACER1	5.03937	-0.12536	0.224442	-0.558538	0.576477	NA
ACER2	304.017	0.0146649	0.0662523	0.221349	0.824821	0.894642
ACER3	1050.41	0.157727	0.0756413	2.0852	0.0370511	0.187129
ACHE	18829.1	-0.214549	0.0962503	-2.22908	0.0258088	0.159545
ACHRB	88.2949	0.0356735	0.112066	0.318326	0.750238	0.845897
ACKR1	36.6048	-0.0722893	0.118457	-0.610259	0.54169	0.696321
ACKR3	768.742	-0.0323826	0.043989	-0.736151	0.461639	0.6321
ACKR4	41.367	0.0653327	0.0983582	0.664232	0.506542	0.668114
ACLY	5244.09	0.0982379	0.0245108	4.00794	6.12516e-05	0.00470128
ACMSD	21.8074	0.213839	0.142462	1.50103	0.133348	0.318226
ACO1	1603.24	0.0192812	0.0241303	0.799046	0.424264	0.60221
ACO2	9551.64	-0.0236807	0.0337119	-0.702442	0.482403	0.649078
ACOD1	109.885	0.166929	0.0904714	1.8451	0.0650234	0.236492
ACOT11	825.06	-0.0358261	0.0612031	-0.585364	0.558303	0.709746
ACOT12	40.7226	0.0382485	0.0885434	0.431975	0.66576	0.790279
ACOT13	1217.54	0.0234303	0.0556679	0.420893	0.673833	0.795728
ACOT1L	51.9105	0.00787433	0.120498	0.0653484	0.947897	0.969679
ACOT2L	138.326	0.0473153	0.0597468	0.79193	0.428401	0.605655
ACOT4	379.056	-0.0825638	0.0415736	-1.98597	0.0470372	0.207206
ACOT7	5729.93	-0.128218	0.0531633	-2.41178	0.0158749	0.128092
ACOT8	647.788	-0.137278	0.0699055	-1.96377	0.0495569	0.210281
ACOT9	1677.91	-0.00148076	0.0613483	-0.0241369	0.980743	0.988413
ACOX1	1359.31	0.0858635	0.0619137	1.38682	0.165495	0.353472
ACOX2	143.437	0.151864	0.0807432	1.88083	0.059995	0.227662
ACOX3	197.109	0.124271	0.0454993	2.73127	0.00630901	0.0799712
ACP1	890.368	0.0506032	0.0304886	1.65974	0.0969664	0.276845
ACP2	729.614	0.0174102	0.0221492	0.786041	0.431844	0.608424
ACP5	104.575	-0.0960497	0.0906981	-1.059	0.289598	0.48151
ACP6	331.936	-0.116434	0.0322151	-3.61428	0.000301189	0.0137217
ACPP	15.4636	0.0614963	0.167675	0.366759	0.713798	0.821287
ACR	10.9547	-0.348065	0.164575	-2.11493	0.0344355	NA
ACRBP	3.74339	-0.114374	0.251541	-0.454694	0.649329	NA
ACRL	3.99062	-0.0272004	0.264436	-0.102862	0.918072	NA
ACSBG1	1752.81	-0.00779168	0.0729469	-0.106813	0.914937	0.950312
ACSBG2	1386.69	0.0627359	0.0496658	1.26316	0.206532	0.39782
ACSF2	805.282	-0.0939238	0.0393962	-2.38409	0.0171216	0.132139
ACSF3	237.455	-0.192702	0.0563953	-3.41698	0.000633196	0.0212802
ACSL1	1017.34	0.0612049	0.0539405	1.13467	0.256512	0.450022
ACSL3	979.458	0.0763837	0.0654502	1.16705	0.24319	0.435513
ACSL4	4468.26	0.0750712	0.0462642	1.62266	0.104661	0.285528
ACSL5	49.9904	0.150342	0.0854256	1.75991	0.0784223	0.252514
ACSL6	7252.6	0.0579513	0.0711264	0.814764	0.415207	0.593899
ACSM3	0.3545	-0.167609	0.80516	-0.208169	0.835097	NA
ACSM4L	5.05939	-0.121922	0.231774	-0.526036	0.598863	NA
ACSM5	1.84488	-0.0498949	0.41012	-0.121659	0.903169	NA
ACSS1	460.001	-0.0724566	0.0911898	-0.794569	0.426864	0.604469
ACSS1L	2.88255	0.342931	0.304466	1.12633	0.260024	NA
ACSS2	1100.23	0.0128614	0.0228962	0.561725	0.574303	0.721829
ACSS3	316.52	0.142156	0.0645593	2.20195	0.0276689	0.164686
ACT85CL	0	NA	NA	NA	NA	NA
ACTA1	78.8502	-0.224388	0.13855	-1.61955	0.10533	0.286137
ACTA2	1257.06	0.0838454	0.0587556	1.42702	0.153574	0.34043
ACTB	28945.4	-0.0479425	0.0547576	-0.87554	0.38128	0.562995
ACTBL2L	88.3602	0.06999	0.0864099	0.809976	0.417954	0.596623
ACTC1	24.5692	-0.348713	0.149827	-2.32745	0.0199416	0.14314
ACTC2L	51373.1	-0.0546751	0.0576628	-0.948187	0.343034	0.529819
ACTG1	6177.36	-0.105325	0.0473634	-2.22377	0.026164	0.160076
ACTG2	82.2899	-0.143514	0.122489	-1.17165	0.241339	0.433915
ACTL6A	472.126	-0.0186003	0.031832	-0.584328	0.559	0.710017
ACTL6B	631.152	-0.266766	0.0855642	-3.11773	0.00182251	0.0405873
ACTL7A	4.55022	0.353265	0.224481	1.5737	0.115557	NA
ACTL9	0	NA	NA	NA	NA	NA
ACTN1	1787.55	0.0782401	0.0254214	3.07773	0.00208583	0.0436819
ACTN2	45.9649	0.183849	0.124966	1.4712	0.141238	0.326552
ACTN4	2853.8	-0.086933	0.0664485	-1.30828	0.19078	0.381211
ACTR10	1672.24	-0.0619346	0.0462248	-1.33986	0.180291	0.369549
ACTR10L	404.626	-0.0330109	0.0822302	-0.401445	0.688092	0.803821
ACTR1A	4872.89	0.0281647	0.0195003	1.44432	0.148648	0.334453
ACTR2	2529.25	0.0195297	0.0270332	0.722434	0.470028	0.638981
ACTR3	1461.09	0.0294564	0.0182697	1.61231	0.106894	0.287998
ACTR3B	3970.36	-0.0194508	0.0287566	-0.676393	0.498791	0.662247
ACTR5	185.632	-3.22674e-05	0.0520148	-0.000620351	0.999505	0.999697
ACTR6	1767.51	0.0578347	0.0387458	1.49267	0.135523	0.321251
ACTR8	1111.77	-0.0863145	0.0239211	-3.6083	0.000308211	0.0137995
ACTRT2	0.0602571	-0.16895	2.94486	-0.0573713	0.954249	NA
ACVR1	1409.34	0.0688845	0.0200681	3.43254	0.000597965	0.0207503
ACVR1B	1002.48	-0.0220749	0.0419737	-0.525922	0.598942	0.741174
ACVR1C	14.7368	0.277769	0.200053	1.38848	0.164991	0.352831
ACVR2A	2074.6	0.0368316	0.0435923	0.84491	0.398161	0.578919
ACVR2B	36.7197	0.167913	0.192107	0.874062	0.382085	0.56396
ACVRL1	671.618	-0.1506	0.0657552	-2.29031	0.0220031	0.15008
ACY1	283.584	-0.135086	0.0826602	-1.63423	0.10221	0.282015
ACYP1	1361.85	-0.137186	0.115126	-1.19161	0.233414	0.425508
ACYP2	572.323	-0.00798964	0.0510633	-0.156466	0.875666	0.926571
ADA	280.399	-0.0398434	0.0571919	-0.696661	0.486015	0.651967
ADAD1	2.31153	-0.458172	0.312891	-1.46432	0.143106	NA
ADAL	367.349	-0.0885474	0.104213	-0.849679	0.395504	0.576297
ADAM10	1424.69	0.2415	0.11748	2.05568	0.0398136	0.19277
ADAM11	6551.59	-0.155367	0.0767526	-2.02426	0.0429439	0.198372
ADAM12	109.1	0.0742292	0.0596889	1.2436	0.213646	0.405982
ADAM15	4.27398	0.285865	0.244868	1.16743	0.243038	NA
ADAM17	1310.29	0.0610603	0.0270569	2.25674	0.0240246	0.155024
ADAM19	144.553	0.336804	0.188407	1.78765	0.073833	0.24825
ADAM20	2.2309	0.39283	0.355025	1.10648	0.268517	NA
ADAM22	4348.88	0.160728	0.09247	1.73816	0.0821818	0.257866
ADAM23	2772.16	0.0506248	0.0402131	1.25891	0.208062	0.39973
ADAM28	13.2273	0.422359	0.198842	2.1241	0.033662	NA
ADAM33	66.8079	0.0614004	0.103305	0.594359	0.552272	0.704804
ADAM5P	19.6374	-0.00515458	0.164293	-0.0313744	0.974971	0.98464
ADAM8	453.963	-0.024657	0.0520897	-0.473356	0.635959	0.76947
ADAM9	1211.11	0.0446308	0.0441571	1.01073	0.312147	0.502123
ADAM9L	579.091	-0.0436461	0.0679668	-0.642167	0.520765	0.67939
ADAMTS1	644.571	0.147757	0.0385949	3.8284	0.000128981	0.00779143
ADAMTS12	23.2748	0.105654	0.155836	0.677983	0.497783	0.661252
ADAMTS13	56.3717	0.455138	0.198285	2.29538	0.0217114	0.14909
ADAMTS14	95.9115	0.103018	0.0827586	1.2448	0.213205	0.405445
ADAMTS15	350.765	-0.0811554	0.0558263	-1.45371	0.146026	0.331895
ADAMTS17	95.001	0.265844	0.149342	1.7801	0.07506	0.249476
ADAMTS18	20.3366	-0.103056	0.147861	-0.696977	0.485817	0.651814
ADAMTS19	92.4693	0.0344283	0.0723918	0.475584	0.634371	0.768476
ADAMTS2	202.399	0.110234	0.141492	0.77908	0.435932	0.611317
ADAMTS20	76.5415	0.342078	0.192517	1.77687	0.0755897	0.249758
ADAMTS3	399.512	0.187836	0.108458	1.73187	0.0832958	0.259255
ADAMTS4	490.136	-0.00630735	0.0775445	-0.0813384	0.935173	0.962856
ADAMTS5	192.601	0.119673	0.0944331	1.26728	0.205057	0.396111
ADAMTS6	61.0454	0.0702407	0.119002	0.590246	0.555026	0.706755
ADAMTS7	109.943	0.0896806	0.0984968	0.910492	0.362563	0.54685
ADAMTS8	1304.02	-0.0761643	0.0561809	-1.3557	0.175195	0.363866
ADAMTS9	272.348	0.119164	0.0927465	1.28483	0.19885	0.389334
ADAMTSL1	204.854	0.107329	0.102137	1.05083	0.293335	0.485908
ADAMTSL2	1709.74	-0.126842	0.0342424	-3.70425	0.00021202	0.011213
ADAMTSL2L	117.097	-0.0110269	0.0732092	-0.150621	0.880275	0.929649
ADAMTSL3	270.818	0.158582	0.126447	1.25413	0.209794	0.402019
ADAMTSL5	130.561	-0.147748	0.101227	-1.45958	0.144407	0.330197
ADAP1	6449.6	0.00485758	0.0333092	0.145833	0.884053	0.932343
ADAP2	62.271	-0.0505347	0.0821903	-0.614851	0.538653	0.694133
ADAR	1264.29	0.0556836	0.0257811	2.15986	0.0307836	0.172074
ADARB1	419.622	0.192437	0.175403	1.09711	0.272592	0.464486
ADARB2	1165.53	0.125032	0.0722212	1.73124	0.0834096	0.259354
ADAT1	1341.4	0.0142205	0.0388164	0.366354	0.714101	0.821501
ADAT2	563.711	-0.100421	0.04943	-2.03158	0.0421967	0.196978
ADCK1	419.768	-0.134214	0.053907	-2.48974	0.0127837	0.114802
ADCK2	473.002	-0.0194946	0.0393742	-0.495112	0.620521	0.756876
ADCY1	95.5465	0.699233	0.285801	2.44658	0.014422	0.122258
ADCY10L1	8.45802	0.262423	0.731864	0.358568	0.719919	NA
ADCY10L11	14.0014	0.45634	0.801653	0.569248	0.569188	0.717692
ADCY10L13	0.223981	0.0715056	1.13022	0.0632668	0.949554	NA
ADCY10L3	7.31738	0.467716	0.676497	0.69138	0.489327	NA
ADCY10L4	0.126678	-0.0487213	1.90928	-0.0255181	0.979642	NA
ADCY10L5	0.148091	-0.168944	1.62766	-0.103796	0.917331	NA
ADCY10L6	7.53206	0.308683	0.696733	0.443044	0.657734	NA
ADCY10L8	16.9021	0.529932	0.76308	0.694465	0.48739	0.652983
ADCY2	1363.17	0.122574	0.0478671	2.56071	0.0104459	0.102857
ADCY3	2681.97	-0.0664091	0.0353306	-1.87965	0.0601559	0.228051
ADCY5	691.302	0.0828449	0.106118	0.780684	0.434988	0.61092
ADCY7	754.277	0.184419	0.111339	1.65637	0.0976459	0.27753
ADCY8	1991.4	-0.122367	0.0546421	-2.23943	0.0251283	0.158337
ADCY9	1295.16	0.134733	0.0674115	1.99866	0.0456446	0.204577
ADCYAP1	738.067	-0.0278785	0.0698642	-0.399039	0.689865	0.805333
ADCYAP1R1	9350.03	0.11793	0.0828671	1.42312	0.154702	0.341653
ADD1	9919.29	0.0454494	0.0423984	1.07196	0.283739	0.475278
ADD2	7242.09	-0.0966434	0.0706664	-1.3676	0.171437	0.360092
ADD3	5789.53	0.106349	0.0662243	1.6059	0.108296	0.28918
ADGB	191.713	-0.0077814	0.14292	-0.0544459	0.95658	0.974658
ADGRA1L	1210.17	0.166093	0.0820072	2.02535	0.0428314	0.198189
ADGRA2	632.26	-0.00651827	0.0408024	-0.159752	0.873076	0.924835
ADGRA3L	1186.37	0.0657829	0.081269	0.809447	0.418258	0.597003
ADGRB1	2716.18	0.109049	0.0408078	2.67225	0.00753443	0.0871521
ADGRB2	2944.69	-0.125996	0.0681919	-1.84767	0.0646502	0.235547
ADGRB3	2789.66	-0.0159929	0.0223629	-0.715156	0.474513	0.642849
ADGRD1	77.5245	0.150252	0.0956681	1.57055	0.116287	0.298544
ADGRD2	224.193	0.020827	0.059725	0.348714	0.727304	0.830556
ADGRF4	29.4351	-0.0716321	0.124244	-0.576542	0.564249	0.713601
ADGRF5	314.674	0.0574974	0.061614	0.933186	0.350724	0.536971
ADGRG1	1825.75	0.00378255	0.0571624	0.066172	0.947241	0.969355
ADGRG2	43.0432	-0.0753505	0.128497	-0.586399	0.557607	0.709173
ADGRG3	29.9548	-0.23009	0.176514	-1.30352	0.192396	0.382998
ADGRG4	81.9413	0.194859	0.218128	0.893324	0.371684	0.555053
ADGRG5	21.9756	0.0682369	0.169264	0.40314	0.686845	0.803615
ADGRG6	104.107	0.11708	0.0585843	1.99849	0.0456634	0.204577
ADGRG7	0.871262	0.494966	0.548067	0.903111	0.366467	NA
ADGRL2	1637.58	0.161752	0.12083	1.33867	0.180678	0.369926
ADGRL3	2214.6	0.119456	0.0456796	2.61508	0.00892056	0.0955923
ADGRL4	419.319	0.165837	0.0558466	2.96951	0.00298277	0.0539774
ADGRV1	235.301	0.251322	0.122056	2.05907	0.0394879	0.19232
ADH1C	5.38391	-0.113234	0.310326	-0.364888	0.715195	NA
ADH1L	1.56895	-0.56934	0.394518	-1.44313	0.148984	NA
ADH5	1905.55	0.00457513	0.0514283	0.0889613	0.929113	0.958898
ADH6	0.370167	-0.407895	0.751214	-0.542981	0.587143	NA
ADHFE1	219.204	0.0885568	0.0712328	1.2432	0.213793	0.406024
ADI1	1390.59	-0.0107128	0.0327281	-0.327326	0.743421	0.841391
ADIPOQ	169.62	-0.195549	0.0812047	-2.4081	0.0160358	0.128417
ADIPOR1	1480.82	-0.0627874	0.0449483	-1.39688	0.162449	0.350328
ADIPOR2	1289.72	0.112438	0.0687117	1.63637	0.101761	0.281395
ADIRF	8.45852	0.243657	0.36401	0.669369	0.50326	NA
ADK	1987.58	-0.0386547	0.0259561	-1.48923	0.136426	0.32163
ADM	32.6889	-0.097127	0.110774	-0.876801	0.380595	0.562528
ADM2	3.97771	0.258647	0.315684	0.819324	0.412602	NA
ADMP	61.6045	-0.2631	0.263538	-0.998338	0.318116	0.508522
ADNP	6028.32	0.0503242	0.0822813	0.611612	0.540794	0.695741
ADNP2	766.199	0.00355469	0.0735	0.0483631	0.961427	0.97736
ADO	1027.68	-0.0362246	0.0379271	-0.95511	0.339522	0.526885
ADORA1	678.072	-0.0918706	0.0550608	-1.66853	0.0952107	0.274575
ADORA2A	505.276	0.213945	0.0681255	3.14046	0.00168682	0.0385371
ADORA2B	577.471	0.0422799	0.0354972	1.19108	0.233624	0.425741
ADORA3	45.2553	-0.111251	0.114265	-0.973623	0.330244	0.51954
ADPGK	658.354	0.0329907	0.0306852	1.07513	0.282315	0.473953
ADPRH	1395.11	-0.01387	0.0369866	-0.375001	0.707659	0.816623
ADPRHL	599.6	-0.128137	0.0752052	-1.70383	0.0884124	0.266348
ADPRHL1	75.4367	0.0522414	0.0707957	0.737917	0.460565	0.631275
ADPRHL2	965.402	-0.0244679	0.0222972	-1.09735	0.272488	0.464486
ADPRM	230.749	-0.0196627	0.066035	-0.297762	0.765885	0.856351
ADRA1A	20.9854	-0.0650781	0.111256	-0.58494	0.558588	0.709746
ADRA1B	38.6313	-0.123022	0.0889061	-1.38373	0.166441	0.354714
ADRA1D	281.144	0.025023	0.0649816	0.385078	0.700179	0.811299
ADRA2A	282.872	0.0159695	0.0483902	0.330015	0.741388	0.83987
ADRA2B	157.008	-0.437189	0.110934	-3.94096	8.11545e-05	0.00555579
ADRA2BL2	5.13285	-0.490701	0.236748	-2.07267	0.0382029	NA
ADRA2C	451.215	0.121289	0.0630955	1.92231	0.0545664	0.219803
ADRB1	174.705	-0.0384814	0.0555948	-0.692175	0.488827	0.65405
ADRB2	450.36	0.435123	0.120257	3.61827	0.000296577	0.0136542
ADRB3	3.46452	-0.143315	0.284263	-0.504164	0.614146	NA
ADRM1	1461.03	-0.092276	0.0375601	-2.45676	0.0140198	0.120487
ADSL	542.779	-0.0743128	0.0452464	-1.6424	0.100507	0.280518
ADSS	1583.72	-0.0249863	0.023842	-1.048	0.29464	0.486905
ADSSL1	1439.79	0.134382	0.104464	1.2864	0.198304	0.38868
ADTRP	111.927	-0.0981412	0.0685589	-1.43149	0.152291	0.338881
AEBP1	579.591	-0.144188	0.095385	-1.51165	0.130624	0.315299
AEBP2	551.322	0.139918	0.0595884	2.34807	0.0188709	0.139556
AEN	89.8502	-0.124463	0.080606	-1.54409	0.122567	0.306574
AES	5577.76	-0.106073	0.0516611	-2.05324	0.0400496	0.193465
AFAP1	227.69	0.486931	0.31032	1.56912	0.116619	0.299101
AFAP1L1	984.331	0.0154932	0.0620779	0.249577	0.802914	0.880515
AFAP1L2	1249.61	0.0152638	0.0326083	0.468097	0.639715	0.771844
AFDN	1463.39	0.158377	0.102704	1.54207	0.123057	0.307011
AFF1	1249.76	0.104269	0.071872	1.45077	0.146845	0.332702
AFF2	648.072	0.221466	0.127766	1.73338	0.083028	0.258887
AFF3	649.309	0.234439	0.100719	2.32766	0.0199303	0.14314
AFF4	1866.62	0.221821	0.115193	1.92565	0.0541476	0.219065
AFG1L	400.894	0.139971	0.0849388	1.64791	0.0993721	0.279884
AFG3L2	1702.32	-0.0291549	0.0162414	-1.7951	0.072638	0.246796
AFMID	789.197	-0.178583	0.073913	-2.41612	0.015687	0.127434
AFP	1.32993	-0.27701	0.434106	-0.638117	0.523398	NA
AFTPH	1256.9	0.0669151	0.0573424	1.16694	0.243235	0.435513
AGA	357.144	0.139816	0.0382098	3.65916	0.000253042	0.0123982
AGAP1	3875.5	0.107975	0.0388104	2.78211	0.00540063	0.0740386
AGAP3	5282.26	-0.0311355	0.0591265	-0.526592	0.598477	0.740833
AGBL1	50.3837	0.176466	0.0896138	1.96918	0.0489327	0.209456
AGBL2	186.492	-0.220383	0.150422	-1.4651	0.142893	0.328381
AGBL3	20.0065	-0.37697	0.294134	-1.28163	0.199973	0.390693
AGBL4	1030.12	-0.0659718	0.0333566	-1.97777	0.0479544	0.208527
AGBL5	339.399	-0.177031	0.0677947	-2.61128	0.00902037	0.0960027
AGFG1	1465.61	-0.0106345	0.0273176	-0.389291	0.697061	0.809473
AGGF1	384.861	0.0336242	0.0360679	0.932247	0.351209	0.537219
AGK	1612.99	-0.0479435	0.0802566	-0.597377	0.550256	0.703442
AGL	1008.14	0.113083	0.105868	1.06816	0.28545	0.477072
AGMAT	2419.66	-0.112762	0.0577859	-1.95137	0.0510127	0.21292
AGMO	243.812	0.391929	0.127299	3.07882	0.00207825	0.043634
AGO1	1537.43	0.0899579	0.0608664	1.47796	0.139419	0.325096
AGO3	270.707	0.73673	0.308537	2.38782	0.0169488	0.131955
AGO4	1016.06	0.44265	0.24858	1.78072	0.0749587	0.249454
AGPAT1	171.33	0.130107	0.306811	0.424064	0.671519	0.793983
AGPAT2	171.221	0.00411101	0.06219	0.066104	0.947295	0.969355
AGPAT3	2402.14	0.1267	0.0599965	2.11179	0.0347044	0.181208
AGPAT4	809.819	0.0453996	0.0455122	0.997527	0.318509	0.508613
AGPAT5	3163.36	0.0364031	0.0242302	1.50238	0.132998	0.317976
AGPAT9L	190.913	0.118937	0.176825	0.672625	0.501186	0.664481
AGPS	1458	0.11027	0.057808	1.90752	0.0564539	0.22261
AGR2	2.59281	0.235203	0.342562	0.686602	0.492334	NA
AGR3	12.5952	0.293814	0.330112	0.890043	0.373443	NA
AGRN	6715.11	0.113582	0.0700579	1.62126	0.104962	0.285812
AGRP	3.11528	0.173016	0.303647	0.569793	0.568818	NA
AGT	8874.86	0.0998013	0.0390083	2.55846	0.0105136	0.103259
AGTPBP1	1508.75	0.178086	0.0952516	1.86963	0.0615348	0.230364
AGTR1	23.2298	0.0936411	0.170334	0.549749	0.582491	0.727752
AGTR2	4.91459	-0.207021	0.237329	-0.872292	0.383049	NA
AGTRAP	2.53433	-0.152858	0.324308	-0.471337	0.6374	NA
AGWCL	22.6776	-0.0133294	0.184449	-0.0722662	0.94239	0.966992
AGXT	0.175936	-0.289168	1.2441	-0.232432	0.816203	NA
AGXT2	37.7612	0.1819	0.0922584	1.97164	0.0486513	0.209113
AHCTF1	741.308	0.204002	0.123615	1.65031	0.0988803	0.279357
AHCY	909.351	-0.057337	0.0290384	-1.97452	0.0483222	0.208723
AHCYL1	14490.1	0.026098	0.0584545	0.446467	0.65526	0.783426
AHCYL2	2463.92	-0.0689549	0.0392868	-1.75517	0.0792305	0.253715
AHDC1	411.296	-0.0734292	0.076133	-0.964487	0.334802	0.523407
AHI1	225.485	0.075035	0.0695765	1.07845	0.280831	0.472275
AHNAK2	461.965	0.24453	0.133231	1.83538	0.0664488	0.238602
AHR	337.416	0.294764	0.168203	1.75243	0.0796997	0.254624
AHR1B	9.10866	-0.0567026	0.173702	-0.326436	0.744094	NA
AHR2	4.9097	-0.0252703	0.243327	-0.103853	0.917286	NA
AHRR	6.59919	0.0772608	0.196833	0.392519	0.694675	NA
AHSA1	2953.06	-0.0460951	0.0514366	-0.896153	0.370171	0.553675
AHSA2	1432.26	-0.0550994	0.0311476	-1.76898	0.0768974	0.251393
AHSG	20.8969	0.198875	0.155389	1.27985	0.200599	0.391332
AICDA	0.415512	-0.397899	0.694946	-0.572561	0.566942	NA
AIDA	1217.12	0.0630597	0.025562	2.46694	0.0136275	0.119026
AIFM1	1270.42	-0.0822287	0.0368321	-2.23253	0.0255799	0.159148
AIFM2	147.008	-0.0519738	0.0533927	-0.973424	0.330343	0.519579
AIFM3	2002.72	0.016078	0.0477851	0.336464	0.736521	0.836912
AIG1	1352.76	-0.0205472	0.0345352	-0.594964	0.551868	0.704403
AIM1	49.6886	0.190125	0.106872	1.779	0.0752406	0.249476
AIM1L	1.4536	0.129131	0.439676	0.293696	0.76899	NA
AIMP1	847.129	-0.0596544	0.0489912	-1.21765	0.223355	0.415236
AIMP2	686.514	-0.0427899	0.0500348	-0.855203	0.392439	0.573601
AIP	688.866	-0.109136	0.0546233	-1.99798	0.0457192	0.204698
AIPL1	66.7759	0.0560396	0.13483	0.415632	0.677679	0.797622
AJAP1	3201.62	0.0673318	0.0358667	1.87728	0.0604796	0.228504
AK1	1370.14	-0.0891435	0.0625032	-1.42622	0.153804	0.340476
AK2	1060.55	-0.0173561	0.030456	-0.569875	0.568763	0.717388
AK3	1006.2	0.0283023	0.0274014	1.03288	0.301661	0.492036
AK4	2000.94	-0.0461185	0.0532661	-0.865813	0.386593	0.567846
AK5	5842.72	0.006418	0.0314053	0.20436	0.838072	0.90265
AK6	397.594	-0.0108366	0.0398567	-0.27189	0.785707	0.870085
AK7	59.6144	0.0186406	0.0884412	0.210768	0.833069	0.899705
AK8	33.3366	-0.226287	0.107285	-2.10922	0.0349258	0.181827
AK9	109.159	0.0252881	0.111168	0.227477	0.820053	0.891581
AKAIN1	114.976	0.406367	0.122919	3.30599	0.000946426	0.0273319
AKAP1	1173.53	0.0340248	0.0567932	0.599099	0.549107	0.702548
AKAP10	1003.84	0.0976578	0.0648242	1.5065	0.131939	0.316952
AKAP11	1694.08	0.259867	0.115357	2.25273	0.0242761	0.155978
AKAP12	2324.62	0.142597	0.0851699	1.67427	0.0940783	0.273335
AKAP13	83.089	1.1137	0.467796	2.38073	0.0172784	0.132603
AKAP14	36.6193	-0.0240891	0.0973743	-0.247386	0.804609	0.881619
AKAP17A	790.958	0.00219961	0.0510279	0.0431061	0.965617	0.979383
AKAP2	1778.04	0.0249109	0.0313355	0.794974	0.426628	0.604355
AKAP5	2181.01	0.110649	0.0524952	2.10779	0.0350494	0.182278
AKAP6	1119.87	0.162373	0.0996304	1.62975	0.103154	0.283214
AKAP7	732.075	0.154626	0.0311301	4.96709	6.79659e-07	0.000148609
AKAP7L	0.0607106	0.0714963	2.94486	0.0242784	0.980631	NA
AKAP8L	1839.46	-0.0667513	0.0333388	-2.00221	0.045262	0.203781
AKAP9	1206.52	0.196666	0.149401	1.31636	0.188052	0.37796
AKIP1	115.346	-0.14232	0.0632055	-2.25171	0.0243409	0.15633
AKIRIN2	2599.5	-0.0707971	0.0480877	-1.47225	0.140954	0.326281
AKNA	260.581	-0.136312	0.069332	-1.96608	0.049289	0.209855
AKNAD1	39.1362	0.0887674	0.21093	0.420837	0.673874	0.795728
AKR1A1	722.336	0.00904617	0.0484243	0.186811	0.851809	0.911854
AKR1B10L1	2593.58	-0.0376144	0.042827	-0.878287	0.379788	0.562017
AKR1B10L2	66.2253	0.117639	0.0684175	1.71943	0.0855362	0.261896
AKR1B10L3	1780.54	-0.071398	0.0467134	-1.52843	0.126407	0.311063
AKR1B10L4	139.67	0.0744763	0.133746	0.556848	0.577631	0.724468
AKR1B1L	135.878	0.205811	0.37505	0.548758	0.583172	0.728368
AKR1D1	71.2926	0.201674	0.0696399	2.89595	0.00378009	0.0621938
AKR1E2	653.237	0.0364743	0.0475346	0.767323	0.44289	0.616737
AKR7A2	1361.84	-0.0208589	0.0725436	-0.287535	0.773702	0.861506
AKT1	947.893	0.120843	0.036097	3.34772	0.000814791	0.0248927
AKT3	451.652	0.477946	0.259711	1.8403	0.0657247	0.23749
AKTIP	1142.91	-0.0810052	0.0232298	-3.48712	0.000488252	0.0178999
ALAD	518.655	-0.0706044	0.0570011	-1.23865	0.215475	0.407384
ALAS1	1398.26	-0.0170441	0.0770272	-0.221273	0.82488	0.894643
ALB	66.4826	-0.252649	0.104783	-2.41117	0.0159015	0.128095
ALC	1.84313	-0.0959041	0.357199	-0.268489	0.788323	NA
ALCAM	1853.65	0.130831	0.0784361	1.66799	0.0953174	0.274697
ALDH18A1	675.024	0.0135392	0.0304564	0.444546	0.656648	0.784003
ALDH1A1	13.3925	-0.0517773	0.161241	-0.321117	0.748121	NA
ALDH1A2	879.212	0.0583404	0.0448801	1.29992	0.193629	0.384257
ALDH1A3	175.526	0.392115	0.181554	2.15977	0.0307902	0.172074
ALDH1L2	1310.45	0.0677173	0.0773528	0.875434	0.381338	0.563027
ALDH3A2	2762.57	-0.0643046	0.038181	-1.6842	0.0921425	0.271496
ALDH3B1L1	135.384	0.0558845	0.0897531	0.622646	0.533517	0.689624
ALDH3B1L2	426.925	-0.153133	0.0772017	-1.98355	0.0473064	0.207435
ALDH4A1	727.255	-0.0301017	0.0566186	-0.531658	0.594963	0.738243
ALDH5A1	1147.37	0.131022	0.144235	0.908397	0.363669	0.547743
ALDH6A1	1085.68	0.0135817	0.0548395	0.247663	0.804395	0.88149
ALDH7A1	1318.47	-0.0691492	0.0239886	-2.88259	0.00394425	0.0634682
ALDH8A1	3.0273	-0.382106	0.2973	-1.28525	0.198704	NA
ALDH9A1	2029.98	-0.0673803	0.0403368	-1.67044	0.0948321	0.274184
ALDOB	120.868	-0.228712	0.0521841	-4.38279	1.17169e-05	0.00139781
ALDOC	54792.6	-0.162272	0.0681231	-2.38204	0.0172172	0.13241
ALG1	538.452	-0.0829983	0.0393839	-2.10741	0.0350818	0.182385
ALG10	242.1	0.0675019	0.0402645	1.67646	0.0936482	0.272926
ALG11	259.122	-0.0999522	0.0561929	-1.77873	0.0752838	0.249476
ALG12	884.116	0.116177	0.0337566	3.44161	0.000578256	0.0202013
ALG13	310.247	-0.00787117	0.0365415	-0.215404	0.829453	0.897542
ALG14	100.162	0.110883	0.0597287	1.85644	0.0633908	0.23362
ALG2	223.704	-0.00425493	0.0870937	-0.0488546	0.961035	0.977217
ALG3	236.318	-0.178672	0.0791369	-2.25776	0.0239605	0.154948
ALG5	390.659	-0.0537754	0.0306365	-1.75527	0.0792127	0.253715
ALG6	311.364	-0.0446097	0.0565462	-0.788907	0.430167	0.606919
ALG8	372.46	-0.0956199	0.0420634	-2.27323	0.0230123	0.152346
ALG9	1257.77	-0.0598564	0.036685	-1.63163	0.102758	0.282794
ALK	557.28	0.138566	0.0590394	2.34701	0.0189247	0.139635
ALKBH1	333.821	-0.0282336	0.0320888	-0.87986	0.378935	0.561235
ALKBH2	162.486	0.0071513	0.0432305	0.165423	0.868611	0.922489
ALKBH3	512.028	-0.126677	0.0384819	-3.29185	0.000995297	0.0282308
ALKBH4	99.8427	-0.0824054	0.0635608	-1.29648	0.194809	0.385683
ALKBH5	680.081	0.324771	0.158524	2.04872	0.0404891	0.19383
ALKBH8	241.744	-0.0729991	0.0548894	-1.32993	0.183541	0.373201
ALMS1	850.328	0.105437	0.147433	0.715154	0.474514	0.642849
ALOX15B	0.0193521	0.0714958	2.94486	0.0242782	0.980631	NA
ALOX5	231.533	0.108191	0.0751777	1.43914	0.150112	0.336242
ALOX5AP	91.9223	-0.0496819	0.0752726	-0.660026	0.509237	0.670081
ALPI	28.1856	-0.0725504	0.139619	-0.51963	0.603322	0.744582
ALPK1	16.1094	0.439641	0.13236	3.32155	0.000895205	0.0264671
ALPK2	24.2345	0.182009	0.111474	1.63275	0.102521	0.282499
ALPK3	124.729	0.200265	0.071608	2.79668	0.00516304	0.0729994
ALPL	591.221	-0.0388785	0.0824612	-0.471476	0.637301	0.770265
ALPP	12.7476	-0.154466	0.196518	-0.786012	0.431861	NA
ALS2	1695.82	0.0666622	0.087739	0.759778	0.447387	0.620614
ALS2CL	1220.63	0.386211	0.0845527	4.5677	4.93109e-06	0.000691971
ALX1	1.05927	0.125892	0.464302	0.271143	0.786281	NA
ALX3	1.53672	0.0325783	0.415414	0.0784236	0.937491	NA
ALX4	42.0331	0.0802656	0.150293	0.534059	0.5933	0.737008
ALYREF	606.407	-0.0686233	0.0510579	-1.34403	0.178939	0.367962
AMACR	126.667	-0.0785387	0.0507961	-1.54616	0.122067	0.306057
AMBP	0.253231	-0.0487183	0.857012	-0.0568467	0.954667	NA
AMBRA1	561.311	0.111149	0.0647508	1.71656	0.0860594	0.262662
AMD1	4923.87	0.024039	0.0264081	0.910288	0.36267	0.54685
AMDHD1	27.2004	-0.0947856	0.112072	-0.845757	0.397688	0.578561
AMDHD2	566.972	-0.111926	0.0480684	-2.32848	0.0198865	0.14299
AMER1	580.109	0.114391	0.0878682	1.30184	0.19297	0.383605
AMER2	4319.65	0.128332	0.085133	1.50743	0.131701	0.316726
AMER3	343.509	0.354111	0.122881	2.88173	0.00395496	0.0634682
AMFR	2349.21	-0.0629883	0.0243374	-2.58813	0.00964991	0.0996553
AMH	132.109	-0.155757	0.0751519	-2.07256	0.0382135	0.189586
AMHR2	50.8477	-0.0115217	0.0853035	-0.135067	0.892559	0.937392
AMIGO2	413.789	-0.0325506	0.0466473	-0.697802	0.485301	0.651458
AMIGO3	130.979	-0.184477	0.0813219	-2.26847	0.0233003	0.152777
AMMECR1	762.53	0.225465	0.12946	1.74159	0.0815805	0.257275
AMMECR1L	583.339	0.0779201	0.116346	0.669726	0.503032	0.665569
AMN	81.2457	-0.129114	0.106745	-1.20956	0.226449	0.418188
AMN1	618.91	0.0477594	0.0482424	0.989988	0.32218	0.511815
AMOT	2519.42	0.183074	0.0830807	2.20357	0.0275544	0.164597
AMOTL1	1301.89	0.0668461	0.0414389	1.61312	0.106717	0.287857
AMOTL2	480.099	0.00534747	0.0570832	0.0936785	0.925365	0.956679
AMPD1	9.47198	0.0134334	0.157289	0.0854058	0.931939	NA
AMPD2	1964.53	-0.0950868	0.0738077	-1.28831	0.19764	0.388054
AMPD3	1188.83	0.0811611	0.0857691	0.946275	0.344009	0.530531
AMPH	5342.51	-0.00290799	0.0193218	-0.150503	0.880368	0.929651
AMT	412.221	-0.134402	0.0841553	-1.59707	0.11025	0.290268
AMY1A	825.552	-0.0322747	0.0583261	-0.553349	0.580024	0.726228
AMY1AP	178.862	-0.147762	0.0666177	-2.21807	0.0265503	0.161313
AMY2A	348.36	-0.0267605	0.124771	-0.214476	0.830176	0.89795
AMZ1	89.3472	0.0488005	0.0581633	0.839025	0.401455	0.581974
AN1ZNF5L	2789.08	-0.104718	0.0656683	-1.59465	0.110791	0.291053
ANAPC1	752.899	0.0714331	0.0792729	0.901103	0.367533	0.551287
ANAPC10	219.477	-0.0368373	0.0488265	-0.754454	0.450577	0.622766
ANAPC11	184.287	-0.181002	0.0782808	-2.31222	0.0207656	0.146427
ANAPC13	277.381	-0.119205	0.0703704	-1.69396	0.090273	0.268732
ANAPC15	526.338	-0.129929	0.0802358	-1.61934	0.105374	0.286137
ANAPC16	1056.79	-0.0775699	0.0565438	-1.37186	0.170109	0.358801
ANAPC2	1659.49	-0.0732287	0.053743	-1.36257	0.173018	0.361792
ANAPC4	691.657	-0.00606876	0.0428095	-0.141762	0.887268	0.93409
ANAPC5	530.944	-0.0640124	0.0403359	-1.58698	0.112516	0.293192
ANAPC7	749.39	-0.0141393	0.0218037	-0.64848	0.516675	0.675815
ANGEL1	1018.3	0.142017	0.0873795	1.62529	0.104101	0.284712
ANGEL2	460.375	-0.0646635	0.0328806	-1.96662	0.0492274	0.209855
ANGPT1	197.609	0.37148	0.0797725	4.65674	3.21263e-06	0.000487825
ANGPT1L	1.75638	0.105688	0.410876	0.257225	0.797005	NA
ANGPT2	2334.19	0.0336674	0.0369677	0.910724	0.362441	0.546838
ANGPT4	894.664	0.0212119	0.0697251	0.304223	0.760958	0.85366
ANGPTL1	173.537	-0.075684	0.0717312	-1.05511	0.291377	0.48359
ANGPTL2	504.067	-0.0604633	0.0492547	-1.22756	0.21961	0.411559
ANGPTL3	0.126152	0.191728	1.6433	0.116672	0.90712	NA
ANGPTL4	369.879	-0.148701	0.0641269	-2.31886	0.0204025	0.14494
ANGPTL5	0.287016	-0.649841	0.938772	-0.692224	0.488797	NA
ANGPTL7	19.319	-0.130393	0.255116	-0.511114	0.609271	0.749313
ANGPTRL1	4.40856	-0.391241	0.321168	-1.21818	0.223155	NA
ANGPTRL2	5.03673	-0.105773	0.290857	-0.363659	0.716113	NA
ANK1	2428.13	0.121133	0.0556685	2.17596	0.0295579	0.169752
ANK2	16118.9	0.144436	0.0817037	1.7678	0.0770939	0.251513
ANK3	6339.17	0.152642	0.0981307	1.55549	0.119828	0.303166
ANKDD1A	204.174	0.176523	0.076432	2.30954	0.0209137	0.147113
ANKDD1B	14.1747	-0.0137933	0.129814	-0.106254	0.91538	0.950709
ANKEF1	189.85	0.0122449	0.0933146	0.131222	0.8956	0.938432
ANKFN1	311.034	0.115342	0.105125	1.09719	0.272558	0.464486
ANKFN1L	1414.48	-0.0506225	0.0435294	-1.16295	0.24485	0.43735
ANKFY1	1569.8	0.164041	0.101435	1.6172	0.105835	0.286637
ANKH	542.979	0.178159	0.0872933	2.04092	0.0412588	0.195467
ANKHD1	1790.22	0.110549	0.068717	1.60876	0.107668	0.28884
ANKIB1	433.107	0.340664	0.22019	1.54714	0.12183	0.30602
ANKK1	5.6008	0.666504	0.206689	3.22467	0.00126116	NA
ANKLE1	200.801	-0.0953576	0.0794175	-1.20071	0.229863	0.422246
ANKLE2	343.915	0.0831335	0.0891952	0.93204	0.351316	0.537219
ANKMY1	165.142	0.0883525	0.0872204	1.01298	0.31107	0.501218
ANKMY2	1167.69	0.0614378	0.0412037	1.49108	0.135942	0.321355
ANKRA2	791.497	-0.0167656	0.0241592	-0.693964	0.487704	0.653078
ANKRD1	28.4836	0.190976	0.109849	1.73854	0.0821161	0.257866
ANKRD10	1424.31	-0.0187501	0.0266553	-0.703427	0.48179	0.648533
ANKRD11	3703.6	0.103116	0.0662051	1.55752	0.119347	0.302524
ANKRD12	726.963	0.0885249	0.0746504	1.18586	0.235677	0.427703
ANKRD13A	701.095	0.226617	0.099091	2.28696	0.0221981	0.150371
ANKRD13B	1477.4	-0.222422	0.0831172	-2.67601	0.00745052	0.0868261
ANKRD13C	1390.02	0.0890136	0.05565	1.59952	0.109704	0.290167
ANKRD13D	3599.17	-0.201746	0.070034	-2.88069	0.00396802	0.0634761
ANKRD16	160.924	0.0797263	0.112931	0.705973	0.480205	0.647238
ANKRD17	1965.62	0.244271	0.126083	1.93738	0.0526989	0.216174
ANKRD2	38.5908	-0.0414005	0.154444	-0.268061	0.788652	0.871922
ANKRD22	21.4135	-0.0814759	0.110845	-0.735046	0.462311	0.632421
ANKRD24	319.797	-0.187154	0.0783947	-2.38733	0.0169711	0.131955
ANKRD26	1015.66	0.0484768	0.126049	0.384588	0.700543	0.811355
ANKRD27	455.83	0.113318	0.0668516	1.69506	0.0900635	0.268467
ANKRD28	1457.61	0.061028	0.0910749	0.670086	0.502803	0.665379
ANKRD29	257.832	0.131724	0.0748307	1.76029	0.0783586	0.252514
ANKRD31	108.042	0.115956	0.22035	0.526237	0.598723	0.740986
ANKRD33	5.70651	-0.0188898	0.257645	-0.073317	0.941554	NA
ANKRD33B	50.8205	0.0827838	0.0743531	1.11339	0.265542	0.459253
ANKRD34B	259.195	-0.108008	0.123063	-0.877665	0.380126	0.56221
ANKRD34C	1223.35	-0.142427	0.0636889	-2.2363	0.0253324	0.158643
ANKRD39	175.441	-0.39649	0.142601	-2.78042	0.00542894	0.0740386
ANKRD40	396.47	-0.0699036	0.049889	-1.40118	0.161159	0.349347
ANKRD40L	1282.87	-0.027638	0.0632401	-0.437033	0.662087	0.78772
ANKRD42	9.91455	0.26582	0.174381	1.52436	0.127419	NA
ANKRD44	1844.02	0.175806	0.0674804	2.6053	0.00917947	0.0969987
ANKRD46	2342.5	0.0275911	0.0230439	1.19733	0.231179	0.423466
ANKRD49	328.271	-0.0887316	0.0504299	-1.7595	0.0784921	0.252619
ANKRD50	858.088	0.177092	0.101041	1.75267	0.0796592	0.254549
ANKRD52	305.563	0.865633	0.432808	2.00004	0.0454957	0.204226
ANKRD54	992.923	-0.0535941	0.0404235	-1.32582	0.1849	0.374663
ANKRD55	72.7715	0.205539	0.0645412	3.18462	0.00144944	0.0357903
ANKRD6	223.635	0.0881308	0.0463075	1.90316	0.0570193	0.223147
ANKRD60	7.74463	-0.399067	0.186048	-2.14497	0.0319553	NA
ANKRD61	17.8009	0.253595	0.174282	1.45509	0.145645	0.331453
ANKRD66	122.728	-0.322621	0.0740785	-4.35512	1.32992e-05	0.00151252
ANKRD9	222.167	-0.303041	0.0737754	-4.10762	3.9976e-05	0.00344125
ANKRD9L	149.525	0.0995249	0.0625637	1.59078	0.11166	0.291908
ANKS1A	1702.61	0.304267	0.17675	1.72146	0.0851679	0.261564
ANKS1B	3046.86	0.115759	0.0561926	2.06003	0.0393952	0.192178
ANKS3	489.094	0.024729	0.0478176	0.517153	0.60505	0.745888
ANKS4B	47.3623	-0.339803	0.0808629	-4.20222	2.64316e-05	0.00249594
ANKS6	412.697	-0.00240069	0.0948689	-0.0253054	0.979811	0.987927
ANKZF1	284.94	-0.116103	0.0630022	-1.84285	0.0653514	0.237208
ANLN	1106.11	0.119602	0.0837594	1.42792	0.153314	0.340138
ANO1	111.008	0.245862	0.0858583	2.86358	0.00418885	0.0653972
ANO10	654.892	-0.00305295	0.0310994	-0.0981675	0.921799	0.954449
ANO2	32.6736	0.0316292	0.105607	0.2995	0.764559	0.85579
ANO3	1646.64	0.201116	0.139369	1.44305	0.149007	0.335132
ANO4	700.246	0.144418	0.077169	1.87145	0.0612832	0.230196
ANO5	2186.58	0.215674	0.118064	1.82676	0.0677361	0.239731
ANO6	308.204	0.170934	0.0952425	1.79472	0.0726976	0.246796
ANO8	1664.34	0.00326865	0.0554403	0.0589581	0.952985	0.972841
ANO9	0.37234	0.0778063	0.856399	0.0908529	0.927609	NA
ANOS1	149.44	0.477345	0.45947	1.0389	0.29885	0.489682
ANP32A	2210.97	-0.0268066	0.0252942	-1.05979	0.289239	0.48122
ANP32B	1230.47	-0.0182262	0.0318607	-0.572057	0.567284	0.71645
ANP32E	4408.91	0.127349	0.0529825	2.40361	0.016234	0.12919
ANPEP	426.593	-0.0653663	0.072829	-0.897531	0.369436	0.553053
ANTXR1	598.484	0.105857	0.0342786	3.08815	0.00201409	0.0428687
ANTXR2	452.087	0.0738958	0.0264946	2.78909	0.00528571	0.0735033
ANTXRL	634.56	0.174822	0.0994292	1.75826	0.0787034	0.252945
ANXA1	51.5829	0.0561609	0.0815428	0.68873	0.490993	0.656209
ANXA10	0.913125	-0.0017462	0.512853	-0.00340487	0.997283	NA
ANXA11	1323.22	0.0441232	0.0299083	1.47528	0.140137	0.325795
ANXA13	8.05694	0.106909	0.250056	0.427541	0.668985	NA
ANXA2	989.741	0.0171326	0.0526459	0.32543	0.744855	0.842206
ANXA4	1267.38	-0.036832	0.0621231	-0.592887	0.553257	0.705598
ANXA4L	82.14	-0.0219159	0.107507	-0.203855	0.838467	0.902877
ANXA5	1638.48	-0.0532361	0.0691036	-0.77038	0.441075	0.615144
ANXA6	3064.09	-0.039461	0.0603493	-0.653877	0.513191	0.673236
ANXA7	946.692	-0.00687164	0.0444318	-0.154656	0.877093	0.92745
ANXA8	48.5126	0.15072	0.103549	1.45554	0.145519	0.331453
AOAH	119.699	0.275441	0.0869436	3.16804	0.00153471	0.036629
AOC1	2.60815	0.242333	0.352895	0.686698	0.492273	NA
AOC3	132.52	0.16162	0.05109	3.16344	0.00155919	0.037033
AOX1	137.776	0.359199	0.188037	1.91026	0.0561003	0.221853
AOX2	149.437	-0.122985	0.143763	-0.855472	0.39229	0.573545
AP1AR	968.199	-0.00694278	0.0288234	-0.240873	0.809654	0.883979
AP1B1	3228.62	-0.0605958	0.0613454	-0.987781	0.32326	0.513112
AP1G1	1776.98	0.183748	0.102668	1.78974	0.0734956	0.247924
AP1M1	2098.37	0.0532961	0.0335733	1.58745	0.11241	0.293033
AP1S2	756.545	0.100806	0.0424127	2.37679	0.0174642	0.133126
AP1S3	41.4589	-0.0244565	0.0848162	-0.288347	0.773081	0.861345
AP2A2	11044.3	0.0490084	0.0562183	0.871752	0.383344	0.564705
AP2B1	9191.53	0.0195494	0.0260467	0.75055	0.452924	0.624617
AP2M1	10100.3	-0.0193306	0.0391544	-0.493702	0.621517	0.757439
AP3B1	295.363	0.0778975	0.0384327	2.02685	0.0426775	0.198092
AP3B2	3791.74	-0.0816237	0.0539873	-1.51191	0.130558	0.315277
AP3D1	3459.13	0.0936443	0.0582441	1.60779	0.107881	0.288864
AP3M1	1702.36	0.027566	0.0303254	0.909008	0.363346	0.547408
AP3M2	2577.32	-0.0507165	0.0181105	-2.8004	0.00510395	0.0726453
AP3S1	1257.61	0.014673	0.0313572	0.467932	0.639833	0.771844
AP3S2	1315.87	-0.135191	0.0610054	-2.21606	0.0266875	0.16142
AP4B1	685.679	-0.0787429	0.0334255	-2.35577	0.0184843	0.138131
AP4E1	477.535	0.136994	0.1025	1.33653	0.181377	0.370817
AP4S1	164.826	-0.0207672	0.0510806	-0.406558	0.684333	0.801638
AP5M1	433.424	-0.11211	0.0515558	-2.17453	0.0296655	0.169808
AP5S1	0.074999	0.432171	2.39956	0.180105	0.857071	NA
AP5Z1	605.9	-0.039034	0.0648875	-0.601564	0.547464	0.700914
APAF1	119.713	0.208676	0.106574	1.95804	0.050225	0.211657
APBA1	3330.51	0.0777099	0.0744169	1.04425	0.296369	0.48772
APBA2	5391.02	0.0636292	0.0266424	2.38827	0.016928	0.131955
APBA3	224.126	-0.178031	0.0795871	-2.23693	0.0252908	0.158446
APBB1	4382.97	-0.11042	0.0657115	-1.68037	0.0928858	0.272194
APBB1IP	87.736	0.137835	0.0748301	1.84197	0.0654792	0.237208
APBB2	2290.84	0.177798	0.0782757	2.27144	0.0231206	0.152366
APBB3	1564.8	-0.156667	0.0763531	-2.05188	0.0401813	0.193587
APC	2763.03	0.131154	0.0624135	2.10137	0.0356085	0.1841
APC2	9443.64	-0.0744782	0.092566	-0.804595	0.421053	0.5994
APCDD1	1505.98	0.144293	0.0405888	3.555	0.000377983	0.0152851
APCDD1L	269.24	-0.100012	0.0481438	-2.07736	0.0377679	0.188248
APEH	840.124	-0.197387	0.0719831	-2.74213	0.00610427	0.0785389
APELA	14.5126	0.155858	0.142343	1.09494	0.273541	0.465441
APH1A	461.426	-0.093459	0.0528809	-1.76735	0.0771698	0.251513
APH1AL	282.998	-0.0437687	0.0670002	-0.653262	0.513587	0.67353
API5	1834.28	0.135297	0.0371589	3.64103	0.000271552	0.012939
APIP	599.927	0.1026	0.0458358	2.23843	0.0251927	0.158337
APLF	238.985	-0.011047	0.058932	-0.187454	0.851305	0.911502
APLN	240.459	-0.295616	0.076736	-3.85238	0.000116973	0.00732589
APLNR	1.16383	0.457707	0.471399	0.970954	0.331571	NA
APLP2	23389.2	-0.00402749	0.0203758	-0.19766	0.843311	0.905523
APMAP	3490.71	-0.0527023	0.0388169	-1.35772	0.174553	0.363113
APOA1	27017.6	-0.0926621	0.0855157	-1.08357	0.278556	0.470132
APOA1BP	936.529	-0.0704099	0.0606187	-1.16152	0.245431	0.437919
APOA2	0.889855	-0.644417	0.589733	-1.09273	0.274513	NA
APOA4	7.45512	0.407708	0.284532	1.43291	0.151884	NA
APOA5	43.3248	0.128005	0.120187	1.06505	0.286853	0.478631
APOB	0.718712	0.158054	0.647964	0.243924	0.80729	NA
APOBEC2	58.5182	0.29626	0.273138	1.08465	0.278075	0.469769
APOBEC4	0.122278	-0.0487204	1.64936	-0.0295389	0.976435	NA
APOC3	41.1373	-0.308571	0.114319	-2.69921	0.00695036	0.0838962
APOD	3323.62	-0.0107326	0.0834675	-0.128584	0.897687	0.939725
APOF	10.6285	-0.342542	0.211147	-1.62229	0.104741	NA
APOH	5874.71	-0.0301015	0.0578674	-0.52018	0.602938	0.744345
APOLD1	48.5957	-0.0436943	0.168356	-0.259536	0.795222	0.876394
APOO	755.395	0.0296761	0.0600407	0.494266	0.621118	0.75719
APOOL	649.209	0.110858	0.0909464	1.21894	0.222868	0.414871
APOPT1	612.345	-0.0355283	0.0739866	-0.480199	0.631086	0.765508
APOV1	0.0211588	-0.168951	2.94486	-0.0573715	0.954249	NA
APP	40889.9	-0.0267451	0.0249142	-1.07349	0.283053	0.474754
APPBP2	498.709	0.292763	0.203098	1.44149	0.149448	0.33538
APPL1	1692.81	0.139938	0.0900733	1.5536	0.120279	0.303887
APPL2	1169.47	0.011724	0.0280217	0.418389	0.675663	0.796444
APRT	306.869	-0.0958735	0.0623565	-1.53751	0.124169	0.308169
APTX	299.967	-0.0893443	0.0596676	-1.49737	0.134298	0.319522
AQP1	1235.14	0.0446991	0.0467267	0.956607	0.338765	0.526172
AQP10	16.1727	-0.105716	0.17728	-0.596322	0.55096	0.703821
AQP11	380.92	-0.00421337	0.0557989	-0.0755099	0.939809	0.965286
AQP12A	7.98801	0.00850528	0.171791	0.0495094	0.960513	NA
AQP2	1.17927	-0.255834	0.47382	-0.539939	0.589239	NA
AQP3	2.00785	-0.0600768	0.343745	-0.174771	0.861259	NA
AQP4	8644.17	0.154195	0.0895312	1.72225	0.0850237	0.261448
AQP5	10.684	-0.271751	0.193795	-1.40226	0.160837	NA
AQP7	1.18018	-0.103937	0.480003	-0.216534	0.828572	NA
AQP8	0.884624	-0.117884	0.515269	-0.228782	0.819039	NA
AQP9	195.059	0.0561289	0.0885345	0.633978	0.526095	0.683661
AQR	980.36	0.119487	0.0823413	1.45112	0.146747	0.332603
AR	177.218	0.204912	0.104519	1.96052	0.0499346	0.210963
ARAP2	263.798	0.180591	0.0998794	1.80809	0.0705923	0.24361
ARAP3	624.185	0.0486985	0.0561868	0.866724	0.386093	0.567379
ARC	2621.47	0.383851	0.061715	6.21975	4.97959e-10	2.87359e-07
ARCN1	3043.63	-0.0312486	0.019037	-1.64147	0.100701	0.280635
AREG	65.9166	-0.191259	0.0623577	-3.06713	0.00216124	0.0447202
AREL1	2070.87	0.0922968	0.0790167	1.16807	0.24278	0.435335
ARF1	7726.06	-0.0196426	0.0300645	-0.653348	0.513532	0.673514
ARF3	6732.75	-0.100209	0.0728827	-1.37493	0.169152	0.357607
ARF4	4509.67	-0.0282445	0.0347068	-0.813802	0.415759	0.594361
ARF5	1203.12	-0.101334	0.0567672	-1.78507	0.0742492	0.248684
ARF6	454.117	-0.00305088	0.0320065	-0.0953205	0.92406	0.955838
ARFGAP1	2251.48	0.0833794	0.0811538	1.02743	0.30422	0.494116
ARFGAP2	1105.65	0.0131364	0.0240807	0.545515	0.5854	0.730449
ARFGAP3	327.101	0.0324168	0.0353613	0.916733	0.359283	0.544127
ARFGEF1	2269.11	0.0948116	0.0719718	1.31734	0.187723	0.377579
ARFGEF2	1022.02	0.260796	0.139553	1.8688	0.0616508	0.230576
ARFGEF3	5428.55	0.158362	0.0980333	1.61539	0.106227	0.287242
ARFIP1	370.211	0.0758114	0.0388828	1.94974	0.0512068	0.213207
ARFIP2	2429.48	-0.0939519	0.0578833	-1.62313	0.104563	0.285422
ARFRP1	480.51	-0.00611699	0.0428016	-0.142915	0.886357	0.933698
ARG2	981.014	-0.153079	0.0501076	-3.055	0.0022506	0.0459589
ARGLU1	3909.07	0.085363	0.0778305	1.09678	0.272737	0.464682
ARHGAP1	2421.72	0.112656	0.0704726	1.59858	0.109915	0.290167
ARHGAP10	217.136	-0.0563937	0.0436134	-1.29304	0.195998	0.38642
ARHGAP11A	200.749	0.0305631	0.0606024	0.504321	0.614036	0.752501
ARHGAP12	1191.11	0.112818	0.0561935	2.00767	0.0446784	0.202365
ARHGAP15	162.683	0.0747456	0.0635628	1.17593	0.239621	0.432223
ARHGAP17	924.597	0.0698861	0.0480458	1.45457	0.145788	0.331512
ARHGAP18	578.375	0.154985	0.0441986	3.50655	0.000453954	0.0173465
ARHGAP19	820.118	-0.0194112	0.0483109	-0.401798	0.687833	0.803701
ARHGAP20	751.864	0.0665251	0.0291565	2.28165	0.0225098	0.150969
ARHGAP21	3602.95	0.141979	0.110005	1.29066	0.19682	0.387441
ARHGAP22	1085.47	0.0833258	0.0401512	2.0753	0.0379585	0.188775
ARHGAP23	1550.68	-0.117821	0.0608241	-1.93707	0.0527365	0.216234
ARHGAP24	1033.09	-0.00607176	0.0269976	-0.2249	0.822057	0.89288
ARHGAP25	75.1678	0.149116	0.0710217	2.09959	0.0357651	0.1844
ARHGAP26	1355.31	-0.00200562	0.0316897	-0.0632895	0.949536	0.970617
ARHGAP27	255.803	-0.0895334	0.105564	-0.848147	0.396356	0.577293
ARHGAP28	79.693	0.164475	0.0803871	2.04604	0.0407526	0.194234
ARHGAP29	478.159	0.0342334	0.0513524	0.666636	0.505005	0.667296
ARHGAP30	103.764	0.10294	0.137482	0.748753	0.454006	0.625397
ARHGAP32	7083.16	0.103366	0.0452075	2.28648	0.022226	0.150371
ARHGAP35	3654.29	0.0733045	0.0423874	1.72939	0.0837388	0.259589
ARHGAP36	11.5386	0.13058	0.178264	0.732507	0.463859	NA
ARHGAP39	1832.71	0.107877	0.0348284	3.0974	0.00195228	0.042248
ARHGAP39L	876.762	0.144395	0.105806	1.36471	0.172344	0.361159
ARHGAP40	80.7495	0.184644	0.0664187	2.78	0.00543596	0.0740386
ARHGAP42	375.675	0.152679	0.111972	1.36355	0.172709	0.361495
ARHGAP44	2141.02	-0.0986078	0.0504525	-1.95447	0.0506458	0.212165
ARHGAP45	251.806	0.0971004	0.0956497	1.01517	0.310026	0.500087
ARHGAP5	1141.88	0.312861	0.150448	2.07953	0.0375686	0.187975
ARHGAP6	508.453	0.0652141	0.05832	1.11821	0.263476	0.457152
ARHGAP8	71.3737	0.0949408	0.0670305	1.41638	0.156664	0.344122
ARHGDIA	4748.52	-0.0387055	0.0457951	-0.845189	0.398005	0.578913
ARHGDIB	3299.14	-0.116725	0.0517492	-2.25559	0.024096	0.155141
ARHGDIG	1549.88	-0.137448	0.0600743	-2.28796	0.02214	0.150311
ARHGEF1	1183.6	-0.0189683	0.0331866	-0.571565	0.567616	0.716696
ARHGEF10	700.99	0.132785	0.0892024	1.48858	0.136597	0.321838
ARHGEF10L	2278.4	0.010555	0.040234	0.262341	0.793059	0.874745
ARHGEF11	3654.9	-0.025208	0.0565162	-0.446032	0.655574	0.783561
ARHGEF12	1263.37	0.479873	0.219002	2.19118	0.0284385	0.166517
ARHGEF16	207.944	-0.0736424	0.0958469	-0.768333	0.442289	0.616396
ARHGEF17	6662.47	-0.103622	0.0551397	-1.87927	0.0602081	0.228138
ARHGEF18	895.84	0.101307	0.0575851	1.75925	0.0785352	0.252619
ARHGEF26	757.536	0.0581106	0.0564439	1.02953	0.303232	0.493535
ARHGEF28	623.932	0.0332295	0.0913435	0.363786	0.716018	0.823096
ARHGEF3	396.991	0.133706	0.0722214	1.85133	0.0641225	0.234804
ARHGEF33	339.119	0.0783907	0.0928084	0.844651	0.398306	0.578972
ARHGEF37	981.405	0.0964356	0.0606509	1.59001	0.111832	0.29207
ARHGEF38	16.3462	0.412989	0.267708	1.54268	0.122908	0.307011
ARHGEF39	9.60016	-0.175551	0.169178	-1.03767	0.299426	NA
ARHGEF4	5409.72	0.105852	0.045507	2.32605	0.0200158	0.143321
ARHGEF5	14.7665	0.174765	0.171093	1.02146	0.307036	0.496855
ARHGEF6	1674.29	0.086089	0.0268495	3.20635	0.00134429	0.0339472
ARHGEF7	1517.05	0.149491	0.076481	1.95462	0.0506283	0.212165
ARHGEF9	10411.8	0.00751911	0.0307457	0.244558	0.806799	0.882332
ARID1A	1579.93	0.118617	0.0514452	2.3057	0.0211275	0.14739
ARID1B	1433.55	0.166741	0.0969132	1.72052	0.0853383	0.261622
ARID2	506.59	0.0871991	0.0787343	1.10751	0.268073	0.460947
ARID3A	116.84	-0.0475459	0.0746666	-0.636775	0.524271	0.682325
ARID3B	387.577	-0.0503301	0.0373472	-1.34763	0.177778	0.366688
ARID3C	3.62654	-0.178266	0.296043	-0.602163	0.547066	NA
ARID4A	828.433	0.0597338	0.0724057	0.824987	0.409379	0.58886
ARID4B	968.39	0.164944	0.0904337	1.82392	0.0681646	0.240179
ARID5A	163.59	0.100402	0.0802278	1.25147	0.210764	0.402901
ARID5B	310.236	0.498642	0.239519	2.08184	0.0373568	0.187442
ARIH1	29857.1	-0.104592	0.0510474	-2.04893	0.0404694	0.19383
ARIH2	995.904	0.0542286	0.0347804	1.55917	0.118956	0.301836
ARL1	3764.88	-0.111281	0.0537941	-2.06865	0.0385793	0.190343
ARL10	31.2144	-0.0603891	0.113152	-0.533699	0.59355	0.737136
ARL11	46.2623	0.0116099	0.0884324	0.131285	0.89555	0.938432
ARL13A	0.112055	-0.409394	1.925	-0.212672	0.831583	NA
ARL13B	332.894	0.145488	0.0691135	2.10506	0.035286	0.182959
ARL14	0	NA	NA	NA	NA	NA
ARL14EP	718.081	0.00496904	0.0242761	0.204689	0.837815	0.902517
ARL14EPL	0.409737	-0.0457611	0.789251	-0.0579804	0.953764	NA
ARL15	753.82	0.0583942	0.0688409	0.848248	0.3963	0.577293
ARL16	28.8332	-0.0737022	0.0952144	-0.774065	0.438892	0.612978
ARL2	19.6741	0.0509659	0.130329	0.391057	0.695755	0.808915
ARL2BP	1865.7	0.0841306	0.139089	0.604867	0.545267	0.699013
ARL3	3130.67	0.0437117	0.0276072	1.58335	0.113342	0.294233
ARL4A	672.601	-0.0101195	0.034032	-0.297352	0.766198	0.856578
ARL4C	3906.51	-0.0477608	0.0411912	-1.15949	0.246257	0.438998
ARL5A	2444.72	0.110915	0.0677048	1.63821	0.101377	0.281111
ARL5B	511.452	0.0380173	0.0317268	1.19827	0.230812	0.423116
ARL6	347.691	0.098127	0.0510602	1.92179	0.0546323	0.219979
ARL6IP1	7909.88	-0.0489299	0.0423792	-1.15457	0.248266	0.441064
ARL6IP4	968.185	-0.166846	0.0596663	-2.79631	0.0051689	0.073016
ARL6IP5	1758.52	0.0287665	0.0335692	0.856932	0.391483	0.572902
ARL8A	3790.1	-0.0515425	0.0423871	-1.21599	0.223987	0.415519
ARL8B	6836.6	0.103379	0.0271272	3.8109	0.000138459	0.00824592
ARL8BL	912.184	-0.118659	0.0458783	-2.5864	0.00969853	0.0996786
ARL9	129.993	-0.0746965	0.0613248	-1.21805	0.223206	0.415109
ARMC1	1092.65	0.0750725	0.0445475	1.68522	0.0919457	0.271151
ARMC10	65.1382	0.0113749	0.0763333	0.149016	0.881541	0.930512
ARMC2	346.711	0.00939887	0.0469911	0.200014	0.84147	0.904448
ARMC3	39.5029	0.121032	0.0847574	1.42798	0.153297	0.340138
ARMC4	89.8439	0.0839056	0.0601059	1.39596	0.162726	0.350779
ARMC5	93.317	-0.114872	0.0957093	-1.20021	0.230056	0.422405
ARMC6	2380.14	-0.0818726	0.0435358	-1.88058	0.060029	0.227736
ARMC7	295.984	-0.0899312	0.0506738	-1.77471	0.075946	0.249961
ARMC8	665.862	0.0635639	0.0389116	1.63355	0.102354	0.282154
ARMC9	552.964	0.0303902	0.0468026	0.649328	0.516127	0.675438
ARMT1	714.077	0.0640262	0.0721905	0.886905	0.37513	0.558092
ARNT	1963.76	-0.0656804	0.0329303	-1.99453	0.0460941	0.205418
ARNT2	7881.16	0.132517	0.106743	1.24146	0.214436	0.406563
ARNTL	795.285	0.551353	0.0317187	17.3826	1.11815e-67	4.35548e-64
ARNTL2	833.761	0.0879581	0.0635034	1.38509	0.166024	0.354116
ARPC1A	2955.7	-0.0384817	0.0455739	-0.844382	0.398456	0.579137
ARPC1B	263.287	0.0451185	0.0786971	0.573319	0.566429	0.71565
ARPC2	2544.85	-0.0455577	0.0466208	-0.977198	0.328471	0.517955
ARPC3	2687.74	-0.0205278	0.0499856	-0.410674	0.681312	0.799865
ARPC4	1559.79	-0.0592	0.0525096	-1.12741	0.259568	0.453045
ARPC4-TTLL3	594.561	-0.0321157	0.0617867	-0.519784	0.603214	0.744509
ARPC5	4492.72	-0.0530434	0.0392951	-1.34987	0.177056	0.365924
ARPC5L	392.773	-0.0627965	0.0520854	-1.20565	0.227954	0.420276
ARPP19	9207.66	0.128942	0.0323414	3.98689	6.69436e-05	0.00501466
ARPP21	22068.7	0.247549	0.0486141	5.09213	3.54062e-07	8.75656e-05
ARR3	35.5856	0.00262991	0.254564	0.010331	0.991757	0.995078
ARRDC1	505.596	-0.0788844	0.0447007	-1.76472	0.07761	0.25222
ARRDC2	229.427	-0.0854261	0.0807531	-1.05787	0.290116	0.482011
ARRDC3	532.612	0.018539	0.0421556	0.439774	0.6601	0.786377
ARRDC4	287.917	0.0486876	0.058029	0.839023	0.401456	0.581974
ARRDC5	4.44464	0.392011	0.268014	1.46265	0.143562	NA
ARSA	1123.32	-0.035199	0.0709929	-0.495811	0.620028	0.756512
ARSB	161.259	0.0462978	0.0474184	0.976368	0.328882	0.518288
ARSD	62.7245	0.0656353	0.11029	0.595113	0.551768	0.704333
ARSE	18.1006	0.06661	0.12591	0.529027	0.596787	0.739563
ARSG	68.1944	0.146382	0.071475	2.04801	0.0405588	0.19401
ARSH	140.04	0.109481	0.0557986	1.96208	0.0497537	0.210702
ARSI	53.8572	0.0685939	0.0747012	0.918244	0.358491	0.543309
ARSJ	121.095	0.0745454	0.0599177	1.24413	0.213452	0.405684
ARSK	128.977	0.0438564	0.05122	0.856237	0.391867	0.573249
ART1	1.0686	1.37753	0.570056	2.41649	0.015671	NA
ART4	7.18301	0.0564287	0.201159	0.280517	0.779081	NA
ART7B	0.122453	0.191728	1.64908	0.116263	0.907444	NA
ART7C	0.0666548	0.0714963	2.94486	0.0242784	0.980631	NA
ARTN	5.53611	-0.147571	0.217303	-0.679105	0.497071	NA
ARV1	197.396	0.0952607	0.0534172	1.78333	0.0745324	0.248823
ARVCF	2613.08	0.175345	0.0869898	2.01569	0.0438319	0.20056
ARX	303.649	-0.339039	0.0827358	-4.09785	4.17007e-05	0.00355049
AS3MT	391.239	0.00684451	0.0665816	0.102799	0.918123	0.952302
ASAH1	2543.31	0.015071	0.034012	0.443109	0.657687	0.784702
ASAH2	70.7618	-0.0382503	0.0718364	-0.532464	0.594405	0.737785
ASAP1	2403.09	0.330355	0.148354	2.22681	0.02596	0.159748
ASAP2	249.697	0.485169	0.280545	1.72938	0.0837407	0.259589
ASAP3	1944.13	-0.137521	0.0853843	-1.61061	0.107265	0.288304
ASB1	1467.64	0.0989962	0.0537246	1.84266	0.0653788	0.237208
ASB10	11.0239	-0.0308382	0.151574	-0.203453	0.838781	NA
ASB11	1.21181	-0.520547	0.444632	-1.17074	0.241705	NA
ASB12	6.2933	-0.233354	0.24831	-0.939768	0.347336	NA
ASB13	552.492	-0.0319442	0.026211	-1.21873	0.222946	0.414871
ASB14	37.8491	-0.0248435	0.17791	-0.139641	0.888943	0.934888
ASB15	1.67443	0.165459	0.401431	0.412174	0.680212	NA
ASB16	23.7232	-0.163075	0.16797	-0.970862	0.331617	0.52044
ASB18	0.501357	0.694026	0.704872	0.984613	0.324814	NA
ASB2	260.276	0.164939	0.0590865	2.79149	0.00524667	0.0733983
ASB3	512.859	0.0073779	0.026977	0.273489	0.784477	0.869218
ASB4	0.641761	0.290671	0.667071	0.435742	0.663024	NA
ASB5	686.375	-0.0422075	0.0323212	-1.30588	0.191594	0.382051
ASB6	739.489	-0.0466206	0.0382612	-1.21848	0.22304	0.414948
ASB7	197.926	0.114679	0.0581943	1.97062	0.0487678	0.209133
ASB8	552.834	-0.121164	0.0561244	-2.15885	0.0308619	0.172224
ASB9	43.4715	0.125	0.0840094	1.48793	0.136769	0.321951
ASCC1	591.794	0.00033458	0.056477	0.00592419	0.995273	0.996946
ASCC2	474.161	0.00485745	0.0277835	0.174832	0.861212	0.918152
ASCC3	402.99	0.0592053	0.0509025	1.16311	0.244784	0.437283
ASCL1	72.0936	-0.218048	0.0733762	-2.97165	0.00296207	0.0538529
ASCL3	51.2179	0.114193	0.09386	1.21663	0.223745	0.415316
ASCL4	0.366657	0.315814	0.7529	0.419464	0.674877	NA
ASF1A	246.239	0.00522445	0.0480044	0.108833	0.913335	0.949408
ASH1L	3003.4	0.224694	0.131467	1.70913	0.0874263	0.264657
ASH2L	671.888	-0.0749946	0.036031	-2.08139	0.0373982	0.187484
ASIC1	1896.43	-0.0335187	0.0367989	-0.910861	0.362369	0.546781
ASIC2	1346.22	-0.0930239	0.0448334	-2.07488	0.0379976	0.188909
ASIC4	1596.58	-0.0453381	0.0616474	-0.735442	0.46207	0.632313
ASIC5	20.9519	-0.185545	0.234402	-0.791568	0.428613	0.605844
ASIP	10.6609	0.170072	0.169578	1.00291	0.315904	NA
ASL1	7.98559	0.0374159	0.201802	0.185409	0.852908	NA
ASL2	145.612	-0.0377837	0.151222	-0.249855	0.802699	0.880454
ASMT	3.75519	-0.920521	0.690517	-1.33309	0.182503	NA
ASMTL	316.257	0.0238401	0.0363358	0.656105	0.511757	0.672091
ASNA1	1018.64	-0.0931461	0.0720212	-1.29332	0.195902	0.38642
ASNS	914.428	0.0342498	0.0259308	1.32081	0.186563	0.376352
ASNSD1	414.323	-0.0494179	0.0530399	-0.931711	0.351486	0.537333
ASPA	1310.71	0.078101	0.0876742	0.890809	0.373032	0.556167
ASPDH	6.63156	0.0796362	0.248826	0.320048	0.748932	NA
ASPG	478.469	0.0241207	0.056408	0.427611	0.668934	0.792176
ASPH	2138.78	0.0950953	0.0341192	2.78715	0.00531744	0.0736454
ASPHD2	1118.63	-0.0926352	0.0786498	-1.17782	0.238869	0.431615
ASPM	105.887	0.0223729	0.0548763	0.407697	0.683496	0.80114
ASPN	14.369	0.0610702	0.14588	0.418633	0.675485	0.796444
ASRGL1	725.049	0.0500823	0.0484269	1.03418	0.301051	0.491478
ASS1	1093.66	0.0712422	0.0621637	1.14604	0.251778	0.444988
ASTE1	124.545	-0.141148	0.0465138	-3.03453	0.00240911	0.0478309
ASTL	1.22723	-0.314051	0.423862	-0.740928	0.458737	NA
ASTN1	7446.25	0.0488861	0.0477688	1.02339	0.306124	0.495812
ASTN2	2330.8	0.0792102	0.0420011	1.88591	0.059307	0.226399
ASXL1	691.101	0.038072	0.0488685	0.779071	0.435938	0.611317
ASXL2	535.624	0.190987	0.143642	1.3296	0.18365	0.373201
ASXL3	800.579	0.237225	0.121676	1.94965	0.0512184	0.213207
ASZ1	3.96511	0.320598	0.334465	0.958539	0.337791	NA
AT2	1.5517	0.386723	0.741647	0.521439	0.602061	NA
ATAD1	1149.02	-0.0232897	0.0327162	-0.711871	0.476545	0.644647
ATAD2	484.151	0.105561	0.0828138	1.27468	0.202423	0.39336
ATAD2B	459.867	0.2172	0.132405	1.64042	0.100918	0.280737
ATAD3A	959.583	-0.0982037	0.0347635	-2.82491	0.00472938	0.0700951
ATAD5	81.0017	0.0896926	0.113541	0.789957	0.429553	0.606403
ATCAY	4133.12	0.244195	0.0988093	2.47137	0.0134595	0.118281
ATE1	906.01	0.101552	0.0557567	1.82135	0.0685544	0.240709
ATF1	576	0.19818	0.112504	1.76153	0.0781483	0.252514
ATF2	742.469	0.184412	0.121455	1.51836	0.128925	0.313724
ATF3	217.345	0.188258	0.098158	1.91791	0.0551222	0.220305
ATF4	8986.56	-0.101951	0.0510761	-1.99606	0.0459271	0.204973
ATF6	844.488	0.00584367	0.028876	0.202372	0.839626	0.903468
ATF7	489.347	-0.159141	0.073184	-2.17453	0.0296655	0.169808
ATF7IP	979.576	0.18294	0.0956318	1.91296	0.0557529	0.221434
ATG10	283.48	-0.0825196	0.0385183	-2.14235	0.0321656	0.175607
ATG101	792.987	-0.169049	0.0609346	-2.77427	0.00553254	0.0746341
ATG12	907.135	-0.0166495	0.0308563	-0.539582	0.589485	0.73384
ATG13	4626.29	0.0278137	0.0444682	0.625475	0.531659	0.688348
ATG14	278.39	-0.00573499	0.0409459	-0.140063	0.88861	0.934808
ATG16L1	1316.62	-0.00411316	0.0262695	-0.156575	0.875579	0.926571
ATG2B	318.636	0.426814	0.265625	1.60683	0.108092	0.289081
ATG3	651.9	-0.073845	0.037344	-1.97743	0.0479933	0.208527
ATG4A	544.61	0.01106	0.0331096	0.334042	0.738348	0.838132
ATG4B	2178.75	0.00084909	0.0221432	0.0383454	0.969412	0.981796
ATG4C	975.277	0.0241741	0.032979	0.733014	0.46355	0.633614
ATG5	777.609	0.0163553	0.0323498	0.505576	0.613155	0.751894
ATG7	1147.23	0.0466711	0.0532825	0.875918	0.381075	0.562958
ATG9A	3848.81	-0.0577359	0.0506583	-1.13971	0.254405	0.448252
ATG9B	414.688	-0.170212	0.0797701	-2.13379	0.0328604	0.177223
ATIC	708.556	0.0432921	0.0506048	0.855493	0.392278	0.573545
ATL1	3260.34	-0.0502961	0.0389737	-1.29051	0.196872	0.387441
ATL2	1588.68	0.0485566	0.0277717	1.74842	0.0803911	0.255742
ATM	548.831	0.145154	0.127048	1.14251	0.25324	0.446653
ATMIN	719.289	0.111022	0.0748353	1.48355	0.137929	0.323091
ATN1	3645.86	-0.108851	0.0510591	-2.13186	0.0330181	0.177612
ATOH1	0.525983	-0.659052	0.819098	-0.804608	0.421046	NA
ATOH7	0	NA	NA	NA	NA	NA
ATOH8	70.1033	-0.0958867	0.0665634	-1.44053	0.149717	0.335646
ATOX1	761.041	-0.0837588	0.0541732	-1.54613	0.122073	0.306057
ATP10A	672.828	0.166283	0.0623668	2.66621	0.00767106	0.0883391
ATP10B	42.6412	0.123629	0.184355	0.670604	0.502473	0.665278
ATP10D	137.915	0.197214	0.0866274	2.27658	0.0228111	0.151734
ATP11A	453.584	0.200002	0.107188	1.8659	0.0620556	0.231202
ATP11B	1698.09	0.240968	0.122035	1.97458	0.0483163	0.208723
ATP11C	2019.22	0.145466	0.0930308	1.56363	0.117904	0.300567
ATP12A	3.30465	0.759541	0.296391	2.56263	0.0103883	NA
ATP13A1	1013.22	0.0414751	0.0259906	1.59577	0.110539	0.290738
ATP13A2	2971.57	-0.104857	0.053082	-1.97538	0.0482252	0.208723
ATP13A3	557.448	0.465488	0.265423	1.75376	0.0794717	0.254261
ATP13A4	10.3836	0.22698	0.203996	1.11267	0.26585	NA
ATP13A5	487.57	-0.12417	0.0844271	-1.47074	0.141362	0.326632
ATP1A1	2814.5	0.0833494	0.0347611	2.39778	0.0164948	0.130526
ATP1B1	26975.7	-0.00342716	0.0373142	-0.0918461	0.92682	0.957728
ATP1B3	18302.4	0.0526103	0.0177894	2.95739	0.00310251	0.055246
ATP1B4	328.682	-0.0144372	0.0560293	-0.257672	0.79666	0.877096
ATP23	483.977	-0.0540989	0.0467671	-1.15677	0.247366	0.440078
ATP2A2	20756.8	0.111156	0.0583717	1.90428	0.0568742	0.223147
ATP2A3	9417.67	0.146977	0.0720662	2.03947	0.0414033	0.195506
ATP2B1	9830.79	0.207353	0.0935006	2.21766	0.0265779	0.161325
ATP2B2	6917.69	0.00966512	0.0320493	0.30157	0.76298	0.854575
ATP2B4	4129.23	0.439684	0.275852	1.59391	0.110956	0.291223
ATP2C1	2531.98	0.0716528	0.0341677	2.09709	0.0359858	0.185092
ATP2C2	17.3098	0.0754806	0.175228	0.430756	0.666646	0.790783
ATP4B	1.4867	0.174259	0.44715	0.38971	0.696751	NA
ATP5A1W	3644.82	-0.0114144	0.0263694	-0.432864	0.665113	0.789813
ATP5A1Z	10007.1	-0.0829811	0.0478561	-1.73397	0.0829231	0.258715
ATP5C1	4174.33	-0.0525297	0.0495799	-1.0595	0.289374	0.48128
ATP5D	2441.21	-0.158495	0.0638235	-2.48333	0.0130161	0.116021
ATP5E	1978.7	-0.0892717	0.0533995	-1.67177	0.0945696	0.273883
ATP5F1	3711.12	-0.0813458	0.0458636	-1.77365	0.0761218	0.250171
ATP5F1B	19535.4	-0.109156	0.0646832	-1.68755	0.0914972	0.270277
ATP5G1	2761.06	-0.0854842	0.0595166	-1.43631	0.150914	0.337408
ATP5G2	0.105897	0.0715025	1.93604	0.0369323	0.970539	NA
ATP5G3	2988.25	-0.119598	0.0528387	-2.26346	0.0236076	0.153711
ATP5H	2352.46	-0.0730912	0.0527194	-1.38642	0.165618	0.35359
ATP5I	2114.35	-0.137874	0.0588258	-2.34377	0.01909	0.139841
ATP5J	1480.21	-0.0451154	0.0627333	-0.719162	0.472041	0.640948
ATP5J2	1619.31	-0.0741705	0.0493136	-1.50406	0.132567	0.317528
ATP5L	1930.17	-0.0864899	0.0522363	-1.65574	0.0977735	0.277649
ATP5O	2352.03	-0.123456	0.0519004	-2.37871	0.0173735	0.132955
ATP5S	83.4406	-0.157358	0.0801439	-1.96344	0.0495952	0.210281
ATP5SL	389.879	-0.162212	0.0880574	-1.84212	0.0654581	0.237208
ATP6	264462	-0.179512	0.0730457	-2.45753	0.0139897	0.120294
ATP6AP1	974.99	-0.0158909	0.0623699	-0.254784	0.79889	0.878192
ATP6AP1L	36.0072	-0.0907435	0.083537	-1.08627	0.277361	0.469137
ATP6AP2	6147.15	-0.0560013	0.0358387	-1.56259	0.118149	0.300763
ATP6V0A1	12406.8	0.0243351	0.0190532	1.27722	0.201526	0.392252
ATP6V0A2	1848.19	-0.024606	0.0196684	-1.25105	0.210918	0.403031
ATP6V0A4	22.7573	0.208625	0.243869	0.855478	0.392287	0.573545
ATP6V0B	2985.96	-0.118045	0.054189	-2.1784	0.0293762	0.169523
ATP6V0C	14169.2	-0.0787572	0.0427876	-1.84065	0.0656722	0.237486
ATP6V0D1	7336.7	-0.0991725	0.0486229	-2.03962	0.0413878	0.195506
ATP6V0D2	1.51594	0.108169	0.406999	0.265772	0.790415	NA
ATP6V0E1	623.542	0.0182514	0.0414719	0.44009	0.659872	0.786165
ATP6V0E2	2650.03	-0.104136	0.0557589	-1.8676	0.0618172	0.230866
ATP6V1A	12021.2	0.0750704	0.0334527	2.24408	0.0248275	0.157497
ATP6V1AL	546.982	0.00397853	0.0736023	0.0540544	0.956892	0.974848
ATP6V1B2	12295.8	-0.0121226	0.0165419	-0.732843	0.463654	0.633678
ATP6V1C1	6019.72	-0.0336022	0.0339237	-0.990524	0.321918	0.511713
ATP6V1C2	244.162	-0.000285105	0.0472772	-0.0060305	0.995188	0.996946
ATP6V1D	4005.61	-0.033275	0.0449585	-0.740128	0.459223	0.630132
ATP6V1E1	5644.68	-0.0868716	0.0468966	-1.85241	0.0639675	0.23454
ATP6V1G1	6805.95	-0.0503782	0.0451697	-1.11531	0.264717	0.45859
ATP6V1G3	49.6746	0.243159	0.106772	2.27737	0.0227641	0.151706
ATP6V1H	4328.88	-0.0226506	0.0352227	-0.643068	0.52018	0.678978
ATP7B	295.21	0.327554	0.180498	1.81472	0.0695662	0.242161
ATP8	6375.44	-0.171785	0.0810702	-2.11897	0.0340928	0.180312
ATP8A1	4249.57	0.198989	0.132692	1.49963	0.13371	0.318748
ATP8A2	1802.75	0.187604	0.0745588	2.51619	0.0118631	0.110713
ATP8B1	9.3188	-0.141045	0.180145	-0.782955	0.433653	NA
ATP8B2	1811.16	-0.0529775	0.0533417	-0.993173	0.320626	0.510628
ATP8B3	166.202	0.0366366	0.202205	0.181185	0.856222	0.914881
ATP8B4	185.495	0.266208	0.0761679	3.49502	0.000474024	0.0175762
ATP9A	4713.83	0.137927	0.11504	1.19895	0.230546	0.422853
ATP9B	588.228	0.224746	0.103423	2.17309	0.0297737	0.169973
ATPAF1	1283.31	-0.0888629	0.0325332	-2.73146	0.00630552	0.0799712
ATPAF2	341.401	-0.121973	0.0538029	-2.26703	0.0233882	0.152922
ATPIF1	1767.42	-0.343978	0.0952939	-3.60965	0.000306606	0.0137672
ATR	243.718	0.166047	0.0918813	1.8072	0.0707318	0.243686
ATRAID	525.834	-0.300098	0.0771344	-3.89058	0.000100003	0.00654685
ATRIP	383.556	-0.0648215	0.0480196	-1.3499	0.177049	0.365924
ATRN	4496.3	0.0829851	0.0686984	1.20796	0.227062	0.418928
ATRNL1	2124.18	0.339356	0.124298	2.73017	0.00633022	0.0799928
ATRX	3090.94	0.172405	0.104706	1.64657	0.099646	0.280215
ATXN1	733.123	0.24461	0.118649	2.06163	0.039243	0.192037
ATXN10	441.776	0.0127882	0.0325567	0.392798	0.694469	0.808082
ATXN1L	1335.48	0.0796406	0.054719	1.45545	0.145546	0.331453
ATXN2	1695.79	0.0568516	0.0296162	1.91961	0.0549073	0.220235
ATXN3	957.747	0.0820249	0.0598485	1.37054	0.170518	0.359103
ATXN7	450.452	0.111046	0.108261	1.02573	0.30502	0.494666
ATXN7L1	688.847	0.0966306	0.0978254	0.987787	0.323257	0.513112
ATXN7L2	86.8385	-0.0852762	0.0920166	-0.926748	0.354057	0.539339
ATXN7L3	1850.87	-0.0354196	0.0693929	-0.510421	0.609756	0.749488
AUH	990.499	-0.021061	0.0254232	-0.828415	0.407436	0.587095
AUP1	1438.2	-0.0744919	0.0597727	-1.24625	0.212671	0.404842
AURKA	59.6783	-0.0920811	0.148104	-0.621732	0.534118	0.69023
AURKAIP1	488.134	-0.0805601	0.0564381	-1.42741	0.153463	0.340274
AUTS2	1171.07	-0.0044696	0.0339354	-0.131709	0.895214	0.938397
AVD	103.642	-0.0830622	0.264689	-0.313811	0.753665	0.848349
AVDL	1.33702	0.12152	0.432062	0.281256	0.778514	NA
AVEN	521.835	-0.176603	0.0495872	-3.56147	0.000368781	0.015201
AVL9	993.443	0.0140018	0.0239306	0.585101	0.55848	0.709746
AVP	1892.11	-0.18262	0.122413	-1.49184	0.135741	0.321355
AVPI1	23.9852	-0.278301	0.141939	-1.96071	0.0499132	0.21093
AVPR1A	30.9802	0.0702961	0.133058	0.528312	0.597282	0.739943
AVPR1B	0.912899	-0.191685	0.508752	-0.376775	0.706341	NA
AVPR2	123.224	0.15237	0.0897008	1.69865	0.0893849	0.267725
AVR2	2.06684	-0.00924924	0.376171	-0.0245879	0.980384	NA
AWAT1	37.2612	-0.185215	0.171514	-1.07989	0.280193	0.472012
AXDND1	357.836	-0.104954	0.0478541	-2.1932	0.0282928	0.166409
AXIN1	668.047	0.0167085	0.0263546	0.633988	0.526089	0.683661
AXIN2	581.078	0.0684712	0.0585436	1.16958	0.242171	0.43487
AZI2	1468.59	-0.0321212	0.0180674	-1.77785	0.0754287	0.249476
AZIN1	5134.04	-0.00349611	0.0331363	-0.105507	0.915974	0.951199
AZIN2	1627.64	-0.199809	0.0661744	-3.01942	0.00253257	0.0492019
AvBD1	2.64286	0.0851197	0.360569	0.236071	0.813378	NA
AvBD10	0.0638591	-0.16895	2.94486	-0.0573713	0.954249	NA
AvBD11	0	NA	NA	NA	NA	NA
AvBD12	2.27842	0.223274	0.350743	0.636574	0.524402	NA
AvBD13	0.136842	-0.168944	1.43283	-0.117909	0.90614	NA
AvBD14	78.5431	0.0232831	0.365026	0.0637847	0.949142	0.970443
AvBD2	0.539873	-0.131867	0.77	-0.171256	0.864022	NA
AvBD3	14.6235	0.281313	0.141948	1.98181	0.0475009	0.207807
AvBD4	6.0732	-0.0530702	0.60422	-0.0878326	0.93001	NA
AvBD5	142.589	-0.0568769	0.137487	-0.413689	0.679102	0.798512
AvBD6	0	NA	NA	NA	NA	NA
AvBD7	0.126891	-0.529617	1.90888	-0.27745	0.781435	NA
AvBD8	0.0229859	-0.168951	2.94486	-0.0573715	0.954249	NA
AvBD9	0.019934	-0.168951	2.94486	-0.0573715	0.954249	NA
B2M	4632.77	0.0101662	0.0891524	0.114032	0.909213	0.946575
B3GALNT1	238.856	0.083183	0.0705217	1.17954	0.238184	0.430727
B3GALNT2	699.274	0.107784	0.0545846	1.97463	0.0483101	0.208723
B3GALT1	975.955	0.120741	0.075248	1.60457	0.108588	0.289511
B3GALT2	1817.27	0.0576688	0.033	1.74754	0.0805436	0.255851
B3GALT5	324.766	-0.0333584	0.0604209	-0.552101	0.580879	0.726595
B3GALT6	659.541	0.099693	0.0734598	1.35711	0.174747	0.36337
B3GAT1	2295.76	0.0269778	0.0218578	1.23424	0.217113	0.408846
B3GAT1L	4706.9	0.0648726	0.0295872	2.19259	0.0283369	0.166409
B3GAT2	1237.34	-0.0813514	0.0449429	-1.81011	0.0702795	0.243127
B3GLCT	613.441	0.0355327	0.0811432	0.437901	0.661458	0.787332
B3GNT2	2066.26	-0.0721616	0.0293207	-2.46111	0.0138506	0.119693
B3GNT3	44.1644	-0.0848652	0.146271	-0.580193	0.561785	0.711698
B3GNT4	114.9	0.111446	0.069622	1.60072	0.109438	0.290167
B3GNT5	62.9793	0.160892	0.11064	1.4542	0.14589	0.331696
B3GNT7	165.992	-0.121809	0.0817078	-1.49079	0.136017	0.321355
B3GNT9	357.967	0.159229	0.0420578	3.78596	0.000153117	0.00890192
B3GNTL	55.6993	-0.00725633	0.129269	-0.0561338	0.955235	0.974116
B3GNTL1	220.996	0.0746604	0.0771275	0.968012	0.333038	0.521777
B4GALNT3	261.787	0.0132635	0.0827948	0.160197	0.872726	0.924765
B4GALNT4	3474.89	0.0966608	0.0367889	2.62744	0.00860288	0.0940186
B4GALT1	223.451	0.0153509	0.0565269	0.271568	0.785954	0.870279
B4GALT2	1833.19	-0.0566968	0.054843	-1.0338	0.301228	0.491576
B4GALT3	1332.32	-0.138962	0.0577077	-2.40803	0.0160388	0.128417
B4GALT4	372.059	-0.0300303	0.0397798	-0.754914	0.450301	0.622716
B4GALT5	2404.79	0.0198635	0.0303034	0.655487	0.512154	0.672386
B4GALT6	1293.91	0.209973	0.116925	1.7958	0.072527	0.246627
B4GALT7	356.053	-0.0799976	0.0560656	-1.42686	0.153621	0.340476
B9D1	436.467	0.0835108	0.0468381	1.78297	0.0745916	0.248823
B9D2	183.49	-0.104535	0.0824313	-1.26815	0.204746	0.395898
BAALC	224.407	0.0777312	0.0529528	1.46793	0.142123	0.327419
BAAT	41.6972	-0.0168061	0.106227	-0.15821	0.874291	0.925619
BABAM1	1008.07	-0.0967222	0.0621531	-1.55619	0.119662	0.302967
BACE1	8448.52	-0.0298998	0.0287677	-1.03935	0.298641	0.489597
BACE2	346.208	0.0834882	0.0631512	1.32204	0.186156	0.376187
BACH1	548.069	0.135487	0.0980341	1.38204	0.166958	0.355331
BACH2	473.483	0.152241	0.0676886	2.24914	0.0245034	0.15647
BAG1	303.866	0.0728779	0.0464499	1.56896	0.116658	0.299152
BAG2	632.788	-0.0902398	0.0603087	-1.4963	0.134576	0.319957
BAG3	1484.77	-0.11176	0.0626471	-1.78396	0.0744299	0.248754
BAG4	372.47	-0.134518	0.0604925	-2.22372	0.0261674	0.160076
BAG5	1538.27	0.0415044	0.0915632	0.453287	0.650342	0.78
BAHCC1	3800.31	-0.149841	0.0600399	-2.49569	0.0125713	0.113484
BAHD1	250.151	0.419848	0.189938	2.21044	0.0270744	0.162938
BAIAP2	2072.68	-0.123825	0.0478592	-2.58727	0.00967394	0.0996553
BAIAP2L1	98.604	-0.118391	0.0551207	-2.14786	0.031725	0.174297
BAIAP2L2	355.553	0.125309	0.0592842	2.1137	0.0345409	0.181208
BAK1	789.899	0.0318804	0.0372962	0.85479	0.392667	0.573881
BAMBI	341.074	0.0327709	0.0487619	0.67206	0.501546	0.66479
BANF1	1412.95	-0.0812439	0.0733603	-1.10746	0.268094	0.460947
BANK1	14.5725	0.127252	0.145157	0.876653	0.380675	0.562528
BANP	324.289	-0.00805627	0.0421515	-0.191126	0.848427	0.909233
BAP1	2220.41	-0.0528296	0.0473849	-1.1149	0.264892	0.458635
BARD1	38.4009	-0.0396446	0.0778556	-0.509207	0.610607	0.750009
BARHL1	588.453	-0.217556	0.100239	-2.17037	0.0299788	0.170474
BARHL2	115.443	-0.250252	0.0837413	-2.98839	0.00280447	0.0522685
BARL	2.09537	0.453043	0.362538	1.24965	0.211429	NA
BARX1	2.54763	-0.573877	0.332995	-1.72338	0.0848195	NA
BARX2	116.496	-0.11468	0.0615004	-1.86471	0.0622225	0.231547
BASP1	10890.3	-0.053953	0.0390024	-1.38332	0.166565	0.354849
BATF	62.5394	0.0191216	0.112405	0.170113	0.864922	0.920595
BATF3	60.2855	0.0552669	0.112283	0.492213	0.622569	0.758347
BAZ1A	533.383	0.126826	0.0841263	1.50756	0.131667	0.316726
BAZ1B	1638.58	0.0796894	0.0561803	1.41846	0.156057	0.343484
BAZ2A	1396.9	-0.0898848	0.0836548	-1.07447	0.282611	0.474398
BAZ2B	832.276	0.238642	0.149859	1.59244	0.111285	0.291634
BBIP1	138.198	-0.124512	0.0739215	-1.68439	0.0921069	0.271443
BBOF1	101.835	-0.0690103	0.0517659	-1.33312	0.182492	0.372196
BBOX1	200.984	-0.00671478	0.0455519	-0.147409	0.882809	0.93122
BBS1	106.457	-0.0928749	0.0926143	-1.00281	0.315951	0.506151
BBS10	494.576	-0.2021	0.0692176	-2.91977	0.0035029	0.0592603
BBS12	296.896	0.0359511	0.0598932	0.600253	0.548338	0.701737
BBS2	859.947	-0.0169362	0.0273457	-0.619335	0.535695	0.691375
BBS4	1117.11	-0.0640408	0.0525175	-1.21942	0.222686	0.414734
BBS5	693.841	0.0212592	0.078435	0.271042	0.786359	0.870498
BBS7	935.705	0.0489918	0.0394185	1.24287	0.213917	0.406024
BBS9	240.288	0.0934733	0.0910419	1.02671	0.304559	0.494357
BBX	341.938	0.347325	0.157738	2.20191	0.0276713	0.164686
BCAN	3459.91	-0.226945	0.0764993	-2.96663	0.00301079	0.0542326
BCAP29	1076.22	0.0525578	0.0330053	1.59241	0.111293	0.291634
BCAP31	2050.33	-0.10929	0.0565592	-1.93231	0.0533209	0.217645
BCAR1	2083.16	-0.121225	0.0682816	-1.77537	0.0758363	0.249758
BCAR3	1498.53	0.0363602	0.031185	1.16595	0.243634	0.436129
BCAS1	3341.61	-0.0507818	0.0516306	-0.983561	0.325331	0.515351
BCAS2	751.084	-0.0548796	0.0550954	-0.996082	0.31921	0.509391
BCAS3	1367.36	-0.0700142	0.0347729	-2.01347	0.0440656	0.200991
BCAT1	1143.13	0.164354	0.0908498	1.80907	0.07044	0.243222
BCCIP	538.485	-0.0392345	0.0590546	-0.664375	0.50645	0.66811
BCDIN3D	133.672	0.108577	0.0675312	1.6078	0.107879	0.288864
BCHE	1814.66	0.170099	0.036345	4.68014	2.86682e-06	0.000442257
BCKDHA	1384.52	-0.166951	0.0776201	-2.15088	0.0314859	0.173903
BCKDHB	537.476	-0.0233703	0.0590988	-0.395445	0.692515	0.806703
BCL10	180.477	0.00288431	0.0493223	0.0584789	0.953367	0.973039
BCL11A	1331.39	-0.0247498	0.0399241	-0.619921	0.53531	0.691213
BCL11B	546.166	0.228772	0.148058	1.54515	0.12231	0.306286
BCL2	387.014	0.214642	0.124672	1.72165	0.0851333	0.261564
BCL2A1	66.6257	0.262679	0.102052	2.57398	0.0100536	0.101087
BCL2L1	2595.18	-0.239184	0.0506403	-4.72319	2.32174e-06	0.000384892
BCL2L10	358.05	-0.222248	0.0468522	-4.74359	2.09964e-06	0.000355593
BCL2L11	461.234	-0.0113605	0.0290751	-0.390731	0.695996	0.808915
BCL2L13	2023.9	0.107476	0.0682814	1.57401	0.115485	0.297515
BCL2L14	3.55609	0.543732	0.243621	2.23187	0.0256233	NA
BCL2L15	26.6727	0.033651	0.116721	0.288303	0.773115	0.861345
BCL6	1653.8	0.0624353	0.0423008	1.47598	0.139948	0.325567
BCL7A	419.251	0.233993	0.124217	1.88375	0.0595987	0.226754
BCL7B	1339.41	-0.0750941	0.0602479	-1.24642	0.212611	0.404826
BCL9	1313.74	0.0531472	0.0410597	1.29439	0.195531	0.386033
BCL9L	1071.11	-0.0101914	0.0368095	-0.276868	0.781881	0.86739
BCLAF1	2600.58	-0.0223003	0.0296203	-0.75287	0.451528	0.623527
BCO1	35.1344	0.150701	0.0881945	1.70874	0.0874992	0.264826
BCO2	532.819	-0.0420947	0.0421973	-0.997568	0.318489	0.508613
BCOR	574.938	0.0675094	0.0503464	1.3409	0.179954	0.369225
BCORL	0.283321	0.561421	1.14829	0.488917	0.6249	NA
BCORL1	557.618	0.0124659	0.0417569	0.298534	0.765296	0.855986
BCR	3097.86	0.109375	0.0797754	1.37103	0.170365	0.358998
BCS1L	246.434	-0.019601	0.0611524	-0.320528	0.748568	0.844871
BDH1	254.813	-0.0804425	0.0475	-1.69353	0.0903552	0.268874
BDH1A	7617.46	-0.0106956	0.0449697	-0.23784	0.812005	0.885832
BDH1B	1120.21	0.0280605	0.0302534	0.927516	0.353659	0.539008
BDH2	287.596	0.0419002	0.0452588	0.92579	0.354555	0.539853
BDKRB1	0.576471	-0.271705	0.674967	-0.402545	0.687283	NA
BDKRB2	1.48445	0.270997	0.449854	0.602412	0.5469	NA
BDNF	588.314	0.251027	0.0438916	5.71926	1.0699e-08	4.76288e-06
BDP1L	816.502	0.217391	0.119345	1.82154	0.0685248	0.240709
BEAN1	683.485	-0.0430336	0.0367737	-1.17023	0.241909	0.434639
BECN1	1319.68	0.030632	0.0207947	1.47307	0.140732	0.326155
BEGAIN	806.186	0.0408316	0.0254948	1.60157	0.109252	0.290012
BEND2	159.701	0.0371055	0.0946349	0.392092	0.694991	0.80841
BEND3	364.354	0.0787218	0.0632084	1.24543	0.212973	0.405168
BEND4	1122.03	0.0968318	0.0625711	1.54755	0.121731	0.305965
BEND6	984.984	-0.00195473	0.0422823	-0.0462303	0.963127	0.978319
BEND7	466.947	0.0394558	0.0296266	1.33177	0.182935	0.372678
BEST1	6.22234	-0.0281031	0.191725	-0.14658	0.883463	NA
BEST2	61.6677	-0.229636	0.098959	-2.32052	0.020313	0.144453
BEST3	120.65	0.287163	0.127004	2.26106	0.0237557	0.154481
BEST4	11.8608	-0.106794	0.154676	-0.690441	0.489917	NA
BET1	214.934	0.0375451	0.0515618	0.728156	0.466518	0.635956
BET1L	1358.87	-0.0335454	0.0269165	-1.24628	0.212662	0.404842
BF1	1315.56	-0.0939981	0.11343	-0.828689	0.40728	0.587095
BF2	853.854	0.183225	0.197281	0.92875	0.353019	0.538304
BFAR	305.019	0.0421872	0.0437197	0.964947	0.334571	0.523284
BFSP1	10.9659	-0.0100132	0.163149	-0.0613744	0.951061	NA
BFSP2	9.23451	0.0485126	0.219124	0.221393	0.824786	NA
BG1	13.532	0.136376	0.298626	0.456677	0.647903	NA
BG2	13.4469	0.695349	0.367704	1.89106	0.0586166	NA
BG8	220.265	0.0615033	0.333172	0.184599	0.853544	0.913084
BGLAP	213.447	-0.204715	0.185024	-1.10642	0.268543	0.46132
BHLHA15	6.9832	0.25572	0.238654	1.07151	0.283941	NA
BHLHA9	0.48705	-1.06029	0.683229	-1.55188	0.120691	NA
BHLHE22	715.613	-0.197049	0.0652757	-3.01871	0.00253851	0.049256
BHLHE23	160.333	-0.0297421	0.0515744	-0.576684	0.564153	0.713601
BHLHE40	1778.22	-0.155928	0.0543982	-2.86641	0.0041515	0.0650343
BHLHE41	1023.25	-0.350009	0.0599965	-5.83382	5.41736e-09	2.72283e-06
BHMT	549.353	0.0570591	0.058349	0.977893	0.328127	0.517784
BICC1	436.278	0.298494	0.145641	2.04953	0.0404106	0.19383
BICD1	1668.83	0.242662	0.105155	2.30767	0.0210177	0.147279
BICD2	3224.47	0.189409	0.0818086	2.31527	0.0205984	0.145685
BICDL1	728.877	0.175898	0.0587565	2.99367	0.00275641	0.0520831
BID	143.657	-0.109692	0.0733903	-1.49464	0.135008	0.320714
BIK	32.3564	0.118128	0.104608	1.12924	0.258796	0.452356
BIN1	4442.41	0.082249	0.0805477	1.02112	0.307197	0.49698
BIN2	50.8443	-0.104325	0.117116	-0.890789	0.373042	0.556167
BIN3	2454.37	-0.15496	0.0705295	-2.19709	0.028014	0.16557
BIRC2	1441.59	0.0796426	0.0332081	2.39829	0.0164718	0.13041
BIRC5	44.6974	-0.338425	0.116088	-2.91524	0.00355421	0.059933
BIRC6	1820.84	0.130365	0.0874585	1.49059	0.136069	0.321355
BIRC7	45.4106	0.0312027	0.0904825	0.344848	0.730209	0.832648
BIVM	623.068	0.0269248	0.0270838	0.994132	0.320159	0.51029
BKJ	2.14629	-0.227565	0.334547	-0.68022	0.496365	NA
BLA	83.0688	0.117461	0.170773	0.687816	0.491569	0.656581
BLB1	938.144	0.0261853	0.115279	0.227147	0.820309	0.891611
BLB2	996.613	0.0388884	0.14379	0.270453	0.786812	0.870566
BLB3	28.6517	0.0880093	0.126403	0.696258	0.486268	0.652101
BLCAP	1273.72	-0.064152	0.0440997	-1.4547	0.145751	0.331512
BLEC1	15.7965	0.214747	0.171543	1.25186	0.210622	0.402761
BLEC2	11.8402	-0.54008	0.596901	-0.904807	0.365568	NA
BLEC3	30.9248	-0.441931	0.494987	-0.892813	0.371957	0.555228
BLK	155.805	0.0649568	0.0696853	0.932145	0.351261	0.537219
BLM	124.685	0.14502	0.092668	1.56494	0.117597	0.300028
BLMH	1165.23	0.0105576	0.032083	0.329071	0.742102	0.840266
BLNK	146.378	0.111508	0.0911905	1.2228	0.221406	0.41338
BLOC1S1	374.72	-0.220074	0.0829746	-2.65231	0.00799437	0.0900002
BLOC1S2	452.472	-0.00776822	0.0421596	-0.184257	0.853812	0.913181
BLOC1S3	2151.25	-0.0431304	0.0630204	-0.684387	0.493731	0.658406
BLOC1S4	538.758	-0.0208448	0.0523075	-0.398504	0.690259	0.805492
BLOC1S5	612.493	0.0686059	0.0281669	2.4357	0.0148631	0.124308
BLOC1S6	561.204	0.0816581	0.0362836	2.25055	0.024414	0.15647
BLVRA	1001.86	0.122957	0.0283263	4.34075	1.41999e-05	0.00158245
BLZF1	445.794	0.0696828	0.0263146	2.64807	0.00809537	0.0906135
BMF	263.261	0.0876706	0.0828824	1.05777	0.29016	0.482032
BMI1	1690.28	-0.11883	0.0329053	-3.61126	0.000304711	0.0137217
BMP10	0.0192032	0.0714958	2.94486	0.0242782	0.980631	NA
BMP15	17.2652	-0.258318	0.129053	-2.00163	0.0453241	0.203781
BMP2	140.093	-0.00926353	0.0655683	-0.14128	0.887648	0.934111
BMP2K	1436.73	0.133545	0.0501173	2.66464	0.00770704	0.0885802
BMP3	275.448	0.0105496	0.0633136	0.166624	0.867666	0.92195
BMP4	317.833	-0.138354	0.077537	-1.78436	0.0743651	0.248721
BMP5	11.8017	0.0663593	0.159002	0.417349	0.676423	NA
BMP6	215.434	0.0533701	0.0512087	1.04221	0.297316	0.488473
BMP7	167.306	0.00541994	0.0540258	0.100321	0.920089	0.953249
BMP8A	41.7232	-0.125295	0.0950361	-1.31839	0.187372	0.377274
BMPER	493.028	-0.0758362	0.0461754	-1.64235	0.100518	0.280518
BMPR1A	811.381	0.119513	0.0953733	1.25311	0.210166	0.402333
BMPR1B	248.867	0.0722384	0.0639667	1.12931	0.258766	0.452353
BMPR2	2907.99	0.189151	0.0885216	2.13678	0.0326163	0.17676
BMS1	703.02	0.0435022	0.0574274	0.757518	0.44874	0.621274
BMT2	221.513	0.168397	0.0892168	1.8875	0.0590929	0.226001
BMX	1.15599	0.475688	0.481799	0.987316	0.323488	NA
BNC1	2.40858	0.395406	0.336721	1.17428	0.240282	NA
BNC2	12.7168	0.185035	0.179397	1.03143	0.302341	NA
BNIP1	271.046	-0.0578031	0.0677998	-0.852556	0.393906	0.574882
BNIP2	1026.66	0.0859133	0.0718887	1.19509	0.232053	0.424468
BNIP3	3161.35	-0.0685886	0.0417598	-1.64246	0.100495	0.280518
BNIP3L	4429	0.0747225	0.0498224	1.49978	0.133672	0.318744
BOC	244.033	0.035134	0.0693923	0.50631	0.612639	0.751502
BOD1	659.208	-0.0136157	0.043161	-0.315464	0.752409	0.847634
BOD1L1	668.829	0.195609	0.131199	1.49094	0.135978	0.321355
BOK	497.512	-0.0302411	0.0682055	-0.443383	0.657489	0.784646
BOLA3	338.061	-0.232863	0.0852455	-2.73168	0.0063013	0.0799712
BOLL	16.3682	0.402703	0.187343	2.14955	0.0315907	0.174235
BOP1	1094.46	-0.0744102	0.0799983	-0.930147	0.352295	0.537683
BORA	33.6004	0.0624912	0.0938499	0.665863	0.505499	0.667529
BORCS5	1130.08	0.0415728	0.0329797	1.26056	0.207468	0.398984
BORCS6	455.798	-0.189283	0.0776277	-2.43835	0.0147546	0.123902
BORCS7	686.349	-0.0660667	0.0490153	-1.34788	0.177697	0.366618
BORCS8	658.451	-0.119966	0.0697799	-1.7192	0.0855777	0.261934
BORL1	550.706	-0.167888	0.0519442	-3.23208	0.00122891	0.0321269
BORL4	2387.46	-0.0937745	0.0598433	-1.567	0.117115	0.299648
BPGM	1407.26	0.0301731	0.0429047	0.703259	0.481895	0.648618
BPHL	195.775	-0.0280857	0.0572045	-0.49097	0.623448	0.75908
BPIFB2	21.5221	-0.0962462	0.114709	-0.839049	0.401442	0.581974
BPIFB3	17.9992	-0.0217771	0.115361	-0.188774	0.85027	0.910832
BPIFB4	15.1646	-0.0869703	0.136885	-0.635351	0.5252	0.682896
BPIFB6	42.2692	-0.216417	0.107184	-2.01912	0.0434745	0.199977
BPIFCB	0.827313	-0.683461	0.622774	-1.09745	0.272446	NA
BPIL	5.98798	-0.21903	0.237659	-0.921613	0.356731	NA
BPIL3	9.32051	-0.228227	0.170425	-1.33917	0.180517	NA
BPNT1	280.219	-0.00186348	0.0501846	-0.0371325	0.970379	0.982167
BPTF	1215.63	0.168154	0.103398	1.62628	0.10389	0.284384
BRAF	394.016	0.175274	0.0992222	1.76648	0.0773146	0.251753
BRAP	609.315	0.0180871	0.0292293	0.618801	0.536047	0.691747
BRAT1	377.404	-0.0055905	0.0266024	-0.210151	0.83355	0.899938
BRCA1	31.4038	0.0316024	0.137316	0.230143	0.817981	0.890197
BRCA2	108.242	0.0211325	0.121843	0.173441	0.862305	0.918797
BRCC3	344.852	-0.143488	0.0469585	-3.05562	0.00224594	0.0459238
BRD1	768.232	0.148663	0.10097	1.47236	0.140925	0.326281
BRD2	4355.15	-0.120838	0.0644409	-1.87518	0.0607678	0.229033
BRD3	665.334	0.100773	0.0689349	1.46186	0.14378	0.329399
BRD4L	2822.66	-0.0332117	0.0510371	-0.650736	0.515217	0.674705
BRD7	1166.14	-0.0395252	0.0261141	-1.51356	0.130138	0.31499
BRD8	1245.86	-0.0113069	0.0286918	-0.394083	0.69352	0.807241
BRD9	666.966	0.104747	0.0857262	1.22187	0.221755	0.413681
BRDT	45.6106	0.177173	0.101965	1.73759	0.0822831	0.257866
BRE	1213.09	0.123893	0.0554542	2.23414	0.0254738	0.158966
BRF1	906.608	0.140055	0.0830268	1.68686	0.0916295	0.270445
BRF2	214.663	-0.125625	0.056094	-2.23955	0.02512	0.158337
BRI3	759.864	-0.148999	0.0478322	-3.11504	0.0018392	0.0407632
BRI3BP	782.887	0.220879	0.128425	1.7199	0.0854498	0.261835
BRICD5	11.5263	0.194379	0.19287	1.00783	0.313538	NA
BRINP1	4560.38	-0.0550566	0.025769	-2.13655	0.0326349	0.17676
BRINP2	1037.77	0.0349201	0.0505878	0.690288	0.490013	0.655243
BRINP3	551.627	0.000153102	0.0322096	0.00475331	0.996207	0.99736
BRIP1	178.149	-0.0229152	0.0772018	-0.296822	0.766603	0.856846
BRIX1	193.055	-0.0895788	0.0505264	-1.77291	0.0762437	0.250359
BRK1	231.473	-0.147609	0.0772811	-1.91002	0.0561303	0.221859
BRMS1L	1071.88	-0.0156581	0.0324109	-0.483112	0.629016	0.763724
BROX	1293.22	0.0970306	0.0556955	1.74216	0.0814803	0.257197
BRPF1	597.578	-0.0670976	0.0520625	-1.28879	0.197472	0.387942
BRPF3	1255.68	0.0129475	0.0610988	0.211911	0.832176	0.89909
BRS3	277.54	0.24201	0.17793	1.36014	0.173785	0.362679
BRSK2	2688.12	0.113578	0.0668136	1.69993	0.0891443	0.267324
BRWD3	1059.37	0.239978	0.136029	1.76417	0.0777033	0.25227
BSDC1	1792	-0.0111323	0.0315877	-0.352426	0.724519	0.828652
BSG	9429.43	-0.0400048	0.0455921	-0.877449	0.380243	0.56221
BSN	8348.16	-0.0128942	0.0520598	-0.247682	0.804381	0.88149
BSND	0.931881	-0.173761	0.540547	-0.321455	0.747866	NA
BSPRY	21.0052	-0.0534729	0.11373	-0.470172	0.638232	0.770815
BST1	36.7932	0.270189	0.188847	1.43073	0.152508	0.339268
BSX	6.21299	-0.328437	0.216389	-1.51781	0.129063	NA
BT2A1L	0	NA	NA	NA	NA	NA
BTAF1	772.214	0.184413	0.104936	1.75739	0.0788513	0.253162
BTBD1	1280.54	-0.011856	0.0311839	-0.380197	0.7038	0.813987
BTBD10	1874.32	0.0674026	0.0332681	2.02604	0.0427603	0.198189
BTBD11	498.856	0.217767	0.0640224	3.40142	0.00067036	0.0219892
BTBD17	890.871	-0.160831	0.0683397	-2.35341	0.0186021	0.138482
BTBD18	27.4395	-0.131013	0.10335	-1.26766	0.204918	0.396084
BTBD19	50.129	-0.0922783	0.125057	-0.737888	0.460582	0.631275
BTBD2	1613.74	-0.144898	0.0611177	-2.3708	0.0177498	0.134317
BTBD3	4705.78	0.0169428	0.0682697	0.248175	0.803999	0.881209
BTBD6	1607.22	-0.174358	0.0411242	-4.2398	2.2372e-05	0.00217861
BTBD7	705.639	0.178369	0.107514	1.65903	0.0971102	0.276864
BTBD9	424.894	0.310063	0.151227	2.05032	0.040333	0.193623
BTC	28.9182	-0.298505	0.0984331	-3.03257	0.00242482	0.0478848
BTD	268.725	0.117861	0.0456087	2.58418	0.00976116	0.0997157
BTF3	603.582	-0.0356601	0.0538229	-0.662546	0.507621	0.669084
BTF3L4	1800.53	0.0848072	0.034656	2.44711	0.0144007	0.122143
BTG1	2932.98	-0.0393004	0.0382436	-1.02763	0.304122	0.494116
BTG1L	88.4664	-0.184957	0.0672484	-2.75036	0.00595304	0.0779778
BTG2	1393.84	0.138617	0.0699123	1.98273	0.0473975	0.207599
BTG4	0.0797916	0.191724	2.37797	0.0806249	0.93574	NA
BTK	152.818	-0.0578976	0.0705187	-0.821025	0.411632	0.591026
BTLA	7.34091	0.349697	0.252952	1.38247	0.166829	NA
BTN1	301.891	0.0486487	0.0925955	0.525389	0.599313	0.741456
BTN1A1	54.912	-0.000651052	0.124593	-0.00522541	0.995831	0.997111
BTN3A2	0.395732	-0.288248	0.744466	-0.387188	0.698617	NA
BTN3A3	0.471277	-0.623764	0.643451	-0.969404	0.332344	NA
BTN3A3L1	25.464	0.148947	0.227548	0.654574	0.512742	0.672874
BTN3A3L2	46.6625	0.607015	0.501784	1.20972	0.226388	0.418185
BTRC	2254.75	0.101068	0.0655612	1.54159	0.123173	0.307164
BUB1	17.6853	-0.0297905	0.170238	-0.174993	0.861085	0.918125
BUB1B	43.5736	-0.0903483	0.0895648	-1.00875	0.313096	0.503181
BUB3	947.528	-0.0563984	0.0441444	-1.27759	0.201394	0.392142
BUD13	620.288	-0.0911783	0.0390262	-2.33634	0.0194737	0.14106
BUD31	1081.59	-0.0370107	0.0510156	-0.725478	0.468159	0.63712
BVES	40.4746	0.387217	0.113331	3.4167	0.000633849	0.0212802
BYSL	617.817	-0.119013	0.0589164	-2.02003	0.0433801	0.199854
BZFP1	226.962	-0.225392	0.0732613	-3.07654	0.00209417	0.0437977
BZFP2	143.139	-0.0917307	0.182461	-0.502742	0.615145	0.75309
BZW1	2670.35	-0.0633632	0.0270784	-2.33999	0.0192842	0.14034
BZW2	1908.44	-0.0279894	0.0379719	-0.737108	0.461057	0.631592
C10H15ORF58	481.422	-0.14087	0.0445561	-3.16163	0.00156887	0.0370995
C10H15ORF59	810.384	-0.133813	0.0650166	-2.05813	0.0395777	0.192406
C10H15orf40	349.398	-0.161807	0.122762	-1.31805	0.187487	0.37737
C10orf10	1362.36	-0.0681405	0.0318049	-2.14245	0.0321571	0.175607
C10orf128	81.7297	0.181417	0.109336	1.65926	0.0970634	0.276864
C10orf67	63.907	0.11625	0.144334	0.805428	0.420572	0.599094
C11H16ORF87	125.708	-0.0141746	0.0474334	-0.298832	0.765068	0.855986
C11H16orf70	1844.03	-0.0254073	0.0215029	-1.18158	0.237374	0.430011
C11H19orf12	338.412	-0.0454221	0.0420763	-1.07952	0.280357	0.472016
C11ORF52	0	NA	NA	NA	NA	NA
C11orf24	356.81	0.0429102	0.0422376	1.01592	0.309666	0.49968
C11orf63	92.751	0.0478668	0.104881	0.45639	0.648109	0.778221
C11orf88	77.9853	-0.0998929	0.10369	-0.963376	0.335359	0.523727
C11orf91	0.0597247	0.0714963	2.94486	0.0242784	0.980631	NA
C11orf97	10.7067	0.116429	0.171501	0.678881	0.497213	NA
C12H3ORF67	74.6716	0.054924	0.0989511	0.555062	0.578852	0.725066
C12H3orf14	211.797	0.172331	0.0828915	2.07899	0.037618	0.188073
C12H3orf18	1586.76	0.102411	0.0925286	1.10681	0.268378	0.461188
C12orf40	50.1669	-0.00434338	0.122627	-0.0354193	0.971745	0.982884
C12orf74	1.11218	0.393563	0.464059	0.848088	0.396389	NA
C12orf75	459.785	0.102112	0.0376993	2.70858	0.00675716	0.0830912
C13H5orf15	2437.28	0.0130934	0.0355483	0.368328	0.712629	0.820474
C13H5orf24	4851.07	0.104608	0.0454488	2.30166	0.0213542	0.148074
C14H16ORF52	149.894	0.321666	0.139728	2.30208	0.0213309	0.148043
C14H16ORF89	8.4801	0.132124	0.218895	0.603596	0.546112	NA
C14H16orf45	2117.07	0.178355	0.110197	1.61852	0.105552	0.286402
C14H16orf59	165.879	-0.132284	0.0646612	-2.0458	0.0407765	0.194234
C14H16orf62	1641.18	0.0862422	0.0370988	2.32466	0.02009	0.143588
C14H16orf91	224.667	-0.0854928	0.0535092	-1.59772	0.110105	0.290167
C14H7ORF62	245.201	-0.185857	0.0684354	-2.7158	0.00661163	0.0823114
C14H7orf26	430.635	-0.0833439	0.0578091	-1.44171	0.149385	0.335335
C14H7orf50	524.038	0.108868	0.0517923	2.10201	0.0355525	0.184045
C14ORF166B	171.776	-0.0160388	0.0473169	-0.338965	0.734636	0.836036
C14ORF39	0.14714	-0.168944	1.62887	-0.103719	0.917392	NA
C14orf132	439.294	0.225167	0.11042	2.03918	0.0414323	0.195506
C14orf180	8.33837	0.2428	0.175532	1.38322	0.166596	NA
C14orf2	1242.76	-0.0289523	0.0462887	-0.625472	0.531661	0.688348
C15H12ORF65	462.026	-0.105314	0.0781171	-1.34815	0.17761	0.366487
C15H12orf43	316.644	0.145819	0.0963128	1.51402	0.130021	0.314917
C15H12orf49	3794.37	-0.0698241	0.0219772	-3.17712	0.00148746	0.0360931
C15orf39	123.373	0.116661	0.0793366	1.47046	0.141438	0.326632
C15orf61	479.636	-0.0331224	0.0520918	-0.635846	0.524877	0.682623
C16orf71	78.4566	-0.0730397	0.0799104	-0.91402	0.360707	0.545686
C16orf72	2250.08	0.0863056	0.0346384	2.49162	0.0127163	0.114395
C16orf96	71.2005	-0.0699969	0.0909904	-0.769278	0.441728	0.615773
C17H9orf16	669.77	-0.0556486	0.0496231	-1.12142	0.262107	0.455893
C17H9orf78	861.117	-0.109022	0.0475253	-2.29399	0.0217913	0.149361
C17ORF80	220.697	-0.109861	0.0666667	-1.64792	0.0993689	0.279884
C18H17ORF67	60.3784	0.00394705	0.103532	0.0381241	0.969589	0.981796
C18H17orf58	408.577	-0.015221	0.0697554	-0.218205	0.827269	0.896299
C18H17orf62	771.537	0.0821303	0.0333686	2.46131	0.0138432	0.119693
C18H17orf75	1295.42	0.0239745	0.0434558	0.551699	0.581155	0.72672
C18orf63	0.102965	-0.168946	1.94585	-0.0868235	0.930812	NA
C19H17ORF64	0	NA	NA	NA	NA	NA
C19H17orf78	2.22663	0.0286041	0.343781	0.0832045	0.933689	NA
C19orf24	211.86	-0.0641164	0.0703211	-0.911766	0.361892	0.546469
C19orf25	0	NA	NA	NA	NA	NA
C19orf35	162.324	0.0197572	0.11647	0.169633	0.865298	0.920665
C19orf45	0.958	0.813339	0.491635	1.65435	0.0980555	NA
C19orf60	262.304	-0.114378	0.0778183	-1.46981	0.141612	0.326812
C19orf70	366.446	-0.092483	0.0521224	-1.77434	0.0760064	0.250022
C19orf71	0.655491	-0.986208	0.63844	-1.54472	0.122415	NA
C1D	497.1	-0.0649755	0.0460672	-1.41045	0.158407	0.346099
C1GALT1	1190.91	0.0321279	0.0582413	0.551635	0.581199	0.72672
C1GALT1C1	381.379	-0.04191	0.0518635	-0.808082	0.419043	0.59774
C1H11ORF54	189.648	-0.0888994	0.0756641	-1.17492	0.240026	0.432573
C1H11ORF70	131.392	-0.138032	0.0578762	-2.38496	0.0170809	0.132106
C1H11ORF87	3877.05	0.0209469	0.0334643	0.625948	0.531349	0.688198
C1H12ORF4	477.759	-0.00093526	0.0443918	-0.0210683	0.983191	0.989656
C1H12ORF45	373.929	-0.104927	0.0421428	-2.4898	0.0127814	0.114802
C1H12ORF57	1778.6	-0.191841	0.0592432	-3.2382	0.00120286	0.0318738
C1H12ORF66	764.001	-0.0382396	0.03688	-1.03687	0.299798	0.490237
C1H12ORF73	357.948	0.0331657	0.087901	0.377307	0.705945	0.815551
C1H12orf29	1010.92	0.116999	0.0520164	2.24927	0.0244954	0.15647
C1H12orf50	76.1439	0.153244	0.144836	1.05806	0.290029	0.481918
C1H21ORF33	2109.59	-0.0631306	0.0566418	-1.11456	0.26504	0.458741
C1H21ORF59	451.52	-0.122174	0.0698251	-1.74972	0.0801665	0.255547
C1H21ORF62	0	NA	NA	NA	NA	NA
C1H21ORF91	172.963	0.0631518	0.0789698	0.799696	0.423887	0.601963
C1H22orf23	61.039	-0.0881118	0.0817912	-1.07728	0.281357	0.472904
C1H2ORF40	48.9503	-0.161438	0.13502	-1.19566	0.231828	0.424256
C1H2ORF49	379.633	0.104377	0.036997	2.82122	0.00478419	0.0700951
C1H3ORF30	9.46994	-0.106923	0.180102	-0.59368	0.552726	NA
C1H3ORF38	469.141	-0.0368869	0.044303	-0.832606	0.405067	0.58498
C1HXORF36	97.9789	0.0644686	0.0735346	0.876711	0.380643	0.562528
C1HXORF59	67.9488	0.189533	0.172863	1.09644	0.272886	0.464785
C1QA	289.841	0.0965266	0.109545	0.88116	0.378231	0.560511
C1QB	169.123	0.0888755	0.0966753	0.91932	0.357928	0.542815
C1QBP	2206.71	-0.0499265	0.0604909	-0.825355	0.40917	0.588777
C1QC	204.05	-0.0302511	0.084641	-0.357405	0.720789	0.826338
C1QL1	274.788	-0.22935	0.0960817	-2.38703	0.0169852	0.131955
C1QL2	270.363	-0.120585	0.0801485	-1.50453	0.132446	0.317288
C1QL3	1614	0.110082	0.0322238	3.41617	0.000635088	0.0212802
C1QL4	64.2146	-0.18928	0.101989	-1.85589	0.0634699	0.233648
C1QTNF1	80.6487	-0.0187288	0.0903721	-0.207241	0.835822	0.901358
C1QTNF2	26.7783	0.0148426	0.126843	0.117015	0.906848	0.945503
C1QTNF3	360.326	0.147521	0.0415157	3.55338	0.00038031	0.0152851
C1QTNF4	4907.63	-0.0337809	0.0502743	-0.671931	0.501628	0.66484
C1QTNF5	171.305	-0.0043218	0.0984422	-0.0439019	0.964983	0.979058
C1QTNF6	220.123	-0.111273	0.0486966	-2.28503	0.0223113	0.150686
C1QTNF7	46.4443	-0.0864641	0.0728679	-1.18659	0.235391	0.427477
C1QTNF8	3.68155	0.258557	0.282675	0.91468	0.36036	NA
C1QTNF9	8.48061	-0.315561	0.202712	-1.55669	0.119543	NA
C1R	189.2	-0.09165	0.0532883	-1.71989	0.0854523	0.261835
C1S	154.011	0.103623	0.11965	0.866049	0.386463	0.567743
C1orf145	68.7406	0.247264	0.163816	1.5094	0.131197	0.316379
C1orf158	4.90473	0.706766	0.414037	1.70701	0.0878196	NA
C1orf167	259.971	0.0298449	0.0806936	0.369855	0.711491	0.819466
C1orf186	2.37383	-0.186246	0.301503	-0.617726	0.536756	NA
C1orf210	8.16583	1.37568	0.408193	3.37016	0.000751238	NA
C1orf226	84.0253	-0.237061	0.0884881	-2.67901	0.00738393	0.0862968
C1orf228	26.4758	0.472167	0.223327	2.11424	0.0344948	0.181147
C1orf53	39.3263	-0.0914493	0.099129	-0.922528	0.356253	0.541434
C2	202.3	-0.109435	0.0764711	-1.43106	0.152414	0.339106
C20H20ORF112	1121.25	0.0193932	0.0445039	0.435763	0.663009	0.788238
C20H20ORF195	3.47087	0.132197	0.268683	0.49202	0.622705	NA
C20H20ORF24	639.026	0.00087392	0.0332676	0.0262694	0.979042	0.987536
C20H20ORF85	36.2319	0.238599	0.247776	0.962961	0.335567	0.523895
C20H20orf204	3.84986	-0.198519	0.2554	-0.777287	0.436989	NA
C20H20orf96	565.942	-0.190215	0.0625203	-3.04246	0.00234656	0.047055
C20orf196	85.6456	0.112346	0.127083	0.884033	0.376678	0.559528
C20orf27	396.686	-0.127398	0.0558358	-2.28166	0.0225092	0.150969
C21H1orf159	295.247	-0.0204198	0.0376737	-0.542016	0.587807	0.732631
C21H1orf174	451.542	0.0694101	0.0302266	2.29633	0.0216571	0.148914
C21H1orf50	220.419	-0.0342621	0.0487303	-0.703097	0.481996	0.648698
C21orf140	0.8167	-0.421625	0.589081	-0.715733	0.474156	NA
C22H2ORF42	377.681	-0.0505351	0.0574941	-0.878962	0.379422	0.561664
C22H8ORF4	473.517	-0.359469	0.08981	-4.00255	6.26637e-05	0.00473962
C22orf39	168.52	-0.271898	0.113487	-2.39584	0.0165821	0.130772
C23H1ORF109	180.586	-0.190888	0.105095	-1.81634	0.0693188	0.241618
C23H1ORF94	0.159273	0.672626	1.42488	0.472058	0.636885	NA
C23H1orf216	659.424	-0.170733	0.058829	-2.90219	0.00370559	0.0613991
C24H11orf1	5.98568	0.323287	0.20129	1.60608	0.108257	NA
C24H11orf34	8.49167	0.191343	0.28499	0.6714	0.501966	NA
C24H11orf57	261.271	-0.184284	0.0569968	-3.23323	0.00122399	0.0321059
C25H1ORF43	771.873	-0.0806988	0.0578265	-1.39553	0.162855	0.35096
C26H1orf106	98.3504	-0.320545	0.0904086	-3.54551	0.000391852	0.0155351
C26H1orf116	37.7596	0.239129	0.0997651	2.39692	0.0165337	0.130568
C26H1orf74	94.14	-0.165058	0.124754	-1.32307	0.185813	0.375656
C26H6ORF125	519.133	-0.0601082	0.0511369	-1.17544	0.23982	0.432359
C26H6ORF222	2.63179	-0.451686	0.29065	-1.55406	0.120171	NA
C26H6orf106	2085	-0.00259267	0.0212236	-0.12216	0.902772	0.942578
C26H6orf89	414.028	0.286698	0.143245	2.00145	0.0453442	0.203781
C28H19ORF44	281.124	-0.0713387	0.0314954	-2.26505	0.0235096	0.153329
C2CD2	1410.11	0.0880117	0.0726754	1.21103	0.225886	0.417884
C2CD2L	432.918	0.706647	0.358327	1.97207	0.0486011	0.208955
C2CD3	148.662	0.145146	0.112687	1.28805	0.197728	0.388054
C2CD4A	66.25	-0.10245	0.107563	-0.952467	0.34086	0.527769
C2CD4C	375.488	-0.170625	0.0669909	-2.54698	0.0108659	0.105156
C2CD5	1870.58	0.0236815	0.0664168	0.356559	0.721422	0.826749
C2H18ORF21	324.888	0.0314702	0.0702114	0.448221	0.653994	0.782572
C2H18ORF8	1156.1	-0.0404033	0.032493	-1.24344	0.213704	0.406014
C2H1orf35	222.744	-0.243345	0.0757901	-3.21077	0.00132379	0.0336036
C2H5ORF22	408.129	0.0232227	0.0732032	0.317236	0.751064	0.846707
C2H6ORF62	4407.91	-0.0282708	0.0237976	-1.18797	0.234844	0.427044
C2H6orf52	598.835	0.0014884	0.0267239	0.0556954	0.955585	0.974217
C2H7ORF57	10.7187	-0.355609	0.245767	-1.44693	0.147916	NA
C2H7orf25	253.798	-0.104952	0.0428014	-2.45206	0.0142042	0.121268
C2H7orf31	1.30916	0.0236157	0.425148	0.0555469	0.955703	NA
C2H8ORF22	326.41	0.0648336	0.0665031	0.974895	0.329613	0.518809
C2H8ORF34	232.668	0.0845315	0.0542197	1.55906	0.118983	0.301836
C2H8ORF37	453.809	0.0876902	0.0519757	1.68714	0.0915772	0.270393
C2H8ORF46	13.8533	0.180528	0.140217	1.28749	0.197924	0.388151
C2H8ORF76	312.429	-0.114925	0.0551493	-2.08389	0.0371703	0.187413
C2orf50	43.9573	0.392987	0.379381	1.03586	0.300266	0.490608
C2orf71	4.21096	-0.293716	0.27454	-1.06985	0.284687	NA
C2orf72	153.599	-0.0457747	0.0584368	-0.783319	0.43344	0.609707
C2orf88	827.689	-0.0549854	0.0471166	-1.16701	0.243208	0.435513
C3	112.786	0.12498	0.14437	0.865692	0.386659	0.567846
C30H19orf53	0.362086	-0.410894	0.752815	-0.54581	0.585196	NA
C31H17orf49	758.321	-0.402142	0.127958	-3.14277	0.00167359	0.0385371
C33H11orf95	215.472	-0.324462	0.0824505	-3.93523	8.31178e-05	0.00565528
C33H12orf10	345.303	-0.191362	0.0737109	-2.59612	0.00942838	0.0983283
C3AR1	101.906	0.22933	0.107636	2.13061	0.0331212	0.17778
C3AR1P	0.480952	-0.0801359	0.671824	-0.119281	0.905053	NA
C3H1ORF100	20.6644	0.118651	0.128861	0.920764	0.357174	0.542146
C3H1ORF115	218.519	-0.0701042	0.0815461	-0.859688	0.389961	0.571319
C3H1ORF131	120.634	0.00440251	0.0585788	0.0751554	0.940091	0.965306
C3H1ORF198	1750.5	-0.028312	0.0343638	-0.823891	0.410002	0.589212
C3H1orf95	2978.67	-0.106329	0.0338021	-3.14562	0.00165732	0.0384267
C3H2ORF3	107.006	0.0845626	0.10467	0.807895	0.419151	0.597839
C3H2ORF70	0.306969	1.03481	0.897302	1.15325	0.248809	NA
C3H6ORF203	553.322	-0.105987	0.0394607	-2.6859	0.00723349	0.0852535
C3H6orf120	292.195	0.00288435	0.0315875	0.0913129	0.927244	0.957728
C3H8ORF80	56.816	0.128696	0.0955382	1.34706	0.177962	0.366921
C3orf33	306.142	-0.209009	0.0825688	-2.53133	0.0113631	0.107498
C3orf70	2338.4	-0.00752663	0.028767	-0.261641	0.793598	0.875216
C4	87.09	-0.0746512	0.0934491	-0.798843	0.424381	0.602321
C4A	3414.47	0.113639	0.0651942	1.74308	0.0813189	0.256848
C4BPA	1254.57	0.0512265	0.0487997	1.04973	0.293842	0.486189
C4H20ORF194	11200.3	0.311312	0.156226	1.9927	0.0462943	0.20578
C4H2orf81	64.9109	-0.171543	0.099239	-1.72859	0.083883	0.259837
C4H4ORF32	451.377	0.0870564	0.0745567	1.16765	0.242946	0.435448
C4H4ORF45	0.228004	0.311954	1.12829	0.276485	0.782175	NA
C4H4ORF46	164.946	0.00750042	0.0578235	0.129712	0.896794	0.939204
C4H4ORF47	4.67463	-0.435343	0.259604	-1.67695	0.093553	NA
C4H4ORF50	743.098	0.294787	0.158688	1.85766	0.0632175	0.233536
C4H4orf17	5.45148	0.694244	0.242916	2.85795	0.00426383	NA
C4H4orf33	122.77	-0.144692	0.055677	-2.59878	0.00935566	0.097937
C4H4orf54	37.6507	-0.106953	0.156697	-0.682547	0.494893	0.65911
C4HCXorf57	173.649	0.48602	0.307797	1.57902	0.114331	0.295764
C4HXorf56	808.936	-0.0600114	0.0416003	-1.44257	0.149141	0.335165
C4ORF19	10.4325	0.0233412	0.177445	0.131541	0.895347	NA
C5	3.30717	0.162198	0.314692	0.515419	0.60626	NA
C5AR1	73.1941	0.072479	0.106201	0.682467	0.494943	0.659121
C5H11ORF9	2162.05	0.107563	0.0542392	1.98313	0.0473528	0.207481
C5H11ORF96	382.475	-0.257933	0.100643	-2.56285	0.0103816	0.102565
C5H11orf16	174.96	0.0478667	0.082848	0.577766	0.563422	0.713308
C5H11orf49	434.919	0.0492527	0.026707	1.84419	0.0651556	0.236862
C5H11orf58	3749.18	-0.0275546	0.0386018	-0.713816	0.475341	0.643728
C5H11orf74	81.1106	-0.0264912	0.0664624	-0.398589	0.690196	0.805492
C5H14ORF105	0.542757	0.843976	0.763708	1.1051	0.269115	NA
C5H14ORF169	352.65	-0.0610872	0.0620278	-0.984836	0.324705	0.514724
C5H14orf1	697.483	-0.0524657	0.0911996	-0.575284	0.565099	0.714444
C5H14orf159	227.325	-0.183641	0.0389789	-4.71129	2.46157e-06	0.000395399
C5H14orf166	991.37	-0.0233191	0.0519153	-0.449175	0.653305	0.781989
C5H14orf37	4477.93	0.0835683	0.076026	1.09921	0.271678	0.463938
C5H14orf4	1388.62	-0.114115	0.0544761	-2.09478	0.0361909	0.185196
C5H14orf79	204.953	0.235121	0.0836502	2.81077	0.00494234	0.0710789
C5H15ORF62	1333.73	-0.217651	0.0420966	-5.17028	2.33744e-07	6.50352e-05
C5H15orf41	294.923	0.0383401	0.0481735	0.795876	0.426104	0.604107
C5H15orf52	1132.5	0.101144	0.0398779	2.53633	0.011202	0.106231
C5H15orf57	1381.07	-0.0292077	0.061941	-0.47154	0.637255	0.770265
C5NT1AL	195.746	-0.0232926	0.0781083	-0.298209	0.765544	0.856092
C5orf49	95.9511	0.168783	0.0594126	2.84086	0.00449917	0.0677905
C6	3.67396	-0.363696	0.26388	-1.37826	0.168122	NA
C6H10ORF71	6.39135	0.361569	0.262457	1.37763	0.168317	NA
C6H10ORF88	570.945	-0.0636026	0.0417217	-1.52445	0.127397	0.312021
C6H10ORF90	253.646	0.0600997	0.0375024	1.60256	0.109032	0.290012
C6H10orf107	38.6904	-0.0260968	0.347204	-0.0751627	0.940085	0.965306
C6H10orf11	106.65	0.210024	0.0868634	2.41787	0.0156118	0.127196
C6H10orf53	0.375695	-0.76016	0.755709	-1.00589	0.314469	NA
C6H10orf54	151.494	0.131919	0.0519759	2.53809	0.011146	0.106025
C6H10orf76	605.342	0.0790133	0.0324391	2.43574	0.0148612	0.124308
C6orf132	3.2592	0.0632519	0.300671	0.210369	0.83338	NA
C6orf58	3.26893	-0.363035	0.309162	-1.17425	0.240293	NA
C7	40.6729	-0.0191634	0.183339	-0.104524	0.916753	0.951501
C7H21orf58	2.55749	-0.188473	0.338648	-0.556545	0.577838	NA
C7H2ORF47	374.727	0.0433879	0.054431	0.797117	0.425383	0.603468
C7H2ORF69	1089.05	0.0063686	0.0442452	0.143939	0.885549	0.933288
C7H2ORF76	586.855	0.0234096	0.0530412	0.441348	0.658961	0.78556
C7orf49	102.497	-0.141758	0.0737912	-1.92107	0.054723	0.22
C7orf72	5.25591	-0.201624	0.250251	-0.805688	0.420423	NA
C7orf73	553.552	-0.0060301	0.0398318	-0.151389	0.879669	0.929328
C8A	2.07638	0.10846	0.353638	0.306698	0.759073	NA
C8B	130.95	0.0873043	0.0662033	1.31873	0.187259	0.377274
C8G	97.1418	-0.240304	0.103359	-2.32494	0.020075	0.143547
C8H14ORF80	64.2305	0.0395434	0.0800584	0.493932	0.621354	0.757359
C8H1ORF111	9.32046	-0.0718339	0.168912	-0.425273	0.670638	NA
C8H1ORF112	135.845	-0.00893685	0.0510489	-0.175065	0.861029	0.918125
C8H1ORF146	3.97775	0.145735	0.273519	0.532815	0.594162	NA
C8H1ORF21	1868.37	-0.0601184	0.0394703	-1.52313	0.127726	0.312251
C8H1orf123	542.185	0.00410669	0.0354013	0.116004	0.90765	0.945824
C8H1orf168	15.9165	-0.0329571	0.163008	-0.20218	0.839776	0.903475
C8H1orf27	544.942	0.00846545	0.0296434	0.285576	0.775203	0.862376
C8H1orf52	420.731	-0.084186	0.055413	-1.51925	0.128701	0.313326
C8orf59	200.02	-0.0505102	0.0544199	-0.928155	0.353327	0.538668
C8orf88	2.50241	-0.537192	0.324102	-1.65747	0.0974236	NA
C9H21orf2	1555.11	-0.0605638	0.047481	-1.27554	0.202118	0.39295
C9H2ORF82	38.1139	-0.264895	0.0879507	-3.01186	0.00259655	0.0499467
C9H2orf54	0.821652	-0.365053	0.589192	-0.619583	0.535533	NA
C9H3orf58	208.401	0.102472	0.0988378	1.03677	0.299843	0.490237
C9H3orf80	18.8013	-0.0233624	0.314739	-0.0742278	0.940829	0.965873
C9ORF152	3.37879	0.0669703	0.276264	0.242414	0.808459	NA
C9ORF58	1984.34	0.102552	0.0362772	2.8269	0.00470013	0.069812
C9orf116	110.492	-0.106522	0.0760593	-1.40051	0.161361	0.349365
C9orf69	368.579	-0.0752483	0.0435767	-1.7268	0.0842035	0.260272
C9orf84	8.42679	-0.0158815	0.183388	-0.0866002	0.930989	NA
C9orf85	166.626	-0.0275703	0.0618368	-0.445856	0.655701	0.783653
CA10	2941.59	0.0250939	0.0225995	1.11037	0.266839	0.460098
CA12	1.54554	0.153288	0.389432	0.393619	0.693862	NA
CA13	200.361	-0.0392246	0.0457993	-0.856446	0.391751	0.573188
CA14	1.35746	-0.695388	0.408247	-1.70335	0.0885026	NA
CA15L	1650.77	-0.146905	0.0675198	-2.17574	0.0295749	0.169752
CA2	4510.76	0.082227	0.0451763	1.82013	0.0687388	0.240949
CA3A	1.01617	0.0304869	0.593747	0.0513466	0.959049	NA
CA3B	47.1997	-0.0127137	0.100347	-0.126698	0.89918	0.940477
CA4	716.981	0.014422	0.0760512	0.189635	0.849595	0.910297
CA5A	2039.2	0.0736675	0.106937	0.688888	0.490894	0.656195
CA6	31.9829	0.218319	0.10974	1.98941	0.0466558	0.206694
CA7	59.698	-0.0166105	0.0687935	-0.241454	0.809203	0.883731
CA8	621.283	-0.0652437	0.046847	-1.3927	0.163711	0.351896
CA9	87.6017	-0.11303	0.0992332	-1.13904	0.254688	0.448411
CAAP1	239.026	0.098244	0.0462287	2.12517	0.0335722	0.178561
CAB39	4191.25	0.125316	0.0338067	3.70685	0.000209857	0.0111979
CAB39L	2523.83	-0.0855968	0.0317672	-2.6945	0.00704942	0.0842308
CABIN1	1613.26	0.0788303	0.0660959	1.19267	0.233	0.425358
CABLES1	734.105	-0.0369629	0.025408	-1.45478	0.145731	0.331512
CABLES2	481.887	0.0100484	0.035505	0.283014	0.777166	0.864005
CABP1	1841.76	-0.10209	0.047957	-2.12879	0.0332715	0.178131
CABP2	599.755	-0.122845	0.091273	-1.34591	0.178332	0.367458
CABP4	1.02932	-0.40111	0.455594	-0.880411	0.378637	NA
CABP7	1122.23	-0.180372	0.0731795	-2.46479	0.0137093	0.119086
CABYR	40.2309	0.179889	0.133281	1.34969	0.177114	0.365949
CACFD1	678.186	0.238189	0.0331941	7.17563	7.19727e-13	6.23004e-10
CACHD1	1822.08	0.116352	0.0685577	1.69714	0.0896711	0.268201
CACNA1B	3271.28	0.177566	0.0687098	2.58429	0.00975802	0.0997157
CACNA1C	2201.7	0.195201	0.119242	1.63702	0.101626	0.281223
CACNA1D	1086.88	0.19039	0.122241	1.5575	0.119351	0.302524
CACNA1E	6789.44	0.0502517	0.0592646	0.847922	0.396481	0.577293
CACNA1G	1582.54	0.452395	0.186207	2.42952	0.0151187	0.125433
CACNA1H	468.913	0.110436	0.0566897	1.94808	0.0514054	0.213341
CACNA1I	986.213	0.166337	0.098234	1.69327	0.0904032	0.268928
CACNA1S	67.0866	-0.107264	0.0924018	-1.16084	0.245706	0.438176
CACNA2D1	3434.27	0.197487	0.103737	1.90373	0.056946	0.223147
CACNA2D2	3707.18	-0.0168153	0.0339925	-0.494676	0.620829	0.756949
CACNA2D3	757.337	0.0571179	0.040263	1.41862	0.15601	0.343477
CACNA2D4	28.9037	0.229093	0.093765	2.44327	0.014555	0.122783
CACNB1	1936.88	-0.208917	0.0657543	-3.17724	0.00148683	0.0360931
CACNB2	1170.82	0.298977	0.159324	1.87653	0.0605823	0.228721
CACNB4	725.501	0.745202	0.343955	2.16657	0.030268	0.170995
CACNG1	0.223143	-0.168943	1.0198	-0.165663	0.868423	NA
CACNG2	1039.22	-0.0087106	0.0266651	-0.326667	0.74392	0.841701
CACNG3	7106.57	-0.163483	0.057511	-2.84265	0.00447406	0.0675653
CACNG4	288.686	0.259616	0.133746	1.94111	0.0522447	0.215522
CACNG5	1662.36	-0.0249891	0.040823	-0.612133	0.54045	0.695585
CACNG7	480.446	-0.0812831	0.0692782	-1.17329	0.240681	0.433167
CACTIN	1643.97	-0.0213166	0.0728292	-0.292694	0.769756	0.859008
CACUL1	371.978	0.129587	0.049275	2.62988	0.00854142	0.0937871
CACYBP	2962.52	0.0505372	0.0469421	1.07658	0.281666	0.473192
CAD	1007.43	-0.53135	0.0604755	-8.7862	1.54703e-18	2.47203e-15
CADM1	3790.33	0.0643621	0.0289481	2.22336	0.0261914	0.16016
CADM2	5101.91	0.10748	0.0685861	1.56708	0.117095	0.299648
CADM3	31796.3	-0.0285091	0.0609325	-0.46788	0.63987	0.771844
CADNL	51.9512	0.143819	0.107057	1.34339	0.179144	0.368141
CADPS	5410.1	0.128591	0.0666665	1.92888	0.0537462	0.218135
CADPS2	2547.43	0.0585469	0.0468777	1.24893	0.211691	0.403716
CALB1	1959.07	0.114026	0.0383694	2.9718	0.00296062	0.0538529
CALB2	3094.95	-0.138503	0.0754873	-1.83478	0.0665378	0.238602
CALCB	100.563	-0.0365512	0.0738639	-0.494845	0.620709	0.756894
CALCOCO2	779.42	0.0156856	0.0266791	0.587937	0.556575	0.708323
CALCR	268.01	0.106629	0.149995	0.710887	0.477154	0.645192
CALCRL	192.297	0.350664	0.282843	1.23978	0.215055	0.407208
CALD1	853.508	0.098683	0.0365335	2.70117	0.00690965	0.0836974
CALHM1	44.6731	-0.221823	0.0940444	-2.3587	0.0183389	0.137573
CALHM2	58.7565	0.0361622	0.0704731	0.513134	0.607858	0.748343
CALHM3	17.5708	-0.129552	0.146852	-0.882194	0.377672	0.560109
CALM1	73065.1	-0.000438244	0.0292108	-0.0150028	0.98803	0.992745
CALM2	53560.9	0.0434491	0.0349512	1.24313	0.213819	0.406024
CALML3	0.560322	0.739685	0.702096	1.05354	0.292095	NA
CALML4	45.6097	-0.210761	0.111497	-1.89028	0.0587199	0.225571
CALN1	3034.37	0.131183	0.075731	1.73222	0.0832342	0.25915
CALR	10665.9	-0.0180623	0.0628945	-0.287184	0.773972	0.861573
CALR3	30.1626	-0.243274	0.0953325	-2.55185	0.0107154	0.104663
CAMK1	756.836	-0.0238501	0.0605609	-0.393819	0.693714	0.807407
CAMK1D	4820.67	0.101337	0.0605057	1.67483	0.0939681	0.273207
CAMK1G	676.644	-0.126656	0.0675818	-1.87411	0.0609147	0.229365
CAMK2A	44014.7	0.0601888	0.0572902	1.0506	0.293444	0.485937
CAMK2B	18526.7	-0.101569	0.0705908	-1.43884	0.150195	0.33626
CAMK2D	3296.35	0.184728	0.0711949	2.59468	0.00946779	0.098608
CAMK2G	2582.76	0.0285874	0.0447565	0.638731	0.522998	0.681112
CAMK2N1	27037.1	-0.150769	0.0549005	-2.74623	0.00602843	0.0780573
CAMK2N2	1990.43	-0.0975583	0.0648076	-1.50535	0.132233	0.317095
CAMK4	1476.03	-0.000451393	0.0538666	-0.00837983	0.993314	0.995991
CAMK4L	4614.79	-0.0436485	0.0467426	-0.933805	0.350404	0.536575
CAMKK1	1158.05	0.473806	0.222815	2.12645	0.0334659	0.17847
CAMKK2	7876.46	-0.0460408	0.0259197	-1.77629	0.0756854	0.249758
CAMKMT	226.384	-0.0168304	0.0477126	-0.352746	0.724279	0.828499
CAMKV	10897.3	-0.20713	0.0783409	-2.64396	0.00819418	0.0913912
CAMLG	417.949	0.0360606	0.0450614	0.800255	0.423563	0.601818
CAMP	0.137844	-0.409393	1.90344	-0.215081	0.829704	NA
CAMSAP1	3064	0.120441	0.0712441	1.69053	0.0909257	0.269629
CAMSAP2	2852.26	0.183651	0.106445	1.72532	0.08447	0.260445
CAMTA1	4025.93	0.400291	0.248155	1.61307	0.106729	0.287857
CAND1	2219.15	0.0545126	0.0509119	1.07072	0.284293	0.475838
CAND2	485.047	0.0974424	0.0601278	1.62059	0.105106	0.285856
CANT1	637.305	-0.0763899	0.0609088	-1.25417	0.20978	0.402019
CANX	6913.07	0.0689742	0.03282	2.10159	0.035589	0.1841
CAP1	3765.49	-0.00206948	0.0286581	-0.0722126	0.942433	0.966992
CAP2	6915.04	0.0487579	0.0193594	2.51856	0.0117835	0.110302
CAPG	176.395	-0.264818	0.137316	-1.92853	0.0537898	0.218198
CAPN1	576.812	-0.129795	0.0861611	-1.50642	0.131958	0.316952
CAPN10	1038.5	0.0107597	0.0291684	0.368883	0.712215	0.820123
CAPN11	3645.13	0.0149526	0.051744	0.288973	0.772602	0.861143
CAPN13	16.8464	0.193782	0.166278	1.1654	0.243855	0.436374
CAPN14	3.66176	0.0125994	0.286179	0.0440264	0.964883	NA
CAPN15	1247.91	0.0211161	0.0407218	0.518545	0.604078	0.745044
CAPN2	621.866	-0.0832721	0.043072	-1.93332	0.0531964	0.217365
CAPN3	17.0474	0.0037343	0.155923	0.0239496	0.980893	0.988413
CAPN5	577.409	0.129418	0.0730955	1.77053	0.0766386	0.251074
CAPN6	83.5662	-0.00341481	0.112772	-0.0302807	0.975843	0.985201
CAPN7	361.334	0.13002	0.0784384	1.65761	0.0973959	0.277202
CAPN8	14.5412	0.136946	0.185873	0.73677	0.461262	0.631762
CAPN9	7.11319	0.307925	0.197443	1.55957	0.118862	NA
CAPNS2	75.5877	0.185875	0.076781	2.42084	0.0154847	0.127116
CAPRIN1	4565.64	0.0875944	0.0441889	1.98227	0.0474485	0.207726
CAPRIN2	623.246	0.0577756	0.0289116	1.99835	0.0456782	0.204577
CAPS2	65.5305	0.0776653	0.103664	0.749202	0.453735	0.625181
CAPSL	53.6375	-0.0425137	0.0768494	-0.553208	0.580121	0.726228
CAPZA1	2170.85	0.0337734	0.0418101	0.80778	0.419217	0.597878
CAPZA2	2916.23	0.054078	0.025911	2.08707	0.0368818	0.186591
CAPZA3	0.0623848	-0.409397	2.94486	-0.139021	0.889434	NA
CAPZB	2828.69	-0.0386392	0.0379257	-1.01882	0.308291	0.498135
CARD10	20.0731	-0.314274	0.122637	-2.56264	0.0103881	0.102565
CARD11	200.186	0.269406	0.0806232	3.34155	0.00083313	0.0250598
CARD19	214.331	0.0968788	0.0728665	1.32954	0.183671	0.373201
CARD8	66.5385	0.0526787	0.0670253	0.785952	0.431896	0.608436
CARD9	485.544	0.00259532	0.106306	0.0244138	0.980523	0.988261
CARF	339.246	0.158539	0.107651	1.47271	0.140829	0.326281
CARHSP1	537.557	-0.0141157	0.0380206	-0.371265	0.71044	0.818801
CARMIL1	2555.55	0.087784	0.0610973	1.43679	0.150778	0.337199
CARMIL3	2690.73	-0.159022	0.0830436	-1.91492	0.0555022	0.221043
CARNMT1	736.757	0.0820525	0.0446569	1.8374	0.066151	0.238092
CARNS1	710.958	-0.351411	0.104851	-3.35151	0.000803724	0.0247487
CARS	998.962	0.0342069	0.0293799	1.1643	0.244303	0.436773
CARS2	350.969	-0.071282	0.0395096	-1.80417	0.0712047	0.244458
CARTPT	94.7614	-0.00302229	0.126425	-0.0239058	0.980928	0.988413
CASC1	98.121	-0.0120901	0.0753124	-0.160533	0.872461	0.924765
CASC3	1777.86	-0.127892	0.0695443	-1.83901	0.0659144	0.237734
CASC4	4249.25	-0.0151727	0.0213793	-0.709691	0.477895	0.645745
CASD1	2617.55	0.061938	0.0377199	1.64205	0.10058	0.280518
CASK	1921.5	0.114522	0.0453455	2.52555	0.0115518	0.108952
CASKIN1	3461.03	-0.0738166	0.0420386	-1.75593	0.0791012	0.253544
CASKIN2	528.641	0.115056	0.0787844	1.46039	0.144183	0.329932
CASP1	278.468	-0.0895019	0.0804379	-1.11268	0.265844	0.459431
CASP10	58.8228	0.133962	0.0727698	1.8409	0.0656369	0.237486
CASP14	3.2468	-0.344984	0.322041	-1.07124	0.284059	NA
CASP18	21.6023	0.221194	0.115334	1.91785	0.0551297	0.220305
CASP2	415.201	-0.0317882	0.0388441	-0.818354	0.413155	0.592377
CASP3	451.97	0.0163796	0.0391402	0.418484	0.675593	0.796444
CASP6	507.047	-0.00416687	0.0424088	-0.0982548	0.92173	0.954449
CASP7	43.4091	0.180591	0.0862132	2.0947	0.0361975	0.185196
CASP8	144.536	-0.0326296	0.0918732	-0.355159	0.72247	0.827403
CASP8AP2	369.938	0.209351	0.130197	1.60795	0.107845	0.288864
CASP9	407.004	-0.125125	0.0479034	-2.61203	0.00900061	0.0959224
CASQ2	657.011	0.0840382	0.0635886	1.32159	0.186304	0.376303
CASR	112.394	0.107946	0.0710358	1.5196	0.128611	0.313255
CAST	248.011	0.0911724	0.0483014	1.88757	0.0590833	0.226001
CASZ1	58.8587	0.222118	0.13353	1.66344	0.0962252	0.275857
CAT	1127.19	0.0613362	0.0484081	1.26707	0.205132	0.396202
CATH1	1.15466	0.732265	0.481993	1.51924	0.128701	NA
CATH3	55.0312	-0.0906934	0.102373	-0.885911	0.375665	0.558462
CATHB1	0	NA	NA	NA	NA	NA
CATIP	45.4234	-0.327487	0.0998041	-3.2813	0.00103329	0.0287536
CAV1	53.2808	0.0516653	0.0730617	0.707146	0.479476	0.646803
CAV2	113.923	0.11832	0.0598409	1.97725	0.0480132	0.208527
CAV3	1.06206	-0.659511	0.51122	-1.29007	0.197025	NA
CBARP	2446	0.0310886	0.0748272	0.415472	0.677797	0.79764
CBFA2T2	388.826	-0.0851386	0.0487884	-1.74506	0.0809747	0.256606
CBFA2T3	635.333	-0.111448	0.0647666	-1.72076	0.0852945	0.261622
CBFB	297.907	-0.0766812	0.0447537	-1.71341	0.086638	0.263508
CBL	875.44	0.174417	0.111115	1.56971	0.116484	0.298852
CBLB	223.343	0.232907	0.12495	1.864	0.0623221	0.231752
CBLL1	589.109	-0.0774028	0.0441484	-1.75324	0.079561	0.254389
CBLN1	6458.15	-0.100503	0.0507572	-1.98008	0.0476941	0.208128
CBLN2	707.194	-0.0255703	0.0470076	-0.543962	0.586467	0.73148
CBLN4	194.945	0.124932	0.0401907	3.10847	0.00188056	0.0414442
CBR1	2498.31	-0.0708663	0.0529104	-1.33936	0.180452	0.369628
CBR4	319.856	-0.0191472	0.0407913	-0.469394	0.638788	0.771308
CBS	798.156	0.167753	0.0880966	1.9042	0.0568847	0.223147
CBWD1	390.227	0.0216957	0.0274215	0.791194	0.428831	0.605895
CBX1	1195.31	-0.0204086	0.0409371	-0.498535	0.618107	0.755169
CBX3	3765.28	0.0336616	0.0291701	1.15397	0.248511	0.441209
CBX4	1151.51	-0.138845	0.0565341	-2.45596	0.014051	0.120674
CBX5	582.845	-0.223134	0.0547213	-4.07765	4.54926e-05	0.00375037
CBX6	1928.98	0.261702	0.172749	1.51492	0.129792	0.314854
CBX7	5780.23	0.123392	0.105003	1.17513	0.239941	0.432499
CBX8	394.949	-0.0959295	0.0506776	-1.89294	0.0583664	0.225293
CBY1	709.864	-0.158733	0.0760341	-2.08766	0.0368287	0.186591
CC2D1B	1206.08	0.00670751	0.0479267	0.139953	0.888697	0.934836
CC2D2A	485.71	0.104845	0.0704549	1.48812	0.136719	0.321951
CCAH221	25.7106	0.578105	0.242683	2.38214	0.0172124	0.13241
CCAR1	1110.35	0.00301935	0.0880014	0.0343103	0.97263	0.983594
CCBE1	435.563	0.0432159	0.07889	0.5478	0.583829	0.728898
CCBL1	287.892	-0.0109116	0.0526695	-0.207172	0.835876	0.901358
CCDC102A	200.33	-0.204193	0.0787258	-2.59372	0.00949436	0.0988047
CCDC102B	2.83351	0.0144923	0.280969	0.0515798	0.958864	NA
CCDC107	862.365	-0.0170809	0.0552742	-0.309022	0.757305	0.850971
CCDC110	2.74908	-0.389186	0.309478	-1.25755	0.208553	NA
CCDC112	92.3523	-0.118425	0.0518401	-2.28442	0.0223467	0.150794
CCDC113	80.0261	0.150432	0.0841569	1.78752	0.0738535	0.248266
CCDC117	669.428	0.0495082	0.0301963	1.63955	0.1011	0.28086
CCDC12	1011.66	-0.0505366	0.0526678	-0.959535	0.337289	0.525111
CCDC120	84.7407	-0.249373	0.0929018	-2.68426	0.00726902	0.0855428
CCDC122	0.995093	-0.0483389	0.489274	-0.0987974	0.921299	NA
CCDC124	3267.27	-0.119273	0.072018	-1.65615	0.0976909	0.277589
CCDC125	21.7373	0.0548048	0.107839	0.508211	0.611305	0.750512
CCDC126	0	NA	NA	NA	NA	NA
CCDC127	688.729	0.152336	0.0922837	1.65074	0.098792	0.279259
CCDC129	176.012	0.132307	0.126677	1.04444	0.29628	0.48772
CCDC13	179.404	0.0911083	0.169649	0.537041	0.59124	0.735439
CCDC130	556.762	-0.176351	0.0821173	-2.14755	0.0317495	0.174337
CCDC134	935.772	-0.0834087	0.0578467	-1.44189	0.149333	0.335335
CCDC137	76.2521	-0.164523	0.115378	-1.42594	0.153884	0.340476
CCDC138	0.135845	-0.168944	1.43399	-0.117814	0.906215	NA
CCDC14	286.169	-0.366759	0.0426243	-8.60446	7.66793e-18	9.95617e-15
CCDC141	270.769	0.326459	0.110904	2.94362	0.00324397	0.0568553
CCDC142	347.15	-0.225755	0.111084	-2.03229	0.042124	0.196978
CCDC146	38.5788	-0.0173685	0.133945	-0.129669	0.896828	0.939204
CCDC148	146.931	-0.0235578	0.0676957	-0.347995	0.727844	0.83093
CCDC149	254.53	0.366049	0.249051	1.46977	0.141623	0.326812
CCDC15	323.056	0.10993	0.0462456	2.37709	0.0174499	0.133126
CCDC152Z	2.2261	-0.0483234	0.352506	-0.137085	0.890963	NA
CCDC153	3.82765	0.0756538	0.276273	0.273837	0.78421	NA
CCDC157	32.1169	0.144408	0.0891772	1.61933	0.105376	0.286137
CCDC166	10.7461	0.000614941	0.170739	0.00360165	0.997126	NA
CCDC167	177.734	-0.0895448	0.0541279	-1.65432	0.098063	0.278124
CCDC169	173.417	0.036997	0.0867038	0.426705	0.669594	0.792596
CCDC17	172.655	-0.21019	0.0927696	-2.26573	0.0234682	0.153187
CCDC170	39.2508	-0.0146517	0.0869722	-0.168465	0.866218	0.921034
CCDC171	139.965	0.00441834	0.0682307	0.0647558	0.948368	0.96997
CCDC172	0.0200257	0.0714958	2.94486	0.0242782	0.980631	NA
CCDC173	349.466	-0.0346191	0.105899	-0.326907	0.743738	0.841625
CCDC173L	253.312	-0.0824873	0.0430923	-1.9142	0.0555946	0.2211
CCDC174	562.081	-0.000647132	0.0357381	-0.0181076	0.985553	0.991599
CCDC175	31.8217	-0.0295172	0.121558	-0.242824	0.808142	0.882943
CCDC177	1093.43	0.185142	0.0428172	4.32401	1.53215e-05	0.0016495
CCDC178	42.8029	0.183538	0.139574	1.31499	0.188512	0.378619
CCDC18	114.461	-0.111215	0.105488	-1.05429	0.291748	0.484103
CCDC180	91.2692	-0.0284159	0.287434	-0.0988606	0.921249	0.954133
CCDC181	486.875	-0.0298123	0.0383228	-0.777925	0.436613	0.611537
CCDC183	6.0355	-0.0136801	0.300533	-0.0455196	0.963693	NA
CCDC186	1223.11	0.0735217	0.075438	0.974598	0.329759	0.518883
CCDC189	255.293	-0.0465493	0.0608876	-0.764512	0.444562	0.618237
CCDC191	143.156	0.236636	0.106454	2.2229	0.0262226	0.160225
CCDC25	1085.34	-0.00187343	0.044982	-0.0416485	0.966779	0.980051
CCDC27	66.0085	-0.0357893	0.0612784	-0.584045	0.55919	0.71002
CCDC28A	1263.68	0.00277809	0.0316428	0.0877953	0.930039	0.95949
CCDC28B	71.2292	-0.184108	0.076223	-2.41538	0.0157186	0.127625
CCDC3	137.268	0.0520978	0.0791727	0.658027	0.510521	0.670976
CCDC30	1298.45	0.0927916	0.04608	2.01371	0.0440405	0.200991
CCDC33	40.8675	-0.0848456	0.127416	-0.665897	0.505477	0.667529
CCDC34	139.81	-0.108414	0.0634126	-1.70966	0.087328	0.264657
CCDC39	595.637	0.136646	0.144732	0.944128	0.345104	0.531603
CCDC40	71.6641	0.00825063	0.0958854	0.0860468	0.931429	0.960654
CCDC42	0.756229	0.998524	0.581341	1.71762	0.0858654	NA
CCDC43	723.25	-0.0531431	0.0483384	-1.0994	0.271595	0.463903
CCDC47	572.64	0.0509676	0.038461	1.32518	0.185112	0.374834
CCDC50	2422.92	0.17294	0.101274	1.70764	0.0877031	0.265237
[truncated: 22,022 more rows]
