# Supplementary material for: Analysis of the brain transcriptome in lines of laying hens divergently selected for feather pecking
Source: BMC Genomics. 2020 Aug 27;21:595. doi: 10.1186/s12864-020-07002-1 (PMC7457272; doi:10.1186/s12864-020-07002-1)
Supplement: Supplementary file 4 — Additional file 4. Detailed information on eRNAs. [file 12864_2020_7002_MOESM4_ESM.xlsx]

## Sheet: Sheet1
GeneID	Symbol	description	chromosome	genomic_nucleotide_accession.version	start_position_on_the_genomic_accession	end_position_on_the_genomic_accession	orientation	exon_count
107051266	LOC107051266	uncharacterized LOC107051266	16	NC_006103.5	2066444	2068271	minus	2
107053142	LOC107053142	uncharacterized LOC107053142	3	NC_006090.5	91850334	91867642	plus	3
107053477	LOC107053477	uncharacterized LOC107053477	1	NC_006088.5	188246	194362	plus	2
107053986	LOC107053986	uncharacterized LOC107053986	8	NC_006095.5	16888699	16889750	minus	2
107054253	LOC107054253	uncharacterized LOC107054253	10	NC_006097.5	15679985	15700891	minus	5
107054254	LOC107054254	uncharacterized LOC107054254	10	NC_006097.5	15551912	15622605	plus	33
107054530	LOC107054530	uncharacterized LOC107054530	13	NC_006100.5	13567600	13573963	minus	3
107054701	LOC107054701	uncharacterized LOC107054701	16	NC_006103.5	2282146	2290558	minus	3
107055047	LOC107055047	uncharacterized LOC107055047	24	NC_006111.5	1587326	1589889	minus	2
107055491	LOC107055491	uncharacterized LOC107055491	1	NC_006088.5	180107	184292	plus	2
107057581	LOC107057581	uncharacterized LOC107057581	1	NC_006088.5	118929375	118933260	plus	3
112531172	LOC112531172	uncharacterized LOC112531172	31	NC_028740.2	5723984	5725319	minus	3
112531741	LOC112531741	uncharacterized LOC112531741	2	NC_006089.5	53110520	53126409	plus	3
112532313	LOC112532313	uncharacterized LOC112532313	4	NC_006091.5	38698835	38728204	plus	5
112533579	LOC112533579	uncharacterized LOC112533579	16	NC_006103.5	1934398	1936019	plus	2
112533584	LOC112533584	uncharacterized LOC112533584	16	NC_006103.5	2059095	2064488	minus	2
112533585	LOC112533585	uncharacterized LOC112533585	16	NC_006103.5	1911440	1913642	plus	2
112533587	LOC112533587	uncharacterized LOC112533587	16	NC_006103.5	1730436	1732533	minus	2
112533590	LOC112533590	uncharacterized LOC112533590	16	NC_006103.5	1452101	1454386	plus	3
112533594	LOC112533594	uncharacterized LOC112533594	16	NC_006103.5	2113983	2117429	minus	2
771247	LOC771247	UPF0462 protein C4orf33-like	8	NC_006095.5	16892890	16912140	minus	4
