# Supplementary material for: Analysis of the brain transcriptome in lines of laying hens divergently selected for feather pecking
Source: BMC Genomics. 2020 Aug 27;21:595. doi: 10.1186/s12864-020-07002-1 (PMC7457272; doi:10.1186/s12864-020-07002-1)
Supplement: Supplementary file 5 — Additional file 5. Results of clusterProfile analyses. [file 12864_2020_7002_MOESM5_ESM.xlsx]

## Sheet: HFPvsLFP_enr_GO_BP
ID	Description	GeneRatio	BgRatio	pvalue	p.adjust	qvalue	geneID	Count
GO:0060079	excitatory postsynaptic potential	4/41	16/1992	0.000235414	0.123737	0.116363	CHRNA2/CHRNA9/CHRNB3/CHRNB4	4
GO:0099565	chemical synaptic transmission, postsynaptic	4/41	17/1992	0.000303277	0.123737	0.116363	CHRNA2/CHRNA9/CHRNB3/CHRNB4	4
GO:0060078	regulation of postsynaptic membrane potential	4/41	22/1992	0.000865003	0.235281	0.221259	CHRNA2/CHRNA9/CHRNB3/CHRNB4	4

## Sheet: HFPvsLFP_enr_GO_CC
ID	Description	GeneRatio	BgRatio	pvalue	p.adjust	qvalue	geneID	Count
GO:0005892	acetylcholine-gated channel complex	3/42	12/2075	0.00149503	0.194674	0.164249	CHRNA9/CHRNB3/CHRNB4	3
GO:0005887	integral component of plasma membrane	8/42	137/2075	0.00510523	0.194674	0.164249	CD28/CHRNA2/CHRNA9/CHRNB3/CHRNB4/FSHR/GPR149/RHO	8
GO:0031226	intrinsic component of plasma membrane	8/42	143/2075	0.00662796	0.194674	0.164249	CD28/CHRNA2/CHRNA9/CHRNB3/CHRNB4/FSHR/GPR149/RHO	8
GO:0000786	nucleosome	3/42	22/2075	0.00908878	0.194674	0.164249	HIST1H111R/HIST1H2A3/HISTH1	3
GO:0044815	DNA packaging complex	3/42	22/2075	0.00908878	0.194674	0.164249	HIST1H111R/HIST1H2A3/HISTH1	3
GO:0045211	postsynaptic membrane	4/42	44/2075	0.0109522	0.194674	0.164249	CHRNA2/CHRNA9/CHRNB3/CHRNB4	4
GO:0098802	plasma membrane receptor complex	3/42	24/2075	0.0116144	0.194674	0.164249	CHRNA9/CHRNB3/CHRNB4	3
GO:0097060	synaptic membrane	4/42	49/2075	0.0158896	0.194674	0.164249	CHRNA2/CHRNA9/CHRNB3/CHRNB4	4
GO:0005865	striated muscle thin filament	2/42	11/2075	0.0195986	0.194674	0.164249	MYBPC3/TNNC2	2
GO:0036379	myofilament	2/42	11/2075	0.0195986	0.194674	0.164249	MYBPC3/TNNC2	2
GO:0120025	plasma membrane bounded cell projection	9/42	207/2075	0.0196387	0.194674	0.164249	CHRNA2/CHRNA9/CHRNB3/CHRNB4/CRABP1/GUCA1A/ODF2/RHO/VIL1	9
GO:0005576	extracellular region	12/42	318/2075	0.0197011	0.194674	0.164249	AvBD1/AvBD4/BGLAP/CCDC80/CD40LG/IBSP/KERA/FGA/MATN3/MGP/OTOR/PRSS3	12
GO:0034702	ion channel complex	3/42	30/2075	0.0214195	0.194674	0.164249	CHRNA9/CHRNB3/CHRNB4	3
GO:0044459	plasma membrane part	10/42	252/2075	0.0249271	0.194674	0.164249	CAPN3/CD28/CD40LG/CHRNA2/CHRNA9/CHRNB3/CHRNB4/FSHR/GPR149/RHO	10
GO:0042995	cell projection	9/42	216/2075	0.0253123	0.194674	0.164249	CHRNA2/CHRNA9/CHRNB3/CHRNB4/CRABP1/GUCA1A/ODF2/RHO/VIL1	9
GO:1902495	transmembrane transporter complex	3/42	33/2075	0.0276035	0.194674	0.164249	CHRNA9/CHRNB3/CHRNB4	3
GO:1990351	transporter complex	3/42	33/2075	0.0276035	0.194674	0.164249	CHRNA9/CHRNB3/CHRNB4	3
GO:0043005	neuron projection	7/42	152/2075	0.0301345	0.194674	0.164249	CHRNA2/CHRNA9/CHRNB3/CHRNB4/CRABP1/GUCA1A/RHO	7
GO:0001750	photoreceptor outer segment	2/42	14/2075	0.0312072	0.194674	0.164249	GUCA1A/RHO	2
GO:0097731	9+0 non-motile cilium	2/42	14/2075	0.0312072	0.194674	0.164249	GUCA1A/RHO	2
GO:0097733	photoreceptor cell cilium	2/42	14/2075	0.0312072	0.194674	0.164249	GUCA1A/RHO	2
GO:0097730	non-motile cilium	2/42	15/2075	0.0355524	0.210795	0.17785	GUCA1A/RHO	2
GO:0098794	postsynapse	4/42	64/2075	0.0383041	0.210795	0.17785	CHRNA2/CHRNA9/CHRNB3/CHRNB4	4
GO:0032993	protein-DNA complex	3/42	38/2075	0.0398102	0.210795	0.17785	HIST1H111R/HIST1H2A3/HISTH1	3
GO:0043235	receptor complex	4/42	65/2075	0.040228	0.210795	0.17785	CHRNA9/CHRNB3/CHRNB4/FSHR	4
GO:0030017	sarcomere	3/42	41/2075	0.0482535	0.243124	0.205126	CAPN3/MYBPC3/TNNC2	3
GO:0098590	plasma membrane region	5/42	102/2075	0.0521188	0.252873	0.213352	CHRNA2/CHRNA9/CHRNB3/CHRNB4/RHO	5
GO:0005929	cilium	3/42	43/2075	0.0543361	0.254215	0.214485	GUCA1A/ODF2/RHO	3
GO:0044449	contractile fiber part	3/42	45/2075	0.0607723	0.266803	0.225105	CAPN3/MYBPC3/TNNC2	3
GO:0097458	neuron part	7/42	177/2075	0.0610999	0.266803	0.225105	CHRNA2/CHRNA9/CHRNB3/CHRNB4/CRABP1/GUCA1A/RHO	7

## Sheet: HFPvsLFP_enr_GO_MF
ID	Description	GeneRatio	BgRatio	pvalue	p.adjust	qvalue	geneID	Count
GO:0005231	excitatory extracellular ligand-gated ion channel activity	4/36	15/1853	0.000140879	0.00887535	0.0066732	CHRNA2/CHRNA9/CHRNB3/CHRNB4	4
GO:0022848	acetylcholine-gated cation-selective channel activity	4/36	15/1853	0.000140879	0.00887535	0.0066732	CHRNA2/CHRNA9/CHRNB3/CHRNB4	4
GO:0022824	transmitter-gated ion channel activity	4/36	21/1853	0.000568228	0.00958875	0.00720959	CHRNA2/CHRNA9/CHRNB3/CHRNB4	4
GO:0022835	transmitter-gated channel activity	4/36	21/1853	0.000568228	0.00958875	0.00720959	CHRNA2/CHRNA9/CHRNB3/CHRNB4	4
GO:0098960	postsynaptic neurotransmitter receptor activity	4/36	21/1853	0.000568228	0.00958875	0.00720959	CHRNA2/CHRNA9/CHRNB3/CHRNB4	4
GO:0099529	neurotransmitter receptor activity involved in regulation of postsynaptic membrane potential	4/36	21/1853	0.000568228	0.00958875	0.00720959	CHRNA2/CHRNA9/CHRNB3/CHRNB4	4
GO:1904315	transmitter-gated ion channel activity involved in regulation of postsynaptic membrane potential	4/36	21/1853	0.000568228	0.00958875	0.00720959	CHRNA2/CHRNA9/CHRNB3/CHRNB4	4
GO:0005230	extracellular ligand-gated ion channel activity	4/36	22/1853	0.000684911	0.00958875	0.00720959	CHRNA2/CHRNA9/CHRNB3/CHRNB4	4
GO:0099094	ligand-gated cation channel activity	4/36	22/1853	0.000684911	0.00958875	0.00720959	CHRNA2/CHRNA9/CHRNB3/CHRNB4	4
GO:0030594	neurotransmitter receptor activity	4/36	23/1853	0.000817656	0.0103025	0.00774622	CHRNA2/CHRNA9/CHRNB3/CHRNB4	4
GO:0060090	molecular adaptor activity	3/36	12/1853	0.00131464	0.0150586	0.0113223	CAPN3/CD28/FGA	3
GO:0005509	calcium ion binding	7/36	98/1853	0.00219713	0.0206645	0.0155372	BGLAP/CAPN3/GUCA1A/MATN3/MGP/TNNC2/VIL1	7
GO:0015276	ligand-gated ion channel activity	4/36	30/1853	0.00229606	0.0206645	0.0155372	CHRNA2/CHRNA9/CHRNB3/CHRNB4	4
GO:0022834	ligand-gated channel activity	4/36	30/1853	0.00229606	0.0206645	0.0155372	CHRNA2/CHRNA9/CHRNB3/CHRNB4	4
GO:0004888	transmembrane signaling receptor activity	7/36	102/1853	0.0027717	0.0232823	0.0175055	CHRNA2/CHRNA9/CHRNB3/CHRNB4/FSHR/GPR149/RHO	7
GO:0005261	cation channel activity	4/36	43/1853	0.00863467	0.0658879	0.0495397	CHRNA2/CHRNA9/CHRNB3/CHRNB4	4
GO:0022839	ion gated channel activity	4/36	44/1853	0.0093676	0.0658879	0.0495397	CHRNA2/CHRNA9/CHRNB3/CHRNB4	4
GO:0038023	signaling receptor activity	7/36	127/1853	0.00941255	0.0658879	0.0495397	CHRNA2/CHRNA9/CHRNB3/CHRNB4/FSHR/GPR149/RHO	7
GO:0060089	molecular transducer activity	7/36	129/1853	0.0102338	0.067866	0.0510271	CHRNA2/CHRNA9/CHRNB3/CHRNB4/FSHR/GPR149/RHO	7
GO:0022836	gated channel activity	4/36	46/1853	0.0109534	0.0690067	0.0518847	CHRNA2/CHRNA9/CHRNB3/CHRNB4	4
GO:0005319	lipid transporter activity	2/36	10/1853	0.0149773	0.085779	0.0644955	VTG1/VTG2	2
GO:0008307	structural constituent of muscle	2/36	10/1853	0.0149773	0.085779	0.0644955	CAPN3/MYBPC3	2
GO:0042166	acetylcholine binding	2/36	11/1853	0.0180835	0.0957938	0.0720254	CHRNB3/CHRNB4	2
GO:0005215	transporter activity	6/36	112/1853	0.0187044	0.0957938	0.0720254	CHRNA2/CHRNA9/CHRNB3/CHRNB4/VTG1/VTG2	6
GO:0005216	ion channel activity	4/36	54/1853	0.0190067	0.0957938	0.0720254	CHRNA2/CHRNA9/CHRNB3/CHRNB4	4
GO:0022838	substrate-specific channel activity	4/36	55/1853	0.0202166	0.0979726	0.0736636	CHRNA2/CHRNA9/CHRNB3/CHRNB4	4
GO:0015464	acetylcholine receptor activity	2/36	13/1853	0.0250284	0.112628	0.0846825	CHRNB3/CHRNB4	2
GO:0042165	neurotransmitter binding	2/36	13/1853	0.0250284	0.112628	0.0846825	CHRNB3/CHRNB4	2
GO:0015267	channel activity	4/36	60/1853	0.0269802	0.113317	0.0852006	CHRNA2/CHRNA9/CHRNB3/CHRNB4	4
GO:0022803	passive transmembrane transporter activity	4/36	60/1853	0.0269802	0.113317	0.0852006	CHRNA2/CHRNA9/CHRNB3/CHRNB4	4
GO:0070405	ammonium ion binding	2/36	14/1853	0.0288468	0.117248	0.0881567	CHRNB3/CHRNB4	2
GO:0051015	actin filament binding	3/36	36/1853	0.030989	0.120745	0.0907861	MYBPC3/TNNC2/VIL1	3
GO:0022890	inorganic cation transmembrane transporter activity	4/36	63/1853	0.0316238	0.120745	0.0907861	CHRNA2/CHRNA9/CHRNB3/CHRNB4	4
GO:0031492	nucleosomal DNA binding	2/36	16/1853	0.0371275	0.13759	0.103451	HIST1H111R/HISTH1	2
GO:0004930	G protein-coupled receptor activity	3/36	41/1853	0.0433097	0.154744	0.116349	FSHR/GPR149/RHO	3
GO:0008324	cation transmembrane transporter activity	4/36	70/1853	0.0442125	0.154744	0.116349	CHRNA2/CHRNA9/CHRNB3/CHRNB4	4
GO:0016810	hydrolase activity, acting on carbon-nitrogen (but not peptide) bonds	2/36	20/1853	0.0560095	0.185716	0.139636	ANGPT1L/VDHAP	2
GO:0031491	nucleosome binding	2/36	20/1853	0.0560095	0.185716	0.139636	HIST1H111R/HISTH1	2
GO:0042562	hormone binding	2/36	22/1853	0.0664749	0.214765	0.161478	CHRNB3/CHRNB4	2
GO:0019842	vitamin binding	2/36	23/1853	0.0719359	0.226598	0.170374	CRABP1/RHO	2
GO:0015318	inorganic molecular entity transmembrane transporter activity	4/36	84/1853	0.0768081	0.232617	0.1749	CHRNA2/CHRNA9/CHRNB3/CHRNB4	4
GO:0031490	chromatin DNA binding	2/36	24/1853	0.0775389	0.232617	0.1749	HIST1H111R/HISTH1	2
GO:0044877	protein-containing complex binding	5/36	125/1853	0.0903517	0.264752	0.199061	HIST1H111R/HISTH1/MYBPC3/TNNC2/VIL1	5
GO:0015075	ion transmembrane transporter activity	4/36	90/1853	0.0937215	0.268384	0.201793	CHRNA2/CHRNA9/CHRNB3/CHRNB4	4
GO:0043177	organic acid binding	2/36	29/1853	0.107441	0.300835	0.226192	CRABP1/HBM	2
GO:0043169	cation binding	13/36	480/1853	0.113355	0.310495	0.233455	BGLAP/CAPN3/CHRNB3/CHRNB4/HBM/FGA/GUCA1A/ZC3H11A/MATN3/MGP/PRSS3/TNNC2/VIL1	13

## Sheet: HFPvsLFP_enr_KEGG
ID	Description	GeneRatio	BgRatio	pvalue	p.adjust	qvalue	geneID	Count
gga04514	Cell adhesion molecules (CAMs)	12/104	120/4842	7.78483e-06	0.000615001	0.000581813	CD28/CD40LG/CLDN25/CLDN3/CLDN8/DMB2/HLA-F10AL4/MHCIA2/MHCIA6/MICA/SDC1/YF5	12
gga05168	Herpes simplex virus 1 infection	11/104	149/4842	0.000307908	0.0121624	0.011506	CFP/DMB2/EIF2B4/HLA-F10AL4/IL12B/MHCIA2/MHCIA6/MICA/TAPBP/YF5/ZNF226L	11
gga04060	Cytokine-cytokine receptor interaction	12/104	199/4842	0.00103111	0.0271525	0.0256873	CD40LG/CSF2RB/CXCR1/IL12B/IL1R2/IL1RL2/INHBE/LIF/AMHR2/THPO/TNFRSF1B/TNFRSF8	12
gga04080	Neuroactive ligand-receptor interaction	16/104	328/4842	0.00150319	0.0296881	0.028086	CHRNA2/CHRNA9/CHRNB3/CHRNB4/FSHR/GABRR2/GHRL/GLRA1/HTR6/GABRP/GPR35/MC4R/P2RX3/PRSS3/TRY1P1L1/TSPO2	16
gga04744	Phototransduction	3/104	22/4842	0.0110175	0.174076	0.164682	GRK1/GUCA1A/RHO	3

## Sheet: LIGHT_enr_GO_BP
ID	Description	GeneRatio	BgRatio	pvalue	p.adjust	qvalue	geneID	Count
GO:0007623	circadian rhythm	4/5	25/1992	9.58821e-08	2.44499e-05	1.91764e-05	ARNTL/NFIL3/NPAS2/PER2	4
GO:0048511	rhythmic process	4/5	40/1992	6.88484e-07	8.77817e-05	6.88484e-05	ARNTL/NFIL3/NPAS2/PER2	4
GO:0032922	circadian regulation of gene expression	3/5	11/1992	1.2468e-06	0.000105978	8.31201e-05	ARNTL/NPAS2/PER2	3
GO:0042752	regulation of circadian rhythm	2/5	14/1992	0.000453381	0.028903	0.022669	ARNTL/PER2	2
GO:0045892	negative regulation of transcription, DNA-templated	3/5	142/1992	0.00318962	0.0969951	0.0760746	ARNTL/NFIL3/PER2	3
GO:1902679	negative regulation of RNA biosynthetic process	3/5	144/1992	0.00332201	0.0969951	0.0760746	ARNTL/NFIL3/PER2	3
GO:1903507	negative regulation of nucleic acid-templated transcription	3/5	144/1992	0.00332201	0.0969951	0.0760746	ARNTL/NFIL3/PER2	3
GO:0051253	negative regulation of RNA metabolic process	3/5	154/1992	0.00403662	0.0969951	0.0760746	ARNTL/NFIL3/PER2	3
GO:2000113	negative regulation of cellular macromolecule biosynthetic process	3/5	166/1992	0.00501462	0.0969951	0.0760746	ARNTL/NFIL3/PER2	3
GO:0045934	negative regulation of nucleobase-containing compound metabolic process	3/5	167/1992	0.00510227	0.0969951	0.0760746	ARNTL/NFIL3/PER2	3
GO:0010558	negative regulation of macromolecule biosynthetic process	3/5	170/1992	0.00537101	0.0969951	0.0760746	ARNTL/NFIL3/PER2	3
GO:0031327	negative regulation of cellular biosynthetic process	3/5	177/1992	0.00603249	0.0969951	0.0760746	ARNTL/NFIL3/PER2	3
GO:0009890	negative regulation of biosynthetic process	3/5	178/1992	0.00613098	0.0969951	0.0760746	ARNTL/NFIL3/PER2	3
GO:0080135	regulation of cellular response to stress	2/5	52/1992	0.00635687	0.0969951	0.0760746	ARNTL/NPAS2	2
GO:0006355	regulation of transcription, DNA-templated	4/5	404/1992	0.00701388	0.0969951	0.0760746	ARNTL/NFIL3/NPAS2/PER2	4
GO:1903506	regulation of nucleic acid-templated transcription	4/5	409/1992	0.00735127	0.0969951	0.0760746	ARNTL/NFIL3/NPAS2/PER2	4
GO:2001141	regulation of RNA biosynthetic process	4/5	409/1992	0.00735127	0.0969951	0.0760746	ARNTL/NFIL3/NPAS2/PER2	4
GO:0006351	transcription, DNA-templated	4/5	413/1992	0.00762949	0.0969951	0.0760746	ARNTL/NFIL3/NPAS2/PER2	4
GO:0010629	negative regulation of gene expression	3/5	193/1992	0.00773155	0.0969951	0.0760746	ARNTL/NFIL3/PER2	3
GO:0032774	RNA biosynthetic process	4/5	418/1992	0.00798783	0.0969951	0.0760746	ARNTL/NFIL3/NPAS2/PER2	4
GO:0097659	nucleic acid-templated transcription	4/5	418/1992	0.00798783	0.0969951	0.0760746	ARNTL/NFIL3/NPAS2/PER2	4
GO:0051252	regulation of RNA metabolic process	4/5	434/1992	0.00921607	0.106823	0.0837824	ARNTL/NFIL3/NPAS2/PER2	4
GO:2000112	regulation of cellular macromolecule biosynthetic process	4/5	451/1992	0.0106638	0.116265	0.0911886	ARNTL/NFIL3/NPAS2/PER2	4
GO:0019219	regulation of nucleobase-containing compound metabolic process	4/5	456/1992	0.0111189	0.116265	0.0911886	ARNTL/NFIL3/NPAS2/PER2	4
GO:0010556	regulation of macromolecule biosynthetic process	4/5	459/1992	0.0113986	0.116265	0.0911886	ARNTL/NFIL3/NPAS2/PER2	4
GO:0048523	negative regulation of cellular process	4/5	472/1992	0.0126688	0.117767	0.092366	ARNTL/NFIL3/NPAS2/PER2	4
GO:0031326	regulation of cellular biosynthetic process	4/5	475/1992	0.0129757	0.117767	0.092366	ARNTL/NFIL3/NPAS2/PER2	4
GO:0034654	nucleobase-containing compound biosynthetic process	4/5	477/1992	0.0131832	0.117767	0.092366	ARNTL/NFIL3/NPAS2/PER2	4
GO:0009889	regulation of biosynthetic process	4/5	479/1992	0.0133931	0.117767	0.092366	ARNTL/NFIL3/NPAS2/PER2	4
GO:0018130	heterocycle biosynthetic process	4/5	488/1992	0.0143671	0.119881	0.094024	ARNTL/NFIL3/NPAS2/PER2	4
GO:0019438	aromatic compound biosynthetic process	4/5	493/1992	0.0149295	0.119881	0.094024	ARNTL/NFIL3/NPAS2/PER2	4
GO:0010468	regulation of gene expression	4/5	494/1992	0.0150438	0.119881	0.094024	ARNTL/NFIL3/NPAS2/PER2	4
GO:0051172	negative regulation of nitrogen compound metabolic process	3/5	249/1992	0.0159171	0.122996	0.0964672	ARNTL/NFIL3/PER2	3
GO:0031324	negative regulation of cellular metabolic process	3/5	264/1992	0.0187493	0.138052	0.108276	ARNTL/NFIL3/PER2	3
GO:0006366	transcription by RNA polymerase II	3/5	265/1992	0.0189483	0.138052	0.108276	ARNTL/NFIL3/PER2	3
GO:0010605	negative regulation of macromolecule metabolic process	3/5	268/1992	0.0195528	0.138499	0.108627	ARNTL/NFIL3/PER2	3
GO:0009892	negative regulation of metabolic process	3/5	287/1992	0.0236533	0.162099	0.127136	ARNTL/NFIL3/PER2	3
GO:0007568	aging	1/5	10/1992	0.0248744	0.162099	0.127136	ARNTL	1
GO:0031016	pancreas development	1/5	10/1992	0.0248744	0.162099	0.127136	ARNTL	1
GO:0080134	regulation of response to stress	2/5	109/1992	0.0266156	0.162099	0.127136	ARNTL/NPAS2	2
GO:0032006	regulation of TOR signaling	1/5	11/1992	0.0273343	0.162099	0.127136	ARNTL	1
GO:0045444	fat cell differentiation	1/5	11/1992	0.0273343	0.162099	0.127136	ARNTL	1
GO:0090263	positive regulation of canonical Wnt signaling pathway	1/5	11/1992	0.0273343	0.162099	0.127136	ARNTL	1
GO:0006606	protein import into nucleus	1/5	13/1992	0.0322394	0.170979	0.134101	ARNTL	1
GO:0035914	skeletal muscle cell differentiation	1/5	13/1992	0.0322394	0.170979	0.134101	ARNTL	1
GO:0051170	import into nucleus	1/5	13/1992	0.0322394	0.170979	0.134101	ARNTL	1
GO:0048641	regulation of skeletal muscle tissue development	1/5	14/1992	0.0346844	0.170979	0.134101	ARNTL	1
GO:0090276	regulation of peptide hormone secretion	1/5	14/1992	0.0346844	0.170979	0.134101	ARNTL	1
GO:0006282	regulation of DNA repair	1/5	15/1992	0.0371246	0.170979	0.134101	NPAS2	1
GO:0030073	insulin secretion	1/5	15/1992	0.0371246	0.170979	0.134101	ARNTL	1
GO:0030177	positive regulation of Wnt signaling pathway	1/5	15/1992	0.0371246	0.170979	0.134101	ARNTL	1
GO:0031929	TOR signaling	1/5	15/1992	0.0371246	0.170979	0.134101	ARNTL	1
GO:0002065	columnar/cuboidal epithelial cell differentiation	1/5	16/1992	0.0395598	0.170979	0.134101	ARNTL	1
GO:0017038	protein import	1/5	16/1992	0.0395598	0.170979	0.134101	ARNTL	1
GO:0030856	regulation of epithelial cell differentiation	1/5	16/1992	0.0395598	0.170979	0.134101	ARNTL	1
GO:0045844	positive regulation of striated muscle tissue development	1/5	16/1992	0.0395598	0.170979	0.134101	ARNTL	1
GO:0048636	positive regulation of muscle organ development	1/5	16/1992	0.0395598	0.170979	0.134101	ARNTL	1
GO:0051054	positive regulation of DNA metabolic process	1/5	16/1992	0.0395598	0.170979	0.134101	NPAS2	1
GO:1901863	positive regulation of muscle tissue development	1/5	16/1992	0.0395598	0.170979	0.134101	ARNTL	1
GO:0043401	steroid hormone mediated signaling pathway	1/5	17/1992	0.04199	0.178458	0.139967	ARNTL	1
GO:0030522	intracellular receptor signaling pathway	1/5	18/1992	0.0444154	0.182676	0.143275	ARNTL	1
GO:0034599	cellular response to oxidative stress	1/5	18/1992	0.0444154	0.182676	0.143275	ARNTL	1
GO:0035270	endocrine system development	1/5	19/1992	0.0468358	0.189573	0.148685	ARNTL	1
GO:0030072	peptide hormone secretion	1/5	20/1992	0.0492513	0.190925	0.149745	ARNTL	1
GO:2001020	regulation of response to DNA damage stimulus	1/5	20/1992	0.0492513	0.190925	0.149745	NPAS2	1
GO:0016202	regulation of striated muscle tissue development	1/5	21/1992	0.0516619	0.190925	0.149745	ARNTL	1
GO:0048634	regulation of muscle organ development	1/5	21/1992	0.0516619	0.190925	0.149745	ARNTL	1
GO:0071383	cellular response to steroid hormone stimulus	1/5	21/1992	0.0516619	0.190925	0.149745	ARNTL	1
GO:1901861	regulation of muscle tissue development	1/5	21/1992	0.0516619	0.190925	0.149745	ARNTL	1
GO:0002064	epithelial cell development	1/5	22/1992	0.0540677	0.196961	0.154479	ARNTL	1
GO:0006473	protein acetylation	1/5	23/1992	0.0564685	0.199993	0.156857	ARNTL	1
GO:0034504	protein localization to nucleus	1/5	23/1992	0.0564685	0.199993	0.156857	ARNTL	1
GO:0007283	spermatogenesis	1/5	24/1992	0.0588645	0.202844	0.159093	ARNTL	1
GO:0009755	hormone-mediated signaling pathway	1/5	24/1992	0.0588645	0.202844	0.159093	ARNTL	1
GO:0043543	protein acylation	1/5	25/1992	0.0612556	0.202859	0.159105	ARNTL	1
GO:0046883	regulation of hormone secretion	1/5	25/1992	0.0612556	0.202859	0.159105	ARNTL	1
GO:0048232	male gamete generation	1/5	25/1992	0.0612556	0.202859	0.159105	ARNTL	1
GO:0007519	skeletal muscle tissue development	1/5	26/1992	0.0636418	0.20806	0.163184	ARNTL	1
GO:0060538	skeletal muscle organ development	1/5	27/1992	0.0660232	0.209845	0.164585	ARNTL	1
GO:0072594	establishment of protein localization to organelle	1/5	27/1992	0.0660232	0.209845	0.164585	ARNTL	1
GO:0048584	positive regulation of response to stimulus	2/5	181/1992	0.068337	0.209845	0.164585	ARNTL/NPAS2	2
GO:0006979	response to oxidative stress	1/5	28/1992	0.0683997	0.209845	0.164585	ARNTL	1
GO:0042176	regulation of protein catabolic process	1/5	29/1992	0.0707714	0.209845	0.164585	ARNTL	1
GO:0043161	proteasome-mediated ubiquitin-dependent protein catabolic process	1/5	29/1992	0.0707714	0.209845	0.164585	ARNTL	1
GO:0048871	multicellular organismal homeostasis	1/5	29/1992	0.0707714	0.209845	0.164585	ARNTL	1
GO:0050708	regulation of protein secretion	1/5	29/1992	0.0707714	0.209845	0.164585	ARNTL	1
GO:0046879	hormone secretion	1/5	30/1992	0.0731383	0.213917	0.167778	ARNTL	1
GO:0006913	nucleocytoplasmic transport	1/5	31/1992	0.0755003	0.213917	0.167778	ARNTL	1
GO:0009914	hormone transport	1/5	31/1992	0.0755003	0.213917	0.167778	ARNTL	1
GO:0051169	nuclear transport	1/5	31/1992	0.0755003	0.213917	0.167778	ARNTL	1
GO:0060828	regulation of canonical Wnt signaling pathway	1/5	32/1992	0.0778575	0.218172	0.171115	ARNTL	1
GO:0002791	regulation of peptide secretion	1/5	33/1992	0.0802099	0.21993	0.172494	ARNTL	1
GO:0009416	response to light stimulus	1/5	33/1992	0.0802099	0.21993	0.172494	PER2	1
GO:0010498	proteasomal protein catabolic process	1/5	34/1992	0.0825575	0.223959	0.175654	ARNTL	1
GO:0045893	positive regulation of transcription, DNA-templated	2/5	204/1992	0.0847812	0.227571	0.178487	ARNTL/NPAS2	2
GO:1902532	negative regulation of intracellular signal transduction	1/5	36/1992	0.0872383	0.231727	0.181747	ARNTL	1
GO:0071407	cellular response to organic cyclic compound	1/5	37/1992	0.0895716	0.235064	0.184364	ARNTL	1
GO:0033554	cellular response to stress	2/5	213/1992	0.0915697	0.235064	0.184364	ARNTL/NPAS2	2
GO:0048545	response to steroid hormone	1/5	38/1992	0.0919	0.235064	0.184364	ARNTL	1
GO:1902680	positive regulation of RNA biosynthetic process	2/5	215/1992	0.0931039	0.235064	0.184364	ARNTL/NPAS2	2
GO:1903508	positive regulation of nucleic acid-templated transcription	2/5	215/1992	0.0931039	0.235064	0.184364	ARNTL/NPAS2	2
GO:0051052	regulation of DNA metabolic process	1/5	39/1992	0.0942237	0.235559	0.184752	NPAS2	1
GO:0030111	regulation of Wnt signaling pathway	1/5	41/1992	0.0988568	0.238865	0.187345	ARNTL	1
GO:0071396	cellular response to lipid	1/5	41/1992	0.0988568	0.238865	0.187345	ARNTL	1
GO:0051254	positive regulation of RNA metabolic process	2/5	224/1992	0.10012	0.238865	0.187345	ARNTL/NPAS2	2
GO:0009306	protein secretion	1/5	42/1992	0.101166	0.238865	0.187345	ARNTL	1
GO:0023061	signal release	1/5	42/1992	0.101166	0.238865	0.187345	ARNTL	1
GO:0060070	canonical Wnt signaling pathway	1/5	42/1992	0.101166	0.238865	0.187345	ARNTL	1
GO:0007276	gamete generation	1/5	44/1992	0.105771	0.242595	0.19027	ARNTL	1
GO:0002790	peptide secretion	1/5	45/1992	0.108066	0.242595	0.19027	ARNTL	1
GO:0006511	ubiquitin-dependent protein catabolic process	1/5	45/1992	0.108066	0.242595	0.19027	ARNTL	1
GO:0007517	muscle organ development	1/5	45/1992	0.108066	0.242595	0.19027	ARNTL	1
GO:0010557	positive regulation of macromolecule biosynthetic process	2/5	235/1992	0.108935	0.242595	0.19027	ARNTL/NPAS2	2
GO:0019941	modification-dependent protein catabolic process	1/5	46/1992	0.110357	0.242595	0.19027	ARNTL	1
GO:0043632	modification-dependent macromolecule catabolic process	1/5	46/1992	0.110357	0.242595	0.19027	ARNTL	1
GO:0051223	regulation of protein transport	1/5	46/1992	0.110357	0.242595	0.19027	ARNTL	1
GO:0045935	positive regulation of nucleobase-containing compound metabolic process	2/5	239/1992	0.112204	0.244547	0.191802	ARNTL/NPAS2	2
GO:0010628	positive regulation of gene expression	2/5	241/1992	0.113851	0.245449	0.192509	ARNTL/NPAS2	2
GO:0070201	regulation of establishment of protein localization	1/5	48/1992	0.114924	0.245449	0.192509	ARNTL	1
GO:0031328	positive regulation of cellular biosynthetic process	2/5	243/1992	0.115505	0.245449	0.192509	ARNTL/NPAS2	2
GO:0009891	positive regulation of biosynthetic process	2/5	247/1992	0.118838	0.249582	0.19575	ARNTL/NPAS2	2
GO:0009314	response to radiation	1/5	50/1992	0.119472	0.249582	0.19575	PER2	1
GO:0014706	striated muscle tissue development	1/5	51/1992	0.121739	0.249582	0.19575	ARNTL	1
GO:0090087	regulation of peptide transport	1/5	51/1992	0.121739	0.249582	0.19575	ARNTL	1
GO:0032504	multicellular organism reproduction	1/5	52/1992	0.124001	0.249582	0.19575	ARNTL	1
GO:0048609	multicellular organismal reproductive process	1/5	52/1992	0.124001	0.249582	0.19575	ARNTL	1
GO:0010817	regulation of hormone levels	1/5	53/1992	0.126259	0.249582	0.19575	ARNTL	1
GO:0019953	sexual reproduction	1/5	53/1992	0.126259	0.249582	0.19575	ARNTL	1
GO:0044703	multi-organism reproductive process	1/5	53/1992	0.126259	0.249582	0.19575	ARNTL	1
GO:0006357	regulation of transcription by RNA polymerase II	2/5	258/1992	0.128164	0.250157	0.196202	ARNTL/PER2	2
GO:1903530	regulation of secretion by cell	1/5	54/1992	0.128512	0.250157	0.196202	ARNTL	1
GO:0060537	muscle tissue development	1/5	55/1992	0.130761	0.252338	0.197912	ARNTL	1
GO:0007399	nervous system development	2/5	262/1992	0.131611	0.252338	0.197912	ACAN/ARNTL	2
GO:0051046	regulation of secretion	1/5	56/1992	0.133004	0.253105	0.198514	ARNTL	1
GO:0051603	proteolysis involved in cellular protein catabolic process	1/5	57/1992	0.135243	0.25546	0.200361	ARNTL	1
GO:0044257	cellular protein catabolic process	1/5	60/1992	0.141933	0.266125	0.208725	ARNTL	1
GO:0009894	regulation of catabolic process	1/5	61/1992	0.144154	0.268315	0.210444	ARNTL	1
GO:0032870	cellular response to hormone stimulus	1/5	62/1992	0.14637	0.270466	0.21213	ARNTL	1
GO:0014070	response to organic cyclic compound	1/5	65/1992	0.152991	0.278661	0.218558	ARNTL	1
GO:0033365	protein localization to organelle	1/5	65/1992	0.152991	0.278661	0.218558	ARNTL	1
GO:0016055	Wnt signaling pathway	1/5	67/1992	0.157381	0.280645	0.220114	ARNTL	1
GO:0030855	epithelial cell differentiation	1/5	67/1992	0.157381	0.280645	0.220114	ARNTL	1
GO:0198738	cell-cell signaling by wnt	1/5	67/1992	0.157381	0.280645	0.220114	ARNTL	1
GO:0045596	negative regulation of cell differentiation	1/5	69/1992	0.161754	0.28644	0.224659	ARNTL	1
GO:0032940	secretion by cell	1/5	72/1992	0.168279	0.295939	0.232109	ARNTL	1
GO:0006886	intracellular protein transport	1/5	74/1992	0.172607	0.30147	0.236447	ARNTL	1
GO:0046903	secretion	1/5	76/1992	0.176916	0.306895	0.240702	ARNTL	1
GO:0032880	regulation of protein localization	1/5	77/1992	0.179064	0.308522	0.241978	ARNTL	1
GO:0033993	response to lipid	1/5	78/1992	0.181207	0.31012	0.243231	ARNTL	1

## Sheet: LIGHT_enr_GO_CC
ID	Description	GeneRatio	BgRatio	pvalue	p.adjust	qvalue	geneID	Count
GO:0005667	transcription factor complex	2/5	66/2075	0.00936692	0.149871	0.138039	ARNTL/NPAS2	2
GO:0016605	PML body	1/5	14/2075	0.0333145	0.24463	0.225318	ARNTL	1
GO:0036464	cytoplasmic ribonucleoprotein granule	1/5	23/2075	0.0542578	0.24463	0.225318	ARNTL	1
GO:0035770	ribonucleoprotein granule	1/5	26/2075	0.0611576	0.24463	0.225318	ARNTL	1

## Sheet: LIGHT_enr_GO_MF
ID	Description	GeneRatio	BgRatio	pvalue	p.adjust	qvalue	geneID	Count
GO:0000980	RNA polymerase II distal enhancer sequence-specific DNA binding	2/5	15/1853	0.000603378	0.0135878	0.00673078	ARNTL/NPAS2	2
GO:0001158	enhancer sequence-specific DNA binding	2/5	20/1853	0.00108592	0.0135878	0.00673078	ARNTL/NPAS2	2
GO:0035326	enhancer binding	2/5	21/1853	0.00119892	0.0135878	0.00673078	ARNTL/NPAS2	2
GO:0000976	transcription regulatory region sequence-specific DNA binding	3/5	125/1853	0.00271221	0.0199564	0.00988553	ARNTL/NPAS2/PER2	3
GO:1990837	sequence-specific double-stranded DNA binding	3/5	130/1853	0.00304076	0.0199564	0.00988553	ARNTL/NPAS2/PER2	3
GO:0001067	regulatory region nucleic acid binding	3/5	145/1853	0.00417581	0.0199564	0.00988553	ARNTL/NPAS2/PER2	3
GO:0044212	transcription regulatory region DNA binding	3/5	145/1853	0.00417581	0.0199564	0.00988553	ARNTL/NPAS2/PER2	3
GO:0003690	double-stranded DNA binding	3/5	151/1853	0.00469563	0.0199564	0.00988553	ARNTL/NPAS2/PER2	3
GO:0003700	DNA-binding transcription factor activity	3/5	167/1853	0.00627712	0.0219896	0.0108927	ARNTL/NFIL3/NPAS2	3
GO:0003677	DNA binding	4/5	368/1853	0.00646752	0.0219896	0.0108927	ARNTL/NFIL3/NPAS2/PER2	4
GO:0043565	sequence-specific DNA binding	3/5	199/1853	0.0103597	0.0320209	0.0158618	ARNTL/NPAS2/PER2	3
GO:0140110	transcription regulator activity	3/5	206/1853	0.0114274	0.0323777	0.0160385	ARNTL/NFIL3/NPAS2	3
GO:0008134	transcription factor binding	2/5	80/1853	0.0169121	0.0442315	0.0219103	ARNTL/PER2	2
GO:0000977	RNA polymerase II regulatory region sequence-specific DNA binding	2/5	114/1853	0.0331962	0.073581	0.0364488	ARNTL/NPAS2	2
GO:0001012	RNA polymerase II regulatory region DNA binding	2/5	115/1853	0.0337461	0.073581	0.0364488	ARNTL/NPAS2	2
GO:0070888	E-box binding	1/5	13/1853	0.0346264	0.073581	0.0364488	ARNTL	1
GO:0031072	heat shock protein binding	1/5	17/1853	0.0450854	0.0900734	0.0446184	ARNTL	1
GO:0030246	carbohydrate binding	1/5	18/1853	0.0476859	0.0900734	0.0446184	ACAN	1
GO:0031406	carboxylic acid binding	1/5	23/1853	0.0606037	0.108449	0.0537207	ACAN	1
GO:0046983	protein dimerization activity	2/5	170/1853	0.0695255	0.11733	0.0581203	ARNTL/NPAS2	2
GO:0005539	glycosaminoglycan binding	1/5	29/1853	0.0759196	0.11733	0.0581203	ACAN	1
GO:0043177	organic acid binding	1/5	29/1853	0.0759196	0.11733	0.0581203	ACAN	1
GO:0001228	DNA-binding transcription activator activity, RNA polymerase II-specific	1/5	45/1853	0.115788	0.171164	0.0847873	ARNTL	1
GO:0046982	protein heterodimerization activity	1/5	66/1853	0.166014	0.235186	0.116501	ARNTL	1
GO:0000978	RNA polymerase II proximal promoter sequence-specific DNA binding	1/5	76/1853	0.189114	0.250287	0.123981	ARNTL	1
GO:0000987	proximal promoter sequence-specific DNA binding	1/5	77/1853	0.191396	0.250287	0.123981	ARNTL	1
GO:0005509	calcium ion binding	1/5	98/1853	0.238136	0.299672	0.148444	ACAN	1
GO:0000981	DNA-binding transcription factor activity, RNA polymerase II-specific	1/5	102/1853	0.246789	0.299672	0.148444	ARNTL	1
GO:0005102	signaling receptor binding	1/5	161/1853	0.365544	0.419697	0.2079	ARNTL	1
GO:0046872	metal ion binding	2/5	466/1853	0.370321	0.419697	0.2079	ACAN/NPAS2	2
GO:0043169	cation binding	2/5	480/1853	0.38627	0.423651	0.209858	ACAN/NPAS2	2

## Sheet: LIGHT_enr_KEGG
ID	Description	GeneRatio	BgRatio	pvalue	p.adjust	qvalue	geneID	Count
gga00250	Alanine, aspartate and glutamate metabolism	1/5	33/4845	0.0336086	0.104031	0.0625753	CAD	1
gga00514	Other types of O-glycan biosynthesis	1/5	43/4845	0.0436126	0.104031	0.0625753	MFNG	1
gga04330	Notch signaling pathway	1/5	47/4845	0.0475909	0.104031	0.0625753	MFNG	1
gga00240	Pyrimidine metabolism	1/5	59/4845	0.0594465	0.104031	0.0625753	CAD	1
gga04145	Phagosome	1/5	130/4845	0.1272	0.17808	0.107116	MMR1L1	1
gga04060	Cytokine-cytokine receptor interaction	1/5	200/4845	0.190119	0.221806	0.133417	CCR6	1
gga04080	Neuroactive ligand-receptor interaction	1/5	329/4845	0.296546	0.296546	0.178374	P2RY4	1
