# Supplementary material for: Analysis of the brain transcriptome in lines of laying hens divergently selected for feather pecking
Source: BMC Genomics. 2020 Aug 27;21:595. doi: 10.1186/s12864-020-07002-1 (PMC7457272; doi:10.1186/s12864-020-07002-1)
Supplement: Supplementary file 6 — Additional file 6. Results of STRING analyses. [file 12864_2020_7002_MOESM6_ESM.xlsx]

## Sheet: HFPvsLFP_InterPro
Geneset analysis with STRING with DE genes between HFP and LFP lines. Output of InterPro protein families database classification.
#term ID	term description	observed gene count	background gene count	false discovery rate	matching proteins in your network (IDs)	matching proteins in your network (labels)
IPR007110	Immunoglobulin-like domain	14	411	2.75e-06	ENSGALP00000002143,ENSGALP00000014099,ENSGALP00000028731,ENSGALP00000034922,ENSGALP00000038630,ENSGALP00000040678,ENSGALP00000040772,ENSGALP00000040932,ENSGALP00000041255,ENSGALP00000041544,ENSGALP00000042764,ENSGALP00000042838,ENSGALP00000043378,ENSGALP00000043428	BG1,CD28,CHIR-AB1,CHIR-B3,CHIR-B6,ENSGALG00000026128,ENSGALG00000026209,ENSGALG00000027939,ENSGALG00000028099,ENSGALG00000028154,IL12B,LOC425235,LOC426542,SIRPA
IPR036179	Immunoglobulin-like domain superfamily	14	442	3.31e-06	ENSGALP00000002143,ENSGALP00000014099,ENSGALP00000028731,ENSGALP00000034922,ENSGALP00000038630,ENSGALP00000040678,ENSGALP00000040772,ENSGALP00000040932,ENSGALP00000041255,ENSGALP00000041544,ENSGALP00000042764,ENSGALP00000042838,ENSGALP00000043378,ENSGALP00000043428	BG1,CD28,CHIR-AB1,CHIR-B3,CHIR-B6,ENSGALG00000026128,ENSGALG00000026209,ENSGALG00000027939,ENSGALG00000028099,ENSGALG00000028154,IL12B,LOC425235,LOC426542,SIRPA
IPR013783	Immunoglobulin-like fold	15	632	2.64e-05	ENSGALP00000002143,ENSGALP00000014099,ENSGALP00000020421,ENSGALP00000028731,ENSGALP00000034922,ENSGALP00000038630,ENSGALP00000040678,ENSGALP00000040772,ENSGALP00000040932,ENSGALP00000041255,ENSGALP00000041544,ENSGALP00000042764,ENSGALP00000042838,ENSGALP00000043378,ENSGALP00000043428	BG1,CD28,CHIR-AB1,CHIR-B3,CHIR-B6,CSF2RB,ENSGALG00000026128,ENSGALG00000026209,ENSGALG00000027939,ENSGALG00000028099,ENSGALG00000028154,IL12B,LOC425235,LOC426542,SIRPA
IPR003599	Immunoglobulin subtype	11	356	6.8e-05	ENSGALP00000014099,ENSGALP00000028731,ENSGALP00000034922,ENSGALP00000038630,ENSGALP00000040932,ENSGALP00000041255,ENSGALP00000041544,ENSGALP00000042764,ENSGALP00000042838,ENSGALP00000043378,ENSGALP00000043428	BG1,CD28,CHIR-AB1,CHIR-B3,CHIR-B6,ENSGALG00000026128,ENSGALG00000026209,ENSGALG00000028154,LOC425235,LOC426542,SIRPA
IPR033992	Natural killer cell receptor-like, C-type lectin-like domain	4	16	7.74e-05	ENSGALP00000000187,ENSGALP00000015864,ENSGALP00000015874,ENSGALP00000042941	B-NK,ENSGALG00000028962,LOC425783,TCLEC2B
IPR001304	C-type lectin-like	4	54	0.0049	ENSGALP00000000187,ENSGALP00000015864,ENSGALP00000015874,ENSGALP00000042941	B-NK,ENSGALG00000028962,LOC425783,TCLEC2B
IPR001254	Serine proteases, trypsin domain	4	59	0.0058	ENSGALP00000016612,ENSGALP00000020367,ENSGALP00000032462,ENSGALP00000042707	HABP2,KLK7,PRSS3,TMPRSS6
IPR009003	Peptidase S1, PA clan	4	64	0.0068	ENSGALP00000016612,ENSGALP00000020367,ENSGALP00000032462,ENSGALP00000042707	HABP2,KLK7,PRSS3,TMPRSS6
IPR016186	C-type lectin-like/link domain superfamily	4	68	0.0075	ENSGALP00000000187,ENSGALP00000015864,ENSGALP00000015874,ENSGALP00000042941	B-NK,ENSGALG00000028962,LOC425783,TCLEC2B
IPR002181	Fibrinogen, alpha/beta/gamma chain, C-terminal globular domain	3	30	0.0088	ENSGALP00000022348,ENSGALP00000026741,ENSGALP00000034387	ANGPTL7,CDD,ENSGALG00000016599
IPR016187	C-type lectin fold	4	74	0.0088	ENSGALP00000000187,ENSGALP00000015864,ENSGALP00000015874,ENSGALP00000042941	B-NK,ENSGALG00000028962,LOC425783,TCLEC2B
IPR036056	Fibrinogen-like, C-terminal	3	30	0.0088	ENSGALP00000022348,ENSGALP00000026741,ENSGALP00000034387	ANGPTL7,CDD,ENSGALG00000016599
IPR010255	Haem peroxidase superfamily	2	8	0.0125	ENSGALP00000001445,ENSGALP00000001480	LPO,MPO
IPR019791	Haem peroxidase, animal type	2	8	0.0125	ENSGALP00000001445,ENSGALP00000001480	LPO,MPO
IPR037120	Haem peroxidase domain superfamily, animal type	2	8	0.0125	ENSGALP00000001445,ENSGALP00000001480	LPO,MPO
IPR018114	Serine proteases, trypsin family, histidine active site	3	46	0.0175	ENSGALP00000016612,ENSGALP00000020367,ENSGALP00000032462	HABP2,PRSS3,TMPRSS6
IPR033116	Serine proteases, trypsin family, serine active site	3	47	0.0175	ENSGALP00000016612,ENSGALP00000020367,ENSGALP00000032462	HABP2,PRSS3,TMPRSS6
IPR001314	Peptidase S1A, chymotrypsin family	3	51	0.0205	ENSGALP00000016612,ENSGALP00000020367,ENSGALP00000032462	HABP2,PRSS3,TMPRSS6
IPR013151	Immunoglobulin	3	51	0.0205	ENSGALP00000034922,ENSGALP00000041255,ENSGALP00000041544	CHIR-B3,CHIR-B6,ENSGALG00000026128

## Sheet: HFPvsLFP_PFAM
Geneset analysis with STRING with DE genes between HFP and LFP lines. Output of Pfam protein families classification.
#term ID	term description	observed gene count	background gene count	false discovery rate	matching proteins in your network (labels)
PF13895	Immunoglobulin domain	10	231	2.56e-05	CHIR-AB1,CHIR-B3,CHIR-B6,ENSGALG00000026209,ENSGALG00000027939,ENSGALG00000028099,ENSGALG00000028154,LOC425235,LOC426542,SIRPA
PF00047	Immunoglobulin domain	10	283	7.6e-05	CHIR-AB1,CHIR-B3,CHIR-B6,ENSGALG00000026128,ENSGALG00000026209,ENSGALG00000027939,ENSGALG00000028154,LOC425235,LOC426542,SIRPA
PF00059	Lectin C-type domain	4	57	0.0069	B-NK,ENSGALG00000028962,LOC425783,TCLEC2B
PF00089	Trypsin	4	67	0.0093	HABP2,KLK7,PRSS3,TMPRSS6
PF00147	Fibrinogen beta and gamma chains, C-terminal globular domain	3	27	0.0093	ANGPTL7,CDD,ENSGALG00000016599
PF03098	Animal haem peroxidase	2	8	0.0157	LPO,MPO

## Sheet: HFPvsLFP_SMART
Geneset analysis with STRING with DE genes between HFP and LFP lines. Output of SMART protein domain classification.
#term ID	term description	observed gene count	background gene count	false discovery rate	matching proteins in your network (labels)
SM00409	Immunoglobulin	13	342	5.64e-07	BG1,CD28,CHIR-AB1,CHIR-B3,CHIR-B6,ENSGALG00000026128,ENSGALG00000026209,ENSGALG00000027939,ENSGALG00000028099,ENSGALG00000028154,LOC425235,LOC426542,SIRPA
SM00034	C-type lectin (CTL) or carbohydrate-recognition domain (CRD)	4	57	0.0037	B-NK,ENSGALG00000028962,LOC425783,TCLEC2B
SM00020	Trypsin-like serine protease	4	64	0.0038	HABP2,KLK7,PRSS3,TMPRSS6
SM00186	Fibrinogen-related domains (FReDs)	3	28	0.0038	ANGPTL7,CDD,ENSGALG00000016599
SM00336	B-Box-type zinc finger	2	25	0.05	TRIM41,TRIM63

## Sheet: HFPvsLFP_UniProtKW
Geneset analysis with STRING with DE genes between HFP and LFP lines. Output of UniProtKB Keywords classification.
#term ID	term description	observed gene count	background gene count	false discovery rate	matching proteins in your network (labels)
KW-0393	Immunoglobulin domain	6	150	0.0087	CD28,CHIR-B3,CHIR-B6,ENSGALG00000026128,ENSGALG00000028154,IL12B
KW-0732	Signal	22	1978	0.0087	ADMP,BG1,CD28,CDD,CHIR-B3,CHIR-B6,CHRNA9,DKK2,ENSGALG00000026128,ENSGALG00000026209,ENSGALG00000027939,ENSGALG00000028154,GAL1,GAL4,GCNT3,HABP2,IBSP,IL12B,LOC426542,MMRN1,PRSS3,SIRPA
KW-1133	Transmembrane helix	29	3340	0.023	AGPAT1,ANGPTL7,ATP8B3,B-NK,BG1,CD28,CHIR-AB1,CHIR-B3,CHIR-B6,CHRNA9,CSF2RB,ENSGALG00000026128,ENSGALG00000026209,ENSGALG00000027624,ENSGALG00000028154,ENSGALG00000028962,EVA1B,GPR112,KEL,LASS4,LOC425235,LOC425783,LOC429153,SIRPA,SLC39A5,SLC6A18,TCLEC2B,TMPRSS6,TSPO2
KW-0211	Defensin	2	13	0.0342	GAL1,GAL4
KW-0472	Membrane	30	3704	0.0342	AGPAT1,ANGPTL7,ATP8B3,B-NK,BG1,CD28,CHIR-AB1,CHIR-B3,CHIR-B6,CHRNA9,CSF2RB,ENSGALG00000026128,ENSGALG00000026209,ENSGALG00000027624,ENSGALG00000028154,ENSGALG00000028962,EVA1B,GPR112,KEL,LASS4,LOC425235,LOC425783,LOC429153,NCS1,SIRPA,SLC39A5,SLC6A18,TCLEC2B,TMPRSS6,TSPO2
KW-0720	Serine protease	3	51	0.0342	HABP2,PRSS3,TMPRSS6
KW-0964	Secreted	7	369	0.0342	ADMP,GAL1,GAL4,HABP2,IBSP,IL12B,PRSS3
KW-0044	Antibiotic	2	19	0.0352	GAL1,GAL4
KW-1015	Disulfide bond	12	1017	0.0352	ADMP,CD28,CDD,CHRNA9,ENSGALG00000016599,GAL1,GAL4,HABP2,LOC770039,MMRN1,PRSS3,TMPRSS6

## Sheet: LIGHT_InterPro
Geneset analysis with STRING with DE genes between animals before and after light stimulation. Output of InterPro protein families database classification.
#term ID	term description	observed gene count	background gene count	false discovery rate	matching proteins in your network (labels)
IPR000014	PAS domain	4	29	4.21e-06	ARNTL,NPAS2,PER2,PER3
IPR035965	PAS domain superfamily	4	29	4.21e-06	ARNTL,NPAS2,PER2,PER3
IPR022728	Period circadian-like, C-terminal	2	2	0.00021	PER2,PER3
IPR001067	Nuclear translocator	2	8	0.0012	ARNTL,NPAS2
IPR013655	PAS fold-3	2	11	0.0016	PER2,PER3
IPR001610	PAC motif	2	17	0.003	ARNTL,NPAS2
IPR013767	PAS fold	2	19	0.0031	ARNTL,NPAS2
IPR000276	G protein-coupled receptor, rhodopsin-like	3	270	0.0374	CCR6,P2RY4,RRH
IPR011598	Myc-type, basic helix-loop-helix (bHLH) domain	2	81	0.0374	ARNTL,NPAS2
IPR017452	GPCR, rhodopsin-like, 7TM	3	274	0.0374	CCR6,P2RY4,RRH
IPR036638	Helix-loop-helix DNA-binding domain superfamily	2	80	0.0374	ARNTL,NPAS2

## Sheet: LIGHT_PFAM
Geneset analysis with STRING with DE genes between animals before and after light stimulation. Output of Pfam protein families classification.
#term ID	term description	observed gene count	background gene count	false discovery rate	matching proteins in your network (labels)
PF08447	PAS fold	4	21	5.43e-07	ARNTL,NPAS2,PER2,PER3
PF14598	PAS domain	4	20	5.43e-07	ARNTL,NPAS2,PER2,PER3
PF00989	PAS fold	3	27	7.12e-05	ARNTL,NPAS2,PER3
PF12114	Period protein 2/3C-terminal region	2	2	7.8e-05	PER2,PER3
PF00001	7 transmembrane receptor (rhodopsin family)	3	280	0.0282	CCR6,P2RY4,RRH
PF00010	Helix-loop-helix DNA-binding domain	2	74	0.0282	ARNTL,NPAS2

## Sheet: LIGHT_SMART
Geneset analysis with STRING with DE genes between animals before and after light stimulation. Output of SMART protein domain classification.
#term ID	term description	observed gene count	background gene count	false discovery rate	matching proteins in your network (labels)
SM00086	Motif C-terminal to PAS motifs (likely to contribute to PAS structural domain)	4	27	6.24e-07	ARNTL,NPAS2,PER2,PER3
SM00091	PAS domain	4	28	6.24e-07	ARNTL,NPAS2,PER2,PER3
SM00353	helix loop helix domain	2	83	0.0228	ARNTL,NPAS2

## Sheet: LIGHT_UniProtKW
Geneset analysis with STRING with DE genes between animals before and after light stimulation. Output of UniProtKB Keywords classification.
#term ID	term description	observed gene count	background gene count	false discovery rate	matching proteins in your network (labels)
KW-0090	Biological rhythms	4	23	1.16e-06	ARNTL,NFIL3,NPAS2,PER2
KW-0010	Activator	3	143	0.0159	ARNTL,NFIL3,NPAS2
KW-0805	Transcription regulation	4	436	0.0251	ARNTL,NFIL3,NPAS2,PER2
KW-0297	G-protein coupled receptor	3	263	0.0355	CCR6,P2RY4,RRH
